# Supplementary material for: Lysine lactylation analysis of proteins in the heart of the Kawasaki disease mouse model
Source: Front Cell Dev Biol. 2025 Mar 6;13:1550220. doi: 10.3389/fcell.2025.1550220 (PMC11922914; doi:10.3389/fcell.2025.1550220)
Supplement: Supplementary file 1 [file Table2.xlsx]

## Sheet: Sheet1
Protein accession	Position	Amino acid	Protein description	Gene name	Modified sequence	Localization probability	Intensity PBS_A97	Intensity PBS_A91	Intensity PBS_A60	Intensity CAWS_A1	Intensity CAWS_A74	Intensity CAWS_A76	PBS_A97	PBS_A91	PBS_A60	CAWS_A1	CAWS_A74	CAWS_A76	CAWS/PBS Ratio	CAWS/PBS P value
A2ASS6	2502	K	Titin OS=Mus musculus OX=10090 GN=Ttn PE=1 SV=1	Ttn	_VQSIVK[Lac (K)]GTK_	1			11.6106		15.3744				0.860522		1.13948		1.32417
B1AR13	48	K	CDGSH iron-sulfur domain-containing protein 3, mitochondrial OS=Mus musculus OX=10090 GN=Cisd3 PE=1 SV=1	Cisd3	_DPAK[Lac (K)]PVVAQK_	1	65.6131	29.4348	60.9948	62.6587	70.907	74.8697	1.08012	0.484552	1.00409	1.03148	1.16726	1.2325	1.33576	0.255972
B1AR13	65	K	CDGSH iron-sulfur domain-containing protein 3, mitochondrial OS=Mus musculus OX=10090 GN=Cisd3 PE=1 SV=1	Cisd3	_LELVAGK[Lac (K)]TYR_	1	36.4916	28.9042	32.6302	36.7573	35.1986	36.1007	1.06244	0.841532	0.950012	1.07017	1.02479	1.05106	1.10233	0.211337
B1AR13	76	K	CDGSH iron-sulfur domain-containing protein 3, mitochondrial OS=Mus musculus OX=10090 GN=Cisd3 PE=1 SV=1	Cisd3	_SK[Lac (K)]NQPFC[Carbamidomethyl (C)]DGSHFFQR_	1	6.39483	4.49925	12.2237	8.61389	11.1523	11.6978	0.702963	0.494587	1.34372	0.946896	1.22594	1.2859	1.36103	0.276771
B1AR13	96	K	CDGSH iron-sulfur domain-containing protein 3, mitochondrial OS=Mus musculus OX=10090 GN=Cisd3 PE=1 SV=1	Cisd3	_TGLSPLK[Lac (K)]FK_	1	21.4275	30.177	18.935	18.6347	20.0076	21.2887	0.985394	1.38776	0.87077	0.856963	0.920098	0.979012	0.84961	0.374264
B1AR13	98	K	CDGSH iron-sulfur domain-containing protein 3, mitochondrial OS=Mus musculus OX=10090 GN=Cisd3 PE=1 SV=1	Cisd3	_FK[Lac (K)]AQETR_	1	151.243	97.58	158.1	132.205	147.524	175.492	1.05256	0.679097	1.10028	0.920066	1.02668	1.22132	1.11869	0.505209
B1AR13	130	K	CDGSH iron-sulfur domain-containing protein 3, mitochondrial OS=Mus musculus OX=10090 GN=Cisd3 PE=1 SV=1	Cisd3	_SEQVQK[Lac (K)]AEVGSPL_	1	25.8003	11.8475	25.419	10.5332	23.3556	20.3796	1.31931	0.605831	1.29982	0.538619	1.1943	1.04212	0.860489	0.70241
C0HKE1	96	K	Histone H2A type 1-B OS=Mus musculus OX=10090 GN=H2ac4 PE=1 SV=1	H2ac4	_NDEELNK[Lac (K)]LLGR_	1	27.4037	16.622	11.6137	48.9005	45.818	24.7151	0.939163	0.569661	0.398017	1.67589	1.57025	0.847022	2.14657	0.0769659
C0HKE2	96	K	Histone H2A type 1-C OS=Mus musculus OX=10090 GN=H2ac6 PE=1 SV=1	H2ac6	_NDEELNK[Lac (K)]LLGR_	1	27.4037	16.622	11.6137	48.9005	45.818	24.7151	0.939163	0.569661	0.398017	1.67589	1.57025	0.847022	2.14657	0.0769659
C0HKE3	96	K	Histone H2A type 1-D OS=Mus musculus OX=10090 GN=H2ac7 PE=1 SV=1	H2ac7	_NDEELNK[Lac (K)]LLGR_	1	27.4037	16.622	11.6137	48.9005	45.818	24.7151	0.939163	0.569661	0.398017	1.67589	1.57025	0.847022	2.14657	0.0769659
C0HKE4	96	K	Histone H2A type 1-E OS=Mus musculus OX=10090 GN=H2ac8 PE=1 SV=1	H2ac8	_NDEELNK[Lac (K)]LLGR_	1	27.4037	16.622	11.6137	48.9005	45.818	24.7151	0.939163	0.569661	0.398017	1.67589	1.57025	0.847022	2.14657	0.0769659
C0HKE5	96	K	Histone H2A type 1-G OS=Mus musculus OX=10090 GN=H2ac11 PE=1 SV=1	H2ac11	_NDEELNK[Lac (K)]LLGR_	1	27.4037	16.622	11.6137	48.9005	45.818	24.7151	0.939163	0.569661	0.398017	1.67589	1.57025	0.847022	2.14657	0.0769659
C0HKE6	96	K	Histone H2A type 1-I OS=Mus musculus OX=10090 GN=H2ac13 PE=1 SV=1	H2ac13	_NDEELNK[Lac (K)]LLGR_	1	27.4037	16.622	11.6137	48.9005	45.818	24.7151	0.939163	0.569661	0.398017	1.67589	1.57025	0.847022	2.14657	0.0769659
C0HKE7	96	K	Histone H2A type 1-N OS=Mus musculus OX=10090 GN=Hist1h2an PE=1 SV=1	Hist1h2an	_NDEELNK[Lac (K)]LLGR_	1	27.4037	16.622	11.6137	48.9005	45.818	24.7151	0.939163	0.569661	0.398017	1.67589	1.57025	0.847022	2.14657	0.0769659
C0HKE8	96	K	Histone H2A type 1-O OS=Mus musculus OX=10090 GN=Hist1h2ao PE=1 SV=1	Hist1h2ao	_NDEELNK[Lac (K)]LLGR_	1	27.4037	16.622	11.6137	48.9005	45.818	24.7151	0.939163	0.569661	0.398017	1.67589	1.57025	0.847022	2.14657	0.0769659
C0HKE9	96	K	Histone H2A type 1-P OS=Mus musculus OX=10090 GN=Hist1h2ap PE=1 SV=1	Hist1h2ap	_NDEELNK[Lac (K)]LLGR_	1	27.4037	16.622	11.6137	48.9005	45.818	24.7151	0.939163	0.569661	0.398017	1.67589	1.57025	0.847022	2.14657	0.0769659
F6ZDS4	1718	K	Nucleoprotein TPR OS=Mus musculus OX=10090 GN=Tpr PE=1 SV=1	Tpr	_QITLK[Lac (K)]TTPASGER_	1	12.3016		39.8953	46.8391	12.9032	6.56044	0.519057		1.68335	1.97634	0.544439	0.276813	0.846828	0.723091
O08749	66	K	Dihydrolipoyl dehydrogenase, mitochondrial OS=Mus musculus OX=10090 GN=Dld PE=1 SV=2	Dld	_SAQLGFK[Lac (K)]TVC[Carbamidomethyl (C)]IEK_	1	556.559	377.909	365.018	424.227	434.681	539.852	1.2376	0.840344	0.811678	0.943339	0.966586	1.20045	1.0764	0.60703
O08749	104	K	Dihydrolipoyl dehydrogenase, mitochondrial OS=Mus musculus OX=10090 GN=Dld PE=1 SV=2	Dld	_ALLNNSHYYHMAHGK[Lac (K)]DFASR_	1	5.68634	8.04691	41.1036	38.4018	30.1375	32.36	0.219076	0.310021	1.58359	1.47949	1.1611	1.24672	1.83999	0.179703
O08749	122	K	Dihydrolipoyl dehydrogenase, mitochondrial OS=Mus musculus OX=10090 GN=Dld PE=1 SV=2	Dld	_LNLEK[Lac (K)]MMEQK_	1	64.1009	71.6563	49.6631	44.1844	50.8411	77.9149	1.07324	1.19973	0.831505	0.739775	0.851228	1.30452	0.932694	0.684809
O08749	127	K	Dihydrolipoyl dehydrogenase, mitochondrial OS=Mus musculus OX=10090 GN=Dld PE=1 SV=2	Dld	_MMEQK[Lac (K)]HSAVK_	1	9.71173		5.30246			4.01444	1.53112		0.835971			0.632905	0.534752
O08749	132	K	Dihydrolipoyl dehydrogenase, mitochondrial OS=Mus musculus OX=10090 GN=Dld PE=1 SV=2	Dld	_HSAVK[Lac (K)]ALTGGIAHLFK_	1	43.9656		105.171	106.186	18.3754	53.1054	0.672662		1.60909	1.62461	0.281138	0.812497	0.794197	0.649048
O08749	159	K	Dihydrolipoyl dehydrogenase, mitochondrial OS=Mus musculus OX=10090 GN=Dld PE=1 SV=2	Dld	_ITGK[Lac (K)]NQVTATK_	1	873.834	538.881	882.264	735.02	812.039	848.451	1.11779	0.689328	1.12858	0.940226	1.03875	1.08533	1.0438	0.714811
O08749	166	K	Dihydrolipoyl dehydrogenase, mitochondrial OS=Mus musculus OX=10090 GN=Dld PE=1 SV=2	Dld	_NQVTATK[Lac (K)]ADGSTQVIDTK_	1	17.4338	2.82234	12.1816	7.71424	9.72099	19.1012	1.51655	0.245512	1.05967	0.671054	0.845619	1.66159	1.12635	0.663785
O08749	277	K	Dihydrolipoyl dehydrogenase, mitochondrial OS=Mus musculus OX=10090 GN=Dld PE=1 SV=2	Dld	_LNTK[Lac (K)]VTGATK_	1	233.503	147.69	193.311	211.939	189.158	252.827	1.1405	0.721358	0.944189	1.03517	0.923904	1.23488	1.13824	0.425176
O08749	410	K	Dihydrolipoyl dehydrogenase, mitochondrial OS=Mus musculus OX=10090 GN=Dld PE=1 SV=2	Dld	_SEEQLK[Lac (K)]EEGIEFK_	1	57.004	41.918	57.2597	60.2142	54.5641	100.714	0.920227	0.67669	0.924354	0.972049	0.880838	1.62584	1.37975	0.245058
O08749	430	K	Dihydrolipoyl dehydrogenase, mitochondrial OS=Mus musculus OX=10090 GN=Dld PE=1 SV=2	Dld	_AK[Lac (K)]TNADTDGMVK_	1	140.133	72.2075	130.07	130.086	114.615	135.453	1.16363	0.599593	1.08007	1.0802	0.951735	1.12477	1.11023	0.544254
O08749	445	K	Dihydrolipoyl dehydrogenase, mitochondrial OS=Mus musculus OX=10090 GN=Dld PE=1 SV=2	Dld	_ILGHK[Lac (K)]STDR_	1	37.4482	30.7449	97.2336	65.8841	50.6553	36.1809	0.706243	0.579825	1.83375	1.24252	0.955318	0.682343	0.92319	0.952216
O08756	53	K	3-hydroxyacyl-CoA dehydrogenase type-2 OS=Mus musculus OX=10090 GN=Hsd17b10 PE=1 SV=4	Hsd17b10	_K[Lac (K)]LGESC[Carbamidomethyl (C)]IFAPANVTSEK_	1	41.0258	15.7686	30.3981	32.8477	26.9561	46.4401	1.27254	0.48911	0.942886	1.01887	0.836124	1.44048	1.2185	0.4902
O08756	107	K	3-hydroxyacyl-CoA dehydrogenase type-2 OS=Mus musculus OX=10090 GN=Hsd17b10 PE=1 SV=4	Hsd17b10	_NK[Lac (K)]IHTLEDFQR_	1	240.279	154.934	235.42	213.888	195.846	304.608	1.0719	0.691169	1.05022	0.954165	0.873678	1.35887	1.13274	0.558864
O08997	60	K	Copper transport protein ATOX1 OS=Mus musculus OX=10090 GN=Atox1 PE=1 SV=1	Atox1	_TGK[Lac (K)]AVSYLGPK_	1	110.097	29.6825	92.4397	158.286	62.8503	96.0184	1.20243	0.324178	1.00958	1.72872	0.686422	1.04867	1.36575	0.477315
O09111	43	K	NADH dehydrogenase [ubiquinone] 1 beta subcomplex subunit 11, mitochondrial OS=Mus musculus OX=10090 GN=Ndufb11 PE=1 SV=2	Ndufb11	_AVIAPSGVEK[Lac (K)]K_	1	687.391	337.397	698.974	605.562	661.34	771.575	1.09625	0.53808	1.11472	0.965747	1.0547	1.2305	1.18257	0.438684
O09161	40	K	Calsequestrin-2 OS=Mus musculus OX=10090 GN=Casq2 PE=1 SV=3	Casq2	_VVSLSEK[Lac (K)]NLK_	1	16.116	7.06315	10.275	8.3997	11.4141	16.7131	1.38174	0.605578	0.880952	0.720171	0.978615	1.43294	1.09185	0.752445
O35129	6	K	Prohibitin-2 OS=Mus musculus OX=10090 GN=Phb2 PE=1 SV=1	Phb2	_[Acetyl (Protein N-term)]AQNLK[Lac (K)]DLAGR_	1	35.4671	34.2156	22.563	24.8365	40.05	38.5145	1.08769	1.04931	0.691951	0.761674	1.22824	1.18114	1.12093	0.623809
O35129	89	K	Prohibitin-2 OS=Mus musculus OX=10090 GN=Phb2 PE=1 SV=1	Phb2	_K[Lac (K)]ISSPTGSK_	1	207.093	124.28	109.083	209.6	154.19	178.328	1.2646	0.758902	0.666108	1.2799	0.941548	1.08895	1.23081	0.32684
O35129	262	K	Prohibitin-2 OS=Mus musculus OX=10090 GN=Phb2 PE=1 SV=1	Phb2	_AAQNISK[Lac (K)]TIATSQNR_	1	6.21733	5.6603	4.32559	8.21891	8.89926	6.82438	0.929213	0.845963	0.646482	1.22836	1.33004	1.01994	1.47764	0.0419727
O35143	64	K	ATPase inhibitor, mitochondrial OS=Mus musculus OX=10090 GN=Atp5if1 PE=1 SV=2	Atp5if1	_TK[Lac (K)]EQLAALR_	1	413.661	252.865	423.578	471.17	377.788	498.994	1.01801	0.622295	1.04242	1.15954	0.929727	1.22801	1.23653	0.285766
O35143	83	K	ATPase inhibitor, mitochondrial OS=Mus musculus OX=10090 GN=Atp5if1 PE=1 SV=2	Atp5if1	_HHEDEIDHHSK[Lac (K)]EIER_	1	11.3347	13.8327	13.7879	20.4929	15.1687	19.1804	0.725052	0.884845	0.881983	1.31089	0.970306	1.22693	1.40782	0.0397621
O35143	90	K	ATPase inhibitor, mitochondrial OS=Mus musculus OX=10090 GN=Atp5if1 PE=1 SV=2	Atp5if1	_LQK[Lac (K)]QIER_	1	231.649	211.315	315.384	387.415	390.328	482.22	0.688643	0.628192	0.937569	1.1517	1.16036	1.43354	1.66146	0.0212727
O35459	76	K	Delta(3,5)-Delta(2,4)-dienoyl-CoA isomerase, mitochondrial OS=Mus musculus OX=10090 GN=Ech1 PE=1 SV=1	Ech1	_HVLHVQLNRPEK[Lac (K)]R_	1	331.424	239.106	674.746	507.289	520.689	498.591	0.717408	0.517575	1.46057	1.09809	1.12709	1.07926	1.22589	0.382471
O35459	97	K	Delta(3,5)-Delta(2,4)-dienoyl-CoA isomerase, mitochondrial OS=Mus musculus OX=10090 GN=Ech1 PE=1 SV=1	Ech1	_ISK[Lac (K)]DSDC[Carbamidomethyl (C)]R_	1	25.2297	31.6648	26.5807	32.3037	28.3389	33.2549	0.853447	1.07113	0.899147	1.09274	0.958621	1.12492	1.12486	0.228409
O35459	150	K	Delta(3,5)-Delta(2,4)-dienoyl-CoA isomerase, mitochondrial OS=Mus musculus OX=10090 GN=Ech1 PE=1 SV=1	Ech1	_YQK[Lac (K)]TFTVIEK_	1	14.6538	7.22424	21.4753	13.7583	16.0018	9.0644	1.06991	0.527458	1.56796	1.00453	1.16833	0.661813	0.895537	0.910144
O35459	230	K	Delta(3,5)-Delta(2,4)-dienoyl-CoA isomerase, mitochondrial OS=Mus musculus OX=10090 GN=Ech1 PE=1 SV=1	Ech1	_K[Lac (K)]MMADEALDSGLVSR_	1		3.15601	1.51979	4.63591	2.74157	2.38604		1.09285	0.526267	1.60531	0.949342	0.826229	1.39206	0.418033
O35459	316	K	Delta(3,5)-Delta(2,4)-dienoyl-CoA isomerase, mitochondrial OS=Mus musculus OX=10090 GN=Ech1 PE=1 SV=1	Ech1	_SVQAAMEK[Lac (K)]R_	1	140.95	73.0873	163.915	118.262	132.152	129.013	1.11661	0.579002	1.29855	0.936875	1.04692	1.02205	1.0039	0.824823
O35855	43	K	Branched-chain-amino-acid aminotransferase, mitochondrial OS=Mus musculus OX=10090 GN=Bcat2 PE=1 SV=2	Bcat2	_AADLQIQMTK[Lac (K)]EPQK_	1	15.8448	21.1729	16.4177	27.3072	21.7605	23.8085	0.752654	1.00575	0.779866	1.29714	1.03366	1.13094	1.36382	0.0492439
O35857	121	K	Mitochondrial import inner membrane translocase subunit TIM44 OS=Mus musculus OX=10090 GN=Timm44 PE=1 SV=2	Timm44	_K[Lac (K)]LGELTGTVK_	1	83.9638	39.9894	69.6844	81.5224	54.8907	116.339	1.12857	0.537505	0.93664	1.09576	0.737796	1.56373	1.30528	0.439613
O35857	405	K	Mitochondrial import inner membrane translocase subunit TIM44 OS=Mus musculus OX=10090 GN=Timm44 PE=1 SV=2	Timm44	_NSK[Lac (K)]GEVYDGDPDK_	1			10.421	2.03152					1.67372	0.326283			0.194945
O35943	189	K	Frataxin, mitochondrial OS=Mus musculus OX=10090 GN=Fxn PE=1 SV=1	Fxn	_ELTK[Lac (K)]ALNTK_	1	74.2846	64.0675	93.7997	66.3444	78.7605	101.823	0.930342	0.802383	1.17475	0.830898	0.986398	1.27523	1.06365	0.743425
O54724	175	K	Caveolae-associated protein 1 OS=Mus musculus OX=10090 GN=Cavin1 PE=1 SV=1	Cavin1	_SLK[Lac (K)]ESEALPEK_	1	33.3218	10.0735	29.3533	37.8323	48.6426	46.7155	0.970827	0.293488	0.855203	1.10224	1.4172	1.36105	1.83083	0.135729
O55126	53	K	Protein NipSnap homolog 2 OS=Mus musculus OX=10090 GN=Nipsnap2 PE=1 SV=1	Nipsnap2	_K[Lac (K)]DAHSNLLAK_	1	393.151	292.808	347.653	609.63	339.305	353.023	1.00999	0.752214	0.893108	1.56612	0.871664	0.906903	1.25962	0.388667
O55126	62	K	Protein NipSnap homolog 2 OS=Mus musculus OX=10090 GN=Nipsnap2 PE=1 SV=1	Nipsnap2	_DAHSNLLAK[Lac (K)]K_	1	52.064	20.5726	47.2447	42.5551	48.9243	47.0333	1.20894	0.477704	1.09704	0.988145	1.13604	1.09213	1.15542	0.500643
O55126	63	K	Protein NipSnap homolog 2 OS=Mus musculus OX=10090 GN=Nipsnap2 PE=1 SV=1	Nipsnap2	_K[Lac (K)]ETSSLYK_	1	838.979	429.463	902.458	849.384	783.963	958.858	1.05685	0.540987	1.13681	1.06995	0.987544	1.20786	1.19407	0.407834
O55126	70	K	Protein NipSnap homolog 2 OS=Mus musculus OX=10090 GN=Nipsnap2 PE=1 SV=1	Nipsnap2	_KETSSLYK[Lac (K)]LQFHNVKPEC[Carbamidomethyl (C)]LDAYNK_	1			26.6167	26.9105					0.994511	1.00549			1.01104
O55126	94	K	Protein NipSnap homolog 2 OS=Mus musculus OX=10090 GN=Nipsnap2 PE=1 SV=1	Nipsnap2	_IC[Carbamidomethyl (C)]QEVLPK[Lac (K)]IHEGK_	1	306.842	123.056	239.733	194.018	321.279	387.956	1.1705	0.469415	0.914496	0.740111	1.22557	1.47992	1.34888	0.392956
O55126	140	K	Protein NipSnap homolog 2 OS=Mus musculus OX=10090 GN=Nipsnap2 PE=1 SV=1	Nipsnap2	_LK[Lac (K)]ENQEFVNFR_	1	323.966	268.649	216.557	251.846	318.06	310.137	1.15071	0.954228	0.769199	0.894541	1.12973	1.10159	1.08758	0.540916
O70468	193	K	Myosin-binding protein C, cardiac-type OS=Mus musculus OX=10090 GN=Mybpc3 PE=1 SV=1	Mybpc3	_GK[Lac (K)]WVDLSSK_	1	19.121	1.51778	8.38099	7.95325	26.128	6.08888	1.65813	0.131618	0.726781	0.689689	2.26576	0.528014	1.38423	0.561845
P00158	6	K	Cytochrome b OS=Mus musculus OX=10090 GN=Mt-Cyb PE=1 SV=1	Mt-Cyb	_K[Lac (K)]THPLFK_	1	46.9569	26.9801	25.1166	39.1539	31.867	51.0147	1.27433	0.732196	0.681624	1.06257	0.864818	1.38446	1.23201	0.390253
P00416	224	K	Cytochrome c oxidase subunit 3 OS=Mus musculus OX=10090 GN=mt-Co3 PE=1 SV=2	mt-Co3	_QLK[Lac (K)]FHFTSK_	1	7.56373	3.19588	8.23466	7.51133	7.5069	7.06221	1.10487	0.466839	1.20288	1.09722	1.09657	1.03161	1.16248	0.488097
P01942	8	K	Hemoglobin subunit alpha OS=Mus musculus OX=10090 GN=Hba PE=1 SV=2	Hba	_VLSGEDK[Lac (K)]SNIK_	1	27.2251	13.0463	23.3707	32.0909	19.9389	40.1994	1.04799	0.502193	0.899615	1.23528	0.767515	1.54741	1.44919	0.283917
P01942	17	K	Hemoglobin subunit alpha OS=Mus musculus OX=10090 GN=Hba PE=1 SV=2	Hba	_AAWGK[Lac (K)]IGGHGAEYGAEALER_	1	10.8078		21.5465	30.6189	6.28627	17.9922	0.619346		1.23473	1.75463	0.360238	1.03105	1.13117	0.990324
P03930	48	K	ATP synthase protein 8 OS=Mus musculus OX=10090 GN=Mtatp8 PE=1 SV=1	Mtatp8	_VK[Lac (K)]TPWELK_	1	480.464	408.423	138.046	316.671	301.352	189.246	1.57168	1.33603	0.451571	1.03589	0.985777	0.619058	0.786097	0.766089
P03930	54	K	ATP synthase protein 8 OS=Mus musculus OX=10090 GN=Mtatp8 PE=1 SV=1	Mtatp8	_TPWELK[Lac (K)]WTK_	1	32.9464	45.3207	7.0921	15.7637	23.7923	31.3521	1.265	1.74012	0.272307	0.60526	0.913525	1.20379	0.830704	0.956853
P04117	59	K	Fatty acid-binding protein, adipocyte OS=Mus musculus OX=10090 GN=Fabp4 PE=1 SV=3	Fabp4	_SESTFK[Lac (K)]NTEISFK_	1	47.8431	30.3905	38.5512	56.212	65.9233	48.5518	0.998563	0.634298	0.804626	1.17323	1.37592	1.01335	1.46155	0.069705
P04117	121	K	Fatty acid-binding protein, adipocyte OS=Mus musculus OX=10090 GN=Fabp4 PE=1 SV=3	Fabp4	_LVVEC[Carbamidomethyl (C)]VMK[Lac (K)]GVTSTR_	1	24.7227	7.75078	49.8641	87.7295	37.0145	41.1614	0.597544	0.187335	1.20521	2.12041	0.894636	0.994865	2.01494	0.220961
P04247	80	K	Myoglobin OS=Mus musculus OX=10090 GN=Mb PE=1 SV=3	Mb	_K[Lac (K)]GQHAAEIQPLAQSHATK_	1	19.346	8.71296	15.646	17.7267	16.6518	11.3071	1.29853	0.584825	1.05018	1.18983	1.11769	0.758945	1.04532	0.790854
P05064	42	K	Fructose-bisphosphate aldolase A OS=Mus musculus OX=10090 GN=Aldoa PE=1 SV=2	Aldoa	_GILAADESTGSIAK[Lac (K)]R_	1	8.71246	12.715	11.8993	12.5396	5.35635	16.2408	0.774861	1.13083	1.05829	1.11523	0.476378	1.44441	1.0243	0.867457
P05064	108	K	Fructose-bisphosphate aldolase A OS=Mus musculus OX=10090 GN=Aldoa PE=1 SV=2	Aldoa	_GGVVGIK[Lac (K)]VDK_	1	35.9851	17.4549	26.3779	36.4103	36.382	30.5143	1.17904	0.571902	0.864261	1.19297	1.19204	0.999789	1.29428	0.243689
P05064	147	K	Fructose-bisphosphate aldolase A OS=Mus musculus OX=10090 GN=Aldoa PE=1 SV=2	Aldoa	_DGADFAK[Lac (K)]WR_	1	750.586	480.974	451.814	569.874	619.641	502.436	1.33425	0.854982	0.803147	1.01301	1.10148	0.893134	1.0051	0.877761
P05202	59	K	Aspartate aminotransferase, mitochondrial OS=Mus musculus OX=10090 GN=Got2 PE=1 SV=1	Got2	_K[Lac (K)]MNLGVGAYR_	1	67.9251	40.2601	53.7577	66.9205	59.588	76.1707	1.11773	0.662495	0.884604	1.1012	0.980544	1.25342	1.25155	0.221213
P05202	73	K	Aspartate aminotransferase, mitochondrial OS=Mus musculus OX=10090 GN=Got2 PE=1 SV=1	Got2	_DDNGK[Lac (K)]PYVLPSVR_	1	1242.55	1086.26	888.998	1023.48	1224.59	1098.58	1.13571	0.992855	0.812555	0.935477	1.11929	1.00412	1.04004	0.699113
P05202	82	K	Aspartate aminotransferase, mitochondrial OS=Mus musculus OX=10090 GN=Got2 PE=1 SV=1	Got2	_K[Lac (K)]AEAQIAAK_	1	798.965	512.706	651.602	802.628	626.744	714.273	1.16725	0.749037	0.951958	1.1726	0.915641	1.04352	1.09187	0.536624
P05202	90	K	Aspartate aminotransferase, mitochondrial OS=Mus musculus OX=10090 GN=Got2 PE=1 SV=1	Got2	_AEAQIAAK[Lac (K)]NLDK_	1	863.568	513.724	673.187	719.18	669.359	809.819	1.21949	0.725456	0.950642	1.01559	0.945236	1.14359	1.07212	0.608237
P05202	122	K	Aspartate aminotransferase, mitochondrial OS=Mus musculus OX=10090 GN=Got2 PE=1 SV=1	Got2	_ASAELALGENNEVLK[Lac (K)]SGR_	1	180.93	37.0053	495.35	675.842	201.014	352.779	0.558737	0.114277	1.52971	2.08709	0.620758	1.08943	1.7239	0.345098
P05202	227	K	Aspartate aminotransferase, mitochondrial OS=Mus musculus OX=10090 GN=Got2 PE=1 SV=1	Got2	_PEQWK[Lac (K)]EIASVVK_	1	30.0842	37.4441	9.59719	19.5006	23.9261	21.3349	1.27218	1.5834	0.405838	0.824626	1.01177	0.902191	0.839691	0.951614
P05202	234	K	Aspartate aminotransferase, mitochondrial OS=Mus musculus OX=10090 GN=Got2 PE=1 SV=1	Got2	_EIASVVK[Lac (K)]K_	1	116.755	75.3167	59.5297	121.029	89.0592	98.8363	1.24977	0.806208	0.637219	1.29552	0.95331	1.05797	1.22783	0.336308
P05202	296	K	Aspartate aminotransferase, mitochondrial OS=Mus musculus OX=10090 GN=Got2 PE=1 SV=1	Got2	_VGAFTVVC[Carbamidomethyl (C)]K[Lac (K)]DAEEAK_	1	79.7971	33.0054	35.3154	67.0441	57.6862	55.5783	1.45781	0.602973	0.645175	1.22482	1.05386	1.01536	1.21733	0.389267
P05202	309	K	Aspartate aminotransferase, mitochondrial OS=Mus musculus OX=10090 GN=Got2 PE=1 SV=1	Got2	_VESQLK[Lac (K)]ILIR_	1	29.1928		13.8439	36.654	29.9543	28.1902	1.05898		0.502191	1.32963	1.0866	1.0226	1.46849	0.437656
P05202	338	K	Aspartate aminotransferase, mitochondrial OS=Mus musculus OX=10090 GN=Got2 PE=1 SV=1	Got2	_K[Lac (K)]QWLQEVK_	1	5224.16	3527.6	5253.22	4763.32	6541.56	6020.79	1.00046	0.675556	1.00602	0.912203	1.25275	1.15302	1.23711	0.246233
P05202	363	K	Aspartate aminotransferase, mitochondrial OS=Mus musculus OX=10090 GN=Got2 PE=1 SV=1	Got2	_TQLVSNLK[Lac (K)]K_	1	1497.5	725.391	1623.64	1512.83	1276.12	1533.14	1.09994	0.532813	1.19259	1.1112	0.937333	1.12612	1.12363	0.547382
P05202	396	K	Aspartate aminotransferase, mitochondrial OS=Mus musculus OX=10090 GN=Got2 PE=1 SV=1	Got2	_LTK[Lac (K)]EFSVYMTK_	1	232.23	135.257	396.454	409.892	253.104	268.93	0.821633	0.478542	1.40266	1.4502	0.895485	0.951477	1.21989	0.479851
P05202	404	K	Aspartate aminotransferase, mitochondrial OS=Mus musculus OX=10090 GN=Got2 PE=1 SV=1	Got2	_EFSVYMTK[Lac (K)]DGR_	1	1250.24	813.788	1537.89	1266.73	1251.66	804.279	1.08331	0.70513	1.33255	1.0976	1.08453	0.696891	0.922472	0.790164
P07356	152	K	Annexin A2 OS=Mus musculus OX=10090 GN=Anxa2 PE=1 SV=2	Anxa2	_EMYK[Lac (K)]TDLEK_	1	72.0799	28.1394	58.0982	91.03	85.4713	67.5829	1.07475	0.419572	0.866272	1.3573	1.27442	1.00769	1.54174	0.170287
P07724	223	K	Albumin OS=Mus musculus OX=10090 GN=Alb PE=1 SV=3	Alb	_MK[Lac (K)]C[Carbamidomethyl (C)]SSMQK_	1	40.0822	28.9395	18.012	26.3603	22.1428	17.7172	1.56925	1.133	0.705181	1.03202	0.866906	0.693641	0.760858	0.416823
P08074	2	K	Carbonyl reductase [NADPH] 2 OS=Mus musculus OX=10090 GN=Cbr2 PE=1 SV=1	Cbr2	_MK[Lac (K)]LNFSGLR_	1	10.7508	36.006	9.29445	26.1583	13.3947	135.412	0.279222	0.935157	0.241398	0.67939	0.34789	3.51694	3.12151	0.348509
P08249	78	K	Malate dehydrogenase, mitochondrial OS=Mus musculus OX=10090 GN=Mdh2 PE=1 SV=3	Mdh2	_ANVK[Lac (K)]GYLGPEQLPDC[Carbamidomethyl (C)]LK_	1	6.77411		90.4948	94.6274	10.3667	13.9858	0.156628		2.09238	2.18793	0.239695	0.323372	0.815471	0.9812
P08249	157	K	Malate dehydrogenase, mitochondrial OS=Mus musculus OX=10090 GN=Mdh2 PE=1 SV=3	Mdh2	_K[Lac (K)]HGVYNPNK_	1	268.419	163.464	121.162	164.913	187.7	225.15	1.42422	0.867333	0.642877	0.875018	0.995924	1.19463	1.04469	0.735249
P08249	239	K	Malate dehydrogenase, mitochondrial OS=Mus musculus OX=10090 GN=Mdh2 PE=1 SV=3	Mdh2	_IQEAGTEVVK[Lac (K)]AK_	1	10765.2	5369.03	8335.24	8177.12	8366.13	8704.39	1.29918	0.647949	1.00592	0.986837	1.00965	1.05047	1.0318	0.746575
P08249	241	K	Malate dehydrogenase, mitochondrial OS=Mus musculus OX=10090 GN=Mdh2 PE=1 SV=3	Mdh2	_AK[Lac (K)]AGAGSATLSMAYAGAR_	1			12.9222	11.7326	5.70814				1.27677	1.15924	0.563991		0.674838
P08249	296	K	Malate dehydrogenase, mitochondrial OS=Mus musculus OX=10090 GN=Mdh2 PE=1 SV=3	Mdh2	_ETEC[Carbamidomethyl (C)]TYFSTPLLLGK[Lac (K)]K_	1	23.4957	1.50345	57.3159	29.9561	82.1578	83.5833	0.507079	0.0324472	1.23698	0.646507	1.77311	1.80388	2.37742	0.250415
P08249	301	K	Malate dehydrogenase, mitochondrial OS=Mus musculus OX=10090 GN=Mdh2 PE=1 SV=3	Mdh2	_GLEK[Lac (K)]NLGIGK_	1	2231.75	1301.08	1789.55	1710.15	1969.99	2326.99	1.18191	0.689039	0.947729	0.905681	1.04329	1.23235	1.12866	0.489075
P08249	307	K	Malate dehydrogenase, mitochondrial OS=Mus musculus OX=10090 GN=Mdh2 PE=1 SV=3	Mdh2	_NLGIGK[Lac (K)]ITPFEEK_	1	5860.62	3753.01	3061.76	3164.52	4434.37	6374.32	1.31953	0.845001	0.689363	0.7125	0.998409	1.43519	1.10239	0.751256
P08249	324	K	Malate dehydrogenase, mitochondrial OS=Mus musculus OX=10090 GN=Mdh2 PE=1 SV=3	Mdh2	_MIAEAIPELK[Lac (K)]ASIK_	1	10.004		41.6646	93.3342		32.7039	0.22518		0.937828	2.10086		0.736133	2.43936	0.386354
P08249	329	K	Malate dehydrogenase, mitochondrial OS=Mus musculus OX=10090 GN=Mdh2 PE=1 SV=3	Mdh2	_K[Lac (K)]GEDFVK_	1	251.729	134.11	166.451	228.04	173.282	186.891	1.3243	0.705532	0.875672	1.19968	0.911609	0.983201	1.06504	0.675525
P08249	335	K	Malate dehydrogenase, mitochondrial OS=Mus musculus OX=10090 GN=Mdh2 PE=1 SV=3	Mdh2	_KGEDFVK[Lac (K)]NMK_	1	327.017	148.146	355.703	270.631	302.678	276.637	1.16735	0.528838	1.26975	0.966074	1.08047	0.987511	1.02296	0.761677
P09411	131	K	Phosphoglycerate kinase 1 OS=Mus musculus OX=10090 GN=Pgk1 PE=1 SV=4	Pgk1	_FHVEEEGK[Lac (K)]GK_	1	19.0628	5.2683	7.70247	13.2312	13.2604	7.82669	1.72379	0.476397	0.696511	1.19646	1.1991	0.707744	1.07132	0.672286
P09541	38	K	Myosin light chain 4 OS=Mus musculus OX=10090 GN=Myl4 PE=1 SV=3	Myl4	_DSAFDPK[Lac (K)]SVK_	1			19.7679	25.2462	26.352				0.830978	1.06127	1.10775		1.3051
P09542	19	K	Myosin light chain 3 OS=Mus musculus OX=10090 GN=Myl3 PE=1 SV=4	Myl3	_AAAPK[Lac (K)]AAPAPAAAPAAAPAAAPEPERPK_	1	11.8598	1.8542	13.1295	74.6406	192.626	33.789	0.217015	0.0339287	0.240247	1.3658	3.52473	0.618282	11.2152	0.0379296
P09671	68	K	Superoxide dismutase [Mn], mitochondrial OS=Mus musculus OX=10090 GN=Sod2 PE=1 SV=3	Sod2	_HHAAYVNNLNATEEK[Lac (K)]YHEALAK_	1	10.7818	3.89715	78.5281	45.472	38.4551	77.1322	0.254422	0.0919623	1.85305	1.07302	0.907436	1.82011	1.72797	0.244126
P09671	75	K	Superoxide dismutase [Mn], mitochondrial OS=Mus musculus OX=10090 GN=Sod2 PE=1 SV=3	Sod2	_YHEALAK[Lac (K)]GDVTTQVALQPALK_	1	2.05509	1	12.6319	24.776	1	1.58525	0.286435	0.139378	1.76062	3.45324	0.139378	0.22095	1.7442	0.917682
P09671	114	K	Superoxide dismutase [Mn], mitochondrial OS=Mus musculus OX=10090 GN=Sod2 PE=1 SV=3	Sod2	_GGGEPK[Lac (K)]GELLEAIK_	1	4402.27	1806.79	2812.84	2835.3	4064.51	3840.41	1.33658	0.548562	0.85401	0.86083	1.23403	1.16599	1.19046	0.462817
P09671	130	K	Superoxide dismutase [Mn], mitochondrial OS=Mus musculus OX=10090 GN=Sod2 PE=1 SV=3	Sod2	_DFGSFEK[Lac (K)]FK_	1	164.209	155.513	104.546	143.208	198.913	222.928	0.995893	0.943156	0.634047	0.868525	1.20637	1.35201	1.33182	0.211814
P0CG49	6	K	Polyubiquitin-B OS=Mus musculus OX=10090 GN=Ubb PE=2 SV=1	Ubb	_MQIFVK[Lac (K)]TLTGK_	1	1.5702		2.37296	3.06514	4.01439	4.61642	0.502011		0.758663	0.97996	1.28344	1.47592	1.97742	0.0511815
P0CG49	82	K	Polyubiquitin-B OS=Mus musculus OX=10090 GN=Ubb PE=2 SV=1	Ubb	_MQIFVK[Lac (K)]TLTGK_	1	1.5702		2.37296	3.06514	4.01439	4.61642	0.502011		0.758663	0.97996	1.28344	1.47592	1.97742	0.0511815
P0CG49	158	K	Polyubiquitin-B OS=Mus musculus OX=10090 GN=Ubb PE=2 SV=1	Ubb	_MQIFVK[Lac (K)]TLTGK_	1	1.5702		2.37296	3.06514	4.01439	4.61642	0.502011		0.758663	0.97996	1.28344	1.47592	1.97742	0.0511815
P0CG49	234	K	Polyubiquitin-B OS=Mus musculus OX=10090 GN=Ubb PE=2 SV=1	Ubb	_MQIFVK[Lac (K)]TLTGK_	1	1.5702		2.37296	3.06514	4.01439	4.61642	0.502011		0.758663	0.97996	1.28344	1.47592	1.97742	0.0511815
P0CG50	6	K	Polyubiquitin-C OS=Mus musculus OX=10090 GN=Ubc PE=1 SV=2	Ubc	_MQIFVK[Lac (K)]TLTGK_	1	1.5702		2.37296	3.06514	4.01439	4.61642	0.502011		0.758663	0.97996	1.28344	1.47592	1.97742	0.0511815
P0CG50	82	K	Polyubiquitin-C OS=Mus musculus OX=10090 GN=Ubc PE=1 SV=2	Ubc	_MQIFVK[Lac (K)]TLTGK_	1	1.5702		2.37296	3.06514	4.01439	4.61642	0.502011		0.758663	0.97996	1.28344	1.47592	1.97742	0.0511815
P0CG50	158	K	Polyubiquitin-C OS=Mus musculus OX=10090 GN=Ubc PE=1 SV=2	Ubc	_MQIFVK[Lac (K)]TLTGK_	1	1.5702		2.37296	3.06514	4.01439	4.61642	0.502011		0.758663	0.97996	1.28344	1.47592	1.97742	0.0511815
P0CG50	234	K	Polyubiquitin-C OS=Mus musculus OX=10090 GN=Ubc PE=1 SV=2	Ubc	_MQIFVK[Lac (K)]TLTGK_	1	1.5702		2.37296	3.06514	4.01439	4.61642	0.502011		0.758663	0.97996	1.28344	1.47592	1.97742	0.0511815
P0CG50	310	K	Polyubiquitin-C OS=Mus musculus OX=10090 GN=Ubc PE=1 SV=2	Ubc	_MQIFVK[Lac (K)]TLTGK_	1	1.5702		2.37296	3.06514	4.01439	4.61642	0.502011		0.758663	0.97996	1.28344	1.47592	1.97742	0.0511815
P0CG50	386	K	Polyubiquitin-C OS=Mus musculus OX=10090 GN=Ubc PE=1 SV=2	Ubc	_MQIFVK[Lac (K)]TLTGK_	1	1.5702		2.37296	3.06514	4.01439	4.61642	0.502011		0.758663	0.97996	1.28344	1.47592	1.97742	0.0511815
P0CG50	462	K	Polyubiquitin-C OS=Mus musculus OX=10090 GN=Ubc PE=1 SV=2	Ubc	_MQIFVK[Lac (K)]TLTGK_	1	1.5702		2.37296	3.06514	4.01439	4.61642	0.502011		0.758663	0.97996	1.28344	1.47592	1.97742	0.0511815
P0CG50	538	K	Polyubiquitin-C OS=Mus musculus OX=10090 GN=Ubc PE=1 SV=2	Ubc	_MQIFVK[Lac (K)]TLTGK_	1	1.5702		2.37296	3.06514	4.01439	4.61642	0.502011		0.758663	0.97996	1.28344	1.47592	1.97742	0.0511815
P0CG50	614	K	Polyubiquitin-C OS=Mus musculus OX=10090 GN=Ubc PE=1 SV=2	Ubc	_MQIFVK[Lac (K)]TLTGK_	1	1.5702		2.37296	3.06514	4.01439	4.61642	0.502011		0.758663	0.97996	1.28344	1.47592	1.97742	0.0511815
P0CG50	690	K	Polyubiquitin-C OS=Mus musculus OX=10090 GN=Ubc PE=1 SV=2	Ubc	_MQIFVK[Lac (K)]TLTGK_	1	1.5702		2.37296	3.06514	4.01439	4.61642	0.502011		0.758663	0.97996	1.28344	1.47592	1.97742	0.0511815
P10853	6	K	Histone H2B type 1-F/J/L OS=Mus musculus OX=10090 GN=H2bc7 PE=1 SV=2	H2bc7	_PEPAK[Lac (K)]SAPAPK_	1	919.803	326.684	765.477	1154.86	994.42	869.346	1.09705	0.389637	0.912986	1.37741	1.18605	1.03687	1.50034	0.211437
P10853	109	K	Histone H2B type 1-F/J/L OS=Mus musculus OX=10090 GN=H2bc7 PE=1 SV=2	H2bc7	_LLLPGELAK[Lac (K)]HAVSEGTK_	1	8.89659		35.9155	55.5908	21.23	10.5485	0.33653		1.35857	2.10282	0.803062	0.399017	1.29979	0.769726
P10853	117	K	Histone H2B type 1-F/J/L OS=Mus musculus OX=10090 GN=H2bc7 PE=1 SV=2	H2bc7	_HAVSEGTK[Lac (K)]AVTK_	1	21.0567	15.2168	50.3523	57.2874	62.6903	56.4693	0.480248	0.347056	1.1484	1.30657	1.4298	1.28792	2.03689	0.0783525
P10922	164	K	Histone H1.0 OS=Mus musculus OX=10090 GN=H1-0 PE=2 SV=4	H1-0	_VVK[Lac (K)]VKPVK_	0.875789	10.1747	1.39489	17.3942	52.9469	45.0179	19.8743	0.415851	0.0570105	0.71092	2.164	1.83993	0.812286	4.0685	0.100954
P12787	109	K	Cytochrome c oxidase subunit 5A, mitochondrial OS=Mus musculus OX=10090 GN=Cox5a PE=1 SV=2	Cox5a	_ILEVVK[Lac (K)]DK_	1	89.9596	50.3915	67.9109	69.7741	99.0904	124.133	1.0768	0.603179	0.812884	0.835186	1.1861	1.48585	1.40687	0.222493
P15864	64	K	Histone H1.2 OS=Mus musculus OX=10090 GN=H1-2 PE=1 SV=2	H1-2	_K[Lac (K)]ALAAAGYDVEK_	1	7.2589	3.41886	11.7896	15.8852	11.906	4.45679	0.796	0.374907	1.29283	1.74194	1.30559	0.488724	1.43532	0.539953
P16330	177	K	2',3'-cyclic-nucleotide 3'-phosphodiesterase OS=Mus musculus OX=10090 GN=Cnp PE=1 SV=3	Cnp	_LK[Lac (K)]PGLEK_	1	316.097	151.925	363.789	281.179	270.396	295.661	1.12956	0.542899	1.29998	1.00478	0.966247	1.05653	1.01854	0.772748
P16332	210	K	Methylmalonyl-CoA mutase, mitochondrial OS=Mus musculus OX=10090 GN=Mmut PE=1 SV=2	Mmut	_EK[Lac (K)]LTGTIQNDILK_	1	19.613	3.03929	17.5508	15.3056	6.905	13.1202	1.55795	0.241425	1.39414	1.21579	0.548496	1.0422	0.878807	0.892319
P16332	600	K	Methylmalonyl-CoA mutase, mitochondrial OS=Mus musculus OX=10090 GN=Mmut PE=1 SV=2	Mmut	_EITSAIK[Lac (K)]R_	1	112.947	52.9326	127.894	73.3416	95.6981	88.7535	1.22864	0.575806	1.39125	0.797818	1.04101	0.96547	0.877524	0.823453
P16332	604	K	Methylmalonyl-CoA mutase, mitochondrial OS=Mus musculus OX=10090 GN=Mmut PE=1 SV=2	Mmut	_VNK[Lac (K)]FMER_	1	72.2631	31.1063	42.4727	30.2657	52.9304	40.5169	1.6085	0.692391	0.945397	0.673682	1.17817	0.901861	0.848267	0.684621
P16858	192	K	Glyceraldehyde-3-phosphate dehydrogenase OS=Mus musculus OX=10090 GN=Gapdh PE=1 SV=2	Gapdh	_TVDGPSGK[Lac (K)]LWR_	1	60.0881	39.5996	65.9516	61.4233	67.6429	57.5049	1.02362	0.67459	1.1235	1.04636	1.15231	0.979612	1.12637	0.440458
P16858	217	K	Glyceraldehyde-3-phosphate dehydrogenase OS=Mus musculus OX=10090 GN=Gapdh PE=1 SV=2	Gapdh	_AVGK[Lac (K)]VIPELNGK_	1	16.3107	15.4286	17.9345	12.4773	11.5752	12.4669	1.13541	1.074	1.24844	0.868559	0.805759	0.867835	0.735184	0.00372872
P19536	67	K	Cytochrome c oxidase subunit 5B, mitochondrial OS=Mus musculus OX=10090 GN=Cox5b PE=1 SV=1	Cox5b	_GLDPYNMLPPK[Lac (K)]AASGTK_	1	191.929	78.1901	229.615	208.7	161.398	217.268	1.05931	0.431552	1.26731	1.15187	0.890801	1.19916	1.17536	0.508246
P19536	73	K	Cytochrome c oxidase subunit 5B, mitochondrial OS=Mus musculus OX=10090 GN=Cox5b PE=1 SV=1	Cox5b	_AASGTK[Lac (K)]EDPNLVPSISNK_	1	620.412	416.766	615.29	443.393	706.778	699.039	1.06305	0.714114	1.05428	0.759738	1.21104	1.19778	1.11906	0.625625
P19536	85	K	Cytochrome c oxidase subunit 5B, mitochondrial OS=Mus musculus OX=10090 GN=Cox5b PE=1 SV=1	Cox5b	_EDPNLVPSISNK[Lac (K)]R_	1	826.725	545.58	705.389	554.632	676.811	704.27	1.23595	0.815636	1.05455	0.829169	1.01182	1.05288	0.931664	0.685857
P19783	60	K	Cytochrome c oxidase subunit 4 isoform 1, mitochondrial OS=Mus musculus OX=10090 GN=Cox4i1 PE=1 SV=2	Cox4i1	_DYPLPDVAHVTM[Oxidation (M)]LSASQK[Lac (K)]ALK_	1			79.9286	81.6353		4.68577			1.44232	1.47312		0.0845553	0.539988
P19783	67	K	Cytochrome c oxidase subunit 4 isoform 1, mitochondrial OS=Mus musculus OX=10090 GN=Cox4i1 PE=1 SV=2	Cox4i1	_EK[Lac (K)]ADWSSLSR_	1	1810.36	1090.28	1800.22	1438.29	1867.7	2130.89	1.07146	0.645278	1.06546	0.851247	1.1054	1.26116	1.15657	0.479344
P19783	78	K	Cytochrome c oxidase subunit 4 isoform 1, mitochondrial OS=Mus musculus OX=10090 GN=Cox4i1 PE=1 SV=2	Cox4i1	_DEK[Lac (K)]VQLYR_	1	99.4104	70.0282	84.3323	79.9091	70.3691	100.443	1.1823	0.832856	1.00298	0.950371	0.836911	1.19458	0.987982	0.933494
P19783	143	K	Cytochrome c oxidase subunit 4 isoform 1, mitochondrial OS=Mus musculus OX=10090 GN=Cox4i1 PE=1 SV=2	Cox4i1	_DWVAMQTK[Lac (K)]R_	1	34.9221	19.3088	29.7795	48.2416	40.9266	42.6288	0.970923	0.536833	0.827948	1.34124	1.13786	1.18519	1.56882	0.0601362
P20108	92	K	Thioredoxin-dependent peroxide reductase, mitochondrial OS=Mus musculus OX=10090 GN=Prdx3 PE=1 SV=1	Prdx3	_ELSLDDFK[Lac (K)]GK_	1	373.023	264.487	251.271	267.492	486.575	425.638	1.08202	0.76719	0.728856	0.775906	1.41139	1.23464	1.32733	0.289419
P20108	254	K	Thioredoxin-dependent peroxide reductase, mitochondrial OS=Mus musculus OX=10090 GN=Prdx3 PE=1 SV=1	Prdx3	_EYFEK[Lac (K)]VHQ_	1	104.608	42.9162	126.708	98.6545	91.2677	105.433	1.10193	0.452076	1.33474	1.03922	0.961408	1.11062	1.07702	0.638285
P20152	445	K	Vimentin OS=Mus musculus OX=10090 GN=Vim PE=1 SV=3	Vim	_TLLIK[Lac (K)]TVETR_	1	34.1923	16.688	28.9364	44.4625	26.4817	18.3526	1.21311	0.592075	1.02664	1.57749	0.939546	0.651135	1.11877	0.802671
P21300	91	K	Aldo-keto reductase family 1 member B7 OS=Mus musculus OX=10090 GN=Akr1b7 PE=1 SV=4	Akr1b7	_K[Lac (K)]AFQNTLSDLK_	1	34.8714	19.1295	16.9132	29.5979	28.2095	27.3799	1.34034	0.735274	0.650084	1.13764	1.08428	1.05239	1.20127	0.353883
P21550	71	K	Beta-enolase OS=Mus musculus OX=10090 GN=Eno3 PE=1 SV=3	Eno3	_AVEHINK[Lac (K)]TLGPALLEK_	1	30.986	17.8798	23.1273	15.2227	8.96305	32.1543	1.4487	0.83594	1.08128	0.711713	0.419052	1.50332	0.782576	0.425601
P21550	80	K	Beta-enolase OS=Mus musculus OX=10090 GN=Eno3 PE=1 SV=3	Eno3	_TLGPALLEK[Lac (K)]K_	1	47.926	42.3245	37.7194	20.0869	101.989	56.8234	0.937065	0.827543	0.737502	0.392745	1.99411	1.11103	1.39798	0.78526
P21550	81	K	Beta-enolase OS=Mus musculus OX=10090 GN=Eno3 PE=1 SV=3	Eno3	_K[Lac (K)]LSVVDQEK_	1	282.85	134.04	204.082	203.934	229.639	244.36	1.30656	0.619166	0.942711	0.942029	1.06076	1.12877	1.09173	0.589241
P21550	420	K	Beta-enolase OS=Mus musculus OX=10090 GN=Eno3 PE=1 SV=3	Eno3	_IEEALGDK[Lac (K)]AVFAGR_	1	57.6051	37.3918	42.8573	45.4045	51.4105	38.4628	1.26543	0.821401	0.941464	0.997419	1.12935	0.844927	0.98131	0.954542
P22315	56	K	Ferrochelatase, mitochondrial OS=Mus musculus OX=10090 GN=Fech PE=1 SV=3	Fech	_TTK[Lac (K)]PQAQPER_	1	162.245	105.058	173.592	197.258	175.218	180.292	0.979679	0.634371	1.04819	1.1911	1.05801	1.08865	1.25374	0.198704
P22315	117	K	Ferrochelatase, mitochondrial OS=Mus musculus OX=10090 GN=Fech PE=1 SV=3	Fech	_TPK[Lac (K)]IQEQYR_	1	12.5727		12.4018	7.85765	8.46926	8.52294	1.2617		1.24455	0.788536	0.849913	0.8553	0.663341	0.00122598
P23198	5	K	Chromobox protein homolog 3 OS=Mus musculus OX=10090 GN=Cbx3 PE=1 SV=2	Cbx3	_[Acetyl (Protein N-term)]ASNK[Lac (K)]TTLQK_	1	33.4046	13.2068	68.6126	97.3913	71.5435	47.0838	0.605077	0.239223	1.24282	1.76411	1.29591	0.852857	1.87477	0.202275
P23506	4	K	Protein-L-isoaspartate(D-aspartate) O-methyltransferase OS=Mus musculus OX=10090 GN=Pcmt1 PE=1 SV=3	Pcmt1	_[Acetyl (Protein N-term)]AWK[Lac (K)]SGGASHSELIHNLR_	1	31.6573		87.2176	108.505	36.9743	33.9516	0.530618		1.46188	1.81869	0.619739	0.569074	1.00627	0.974777
P26443	90	K	Glutamate dehydrogenase 1, mitochondrial OS=Mus musculus OX=10090 GN=Glud1 PE=1 SV=1	Glud1	_LVEDLK[Lac (K)]TR_	1	66.4526	43.2914	66.8024	40.8869	66.1677	78.8867	1.09994	0.716571	1.10573	0.676772	1.09523	1.30576	1.05322	0.892783
P26443	363	K	Glutamate dehydrogenase 1, mitochondrial OS=Mus musculus OX=10090 GN=Glud1 PE=1 SV=1	Glud1	_LQHGSILGFPK[Lac (K)]AK_	1	193.675	95.6821	136.581	141.662	169.552	199.157	1.24109	0.613144	0.87523	0.907788	1.08651	1.27623	1.19823	0.401117
P27661	128	K	Histone H2AX OS=Mus musculus OX=10090 GN=H2ax PE=1 SV=2	H2ax	_SSATVGPK[Lac (K)]APAVGK_	1	33.5649	20.5637	42.1489	85.8103	73.1478	44.023	0.672961	0.412294	0.845066	1.72046	1.46658	0.882642	2.10829	0.062049
P29758	107	K	Ornithine aminotransferase, mitochondrial OS=Mus musculus OX=10090 GN=Oat PE=1 SV=1	Oat	_SQVDK[Lac (K)]LTLTSR_	1	15.8845	8.75687	13.8639	2.08894	8.57657	22.5182	1.32945	0.732904	1.16034	0.174833	0.717815	1.88466	0.861798	0.505374
P29758	362	K	Ornithine aminotransferase, mitochondrial OS=Mus musculus OX=10090 GN=Oat PE=1 SV=1	Oat	_ELMK[Lac (K)]LPSDVVTSVR_	1	25.0855		34.7908	31.5741	43.2181	22.8162	0.796441		1.10458	1.00245	1.37214	0.724394	1.08678	0.829296
P29758	386	K	Ornithine aminotransferase, mitochondrial OS=Mus musculus OX=10090 GN=Oat PE=1 SV=1	Oat	_ETK[Lac (K)]DC[Carbamidomethyl (C)]DAWK_	1	29.4774	11.5067	51.8374	34.3113	31.879	26.8708	0.951484	0.371419	1.67323	1.10751	1.029	0.867348	1.00258	0.719889
P35486	18	K	Pyruvate dehydrogenase E1 component subunit alpha, somatic form, mitochondrial OS=Mus musculus OX=10090 GN=Pdha1 PE=1 SV=1	Pdha1	_VLAGSAQK[Lac (K)]PASR_	1	43.6343	12.3618	33.6152	33.0546	48.9383	46.9126	1.1981	0.339428	0.923001	0.907608	1.34374	1.28812	1.4385	0.302964
P35486	63	K	Pyruvate dehydrogenase E1 component subunit alpha, somatic form, mitochondrial OS=Mus musculus OX=10090 GN=Pdha1 PE=1 SV=1	Pdha1	_EDGLK[Lac (K)]YYR_	1	97.2199	51.2059	74.8848	82.137	70.9798	121.96	1.17041	0.616459	0.901525	0.988833	0.854513	1.46826	1.23181	0.431962
P35486	77	K	Pyruvate dehydrogenase E1 component subunit alpha, somatic form, mitochondrial OS=Mus musculus OX=10090 GN=Pdha1 PE=1 SV=1	Pdha1	_MELK[Lac (K)]ADQLYK_	1	193.98	122.393	135.979	146.29	148.965	184.591	1.24853	0.787768	0.875217	0.941583	0.958798	1.1881	1.06078	0.666888
P35486	149	K	Pyruvate dehydrogenase E1 component subunit alpha, somatic form, mitochondrial OS=Mus musculus OX=10090 GN=Pdha1 PE=1 SV=1	Pdha1	_GK[Lac (K)]GGSMHMYAK_	1	9.75892	5.74884	18.5511	14.8933	7.34926	8.07378	0.909567	0.535813	1.72903	1.38811	0.684978	0.752506	0.890116	0.899327
P35486	244	K	Pyruvate dehydrogenase E1 component subunit alpha, somatic form, mitochondrial OS=Mus musculus OX=10090 GN=Pdha1 PE=1 SV=1	Pdha1	_AAASTDYYK[Lac (K)]R_	1	222.968	127.514	231.735	231.601	238.155	263.973	1.01661	0.581397	1.05658	1.05597	1.08586	1.20357	1.26023	0.250951
P35486	313	K	Pyruvate dehydrogenase E1 component subunit alpha, somatic form, mitochondrial OS=Mus musculus OX=10090 GN=Pdha1 PE=1 SV=1	Pdha1	_SK[Lac (K)]SDPIMLLK_	1	4110.45	4061.96	1738.78	1811.87	3768.72	3439.52	1.30275	1.28738	0.551081	0.574245	1.19444	1.09011	0.910093	0.856469
P35486	321	K	Pyruvate dehydrogenase E1 component subunit alpha, somatic form, mitochondrial OS=Mus musculus OX=10090 GN=Pdha1 PE=1 SV=1	Pdha1	_SDPIMLLK[Lac (K)]DR_	1	205.42	204.555	91.4478	113.733	189.486	129.466	1.31946	1.31391	0.587392	0.730533	1.21711	0.83159	0.862912	0.747751
P35486	385	K	Pyruvate dehydrogenase E1 component subunit alpha, somatic form, mitochondrial OS=Mus musculus OX=10090 GN=Pdha1 PE=1 SV=1	Pdha1	_GANQWIK[Lac (K)]FK_	1	71.0847	36.9796	48.437	54.5286	65.9037	68.9219	1.2332	0.641533	0.840298	0.945978	1.14332	1.19568	1.20992	0.33541
P38060	48	K	Hydroxymethylglutaryl-CoA lyase, mitochondrial OS=Mus musculus OX=10090 GN=Hmgcl PE=1 SV=2	Hmgcl	_DGLQNEK[Lac (K)]SIVPTPVK_	1	65.5438	31.5613	51.7439	56.4209	71.5743	71.8815	1.12771	0.543028	0.89028	0.97075	1.23147	1.23676	1.34282	0.221232
P38060	137	K	Hydroxymethylglutaryl-CoA lyase, mitochondrial OS=Mus musculus OX=10090 GN=Hmgcl PE=1 SV=2	Hmgcl	_K[Lac (K)]NANC[Carbamidomethyl (C)]SIEESFQR_	1	28.2813	16.2541	31.0753	20.9716	26.7149	23.9905	1.15208	0.662135	1.2659	0.854314	1.08827	0.977291	0.947974	0.928956
P38647	76	K	Stress-70 protein, mitochondrial OS=Mus musculus OX=10090 GN=Hspa9 PE=1 SV=3	Hspa9	_QAK[Lac (K)]VLENAEGAR_	1	46.7007	18.9582	39.1479	22.4086	27.7083	39.1942	1.44347	0.58598	1.21003	0.692628	0.856438	1.21145	0.852149	0.731562
P38647	135	K	Stress-70 protein, mitochondrial OS=Mus musculus OX=10090 GN=Hspa9 PE=1 SV=3	Hspa9	_YDDPEVQK[Lac (K)]DTK_	1	781.836	348.825	564.455	631.587	741.215	759.57	1.22561	0.546821	0.884844	0.99008	1.16193	1.19071	1.25795	0.312108
P38647	138	K	Stress-70 protein, mitochondrial OS=Mus musculus OX=10090 GN=Hspa9 PE=1 SV=3	Hspa9	_DTK[Lac (K)]NVPFK_	1	312.319	174.976	403.606	353.801	390.951	424.962	0.909396	0.509486	1.1752	1.03018	1.13835	1.23738	1.31296	0.265829
P38647	143	K	Stress-70 protein, mitochondrial OS=Mus musculus OX=10090 GN=Hspa9 PE=1 SV=3	Hspa9	_NVPFK[Lac (K)]IVR_	1			19.3289	11.7375	7.07035				1.5205	0.92332	0.556185		0.486521
P38647	206	K	Stress-70 protein, mitochondrial OS=Mus musculus OX=10090 GN=Hspa9 PE=1 SV=3	Hspa9	_QATK[Lac (K)]DAGQISGLNVLR_	1	7.47413	6.71498	4.64792	10.1582	5.56417	20.4246	0.815597	0.732756	0.507194	1.10849	0.607178	2.22879	1.91893	0.255821
P38647	288	K	Stress-70 protein, mitochondrial OS=Mus musculus OX=10090 GN=Hspa9 PE=1 SV=3	Hspa9	_HIVK[Lac (K)]EFK_	1	139.446	75.6036	78.1441	146.15	140.917	139.113	1.16306	0.630579	0.651768	1.21898	1.17533	1.16028	1.45358	0.105512
P38647	300	K	Stress-70 protein, mitochondrial OS=Mus musculus OX=10090 GN=Hspa9 PE=1 SV=3	Hspa9	_ETGVDLTK[Lac (K)]DNMALQR_	1	57.4292	28.6094	49.1991	48.3568	47.1571	64.4439	1.16728	0.5815	0.999997	0.982877	0.958492	1.30986	1.18279	0.442154
P38647	345	K	Stress-70 protein, mitochondrial OS=Mus musculus OX=10090 GN=Hspa9 PE=1 SV=3	Hspa9	_HLNMK[Lac (K)]LTR_	1	194.667	75.366	201.18	144.121	210.474	203.546	1.13469	0.4393	1.17266	0.840067	1.22683	1.18645	1.18448	0.513955
P38647	368	K	Stress-70 protein, mitochondrial OS=Mus musculus OX=10090 GN=Hspa9 PE=1 SV=3	Hspa9	_TIAPC[Carbamidomethyl (C)]QK[Lac (K)]AMQDAEVSK_	1	22.505	9.81458	25.6069	18.6527	19.1194	22.5887	1.14154	0.497834	1.29888	0.94614	0.969811	1.14579	1.04202	0.720011
P38647	563	K	Stress-70 protein, mitochondrial OS=Mus musculus OX=10090 GN=Hspa9 PE=1 SV=3	Hspa9	_DDIENMVK[Lac (K)]NAEK_	1	22.4227	21.1172	42.3909	48.2825	31.9125	32.0666	0.678816	0.639294	1.28333	1.46169	0.966105	0.970773	1.30642	0.315365
P38647	567	K	Stress-70 protein, mitochondrial OS=Mus musculus OX=10090 GN=Hspa9 PE=1 SV=3	Hspa9	_NAEK[Lac (K)]YAEEDR_	1	584.199	312.287	459.202	500.881	496.765	721.655	1.1399	0.609342	0.896006	0.977333	0.969301	1.40811	1.26821	0.312485
P38647	600	K	Stress-70 protein, mitochondrial OS=Mus musculus OX=10090 GN=Hspa9 PE=1 SV=3	Hspa9	_MEEFK[Lac (K)]DQLPADEC[Carbamidomethyl (C)]NK_	1	82.1264	35.3477	73.0995	83.458	80.4557	100.642	1.08268	0.465991	0.963675	1.10023	1.06065	1.32677	1.38821	0.229772
P38647	610	K	Stress-70 protein, mitochondrial OS=Mus musculus OX=10090 GN=Hspa9 PE=1 SV=3	Hspa9	_DQLPADEC[Carbamidomethyl (C)]NK[Lac (K)]LK_	1	125.454	69.7501	108.775	103.444	129.614	146.204	1.1017	0.612522	0.955222	0.908411	1.13823	1.28392	1.24766	0.302757
P38647	612	K	Stress-70 protein, mitochondrial OS=Mus musculus OX=10090 GN=Hspa9 PE=1 SV=3	Hspa9	_LK[Lac (K)]EEISK_	1	39.6077	14.6275	29.7566	30.5262	3.47008	11.9344	1.82914	0.675516	1.3742	1.40974	0.160253	0.551149	0.546848	0.278879
P38647	617	K	Stress-70 protein, mitochondrial OS=Mus musculus OX=10090 GN=Hspa9 PE=1 SV=3	Hspa9	_LKEEISK[Lac (K)]MR_	1	185.4	86.5185	156.917	164.819	172.606	260.65	1.08325	0.505508	0.916829	0.962999	1.0085	1.52292	1.39465	0.258097
P38647	625	K	Stress-70 protein, mitochondrial OS=Mus musculus OX=10090 GN=Hspa9 PE=1 SV=3	Hspa9	_ALLAGK[Lac (K)]DSETGENIR_	1	316.265	163.809	249.237	254.336	331.346	356.758	1.13509	0.587918	0.894526	0.912827	1.18922	1.28042	1.29223	0.265886
P41216	208	K	Long-chain-fatty-acid--CoA ligase 1 OS=Mus musculus OX=10090 GN=Acsl1 PE=1 SV=2	Acsl1	_AK[Lac (K)]LLLEGVENK_	1	15.1659	9.14803	9.94853	13.8193	10.4883	13.3756	1.26478	0.76291	0.82967	1.15248	0.874688	1.11547	1.09984	0.561263
P41216	241	K	Long-chain-fatty-acid--CoA ligase 1 OS=Mus musculus OX=10090 GN=Acsl1 PE=1 SV=2	Acsl1	_K[Lac (K)]C[Carbamidomethyl (C)]GVEIISLK_	1	23.9153	43.0544	24.4204	42.3913	28.8684	32.4328	0.735545	1.32419	0.751078	1.3038	0.887883	0.99751	1.13461	0.533678
P41216	428	K	Long-chain-fatty-acid--CoA ligase 1 OS=Mus musculus OX=10090 GN=Acsl1 PE=1 SV=2	Acsl1	_IQSSLGGK[Lac (K)]VR_	1	51.5244	15.2888	23.9068	68.0241	27.21	42.5686	1.3528	0.401416	0.627687	1.78601	0.714416	1.11766	1.51899	0.341688
P42125	76	K	Enoyl-CoA delta isomerase 1, mitochondrial OS=Mus musculus OX=10090 GN=Eci1 PE=1 SV=2	Eci1	_LENDK[Lac (K)]SIR_	1	3904.31	2075.44	3638.74	3329.21	3640.49	4060.24	1.13451	0.603079	1.05734	0.9674	1.05785	1.17982	1.14674	0.457858
P42125	229	K	Enoyl-CoA delta isomerase 1, mitochondrial OS=Mus musculus OX=10090 GN=Eci1 PE=1 SV=2	Eci1	_SVMTK[Lac (K)]WLAIPDHSR_	1	10.9918		15.9365	19.0512	16.4085	12.2301	0.736536		1.06787	1.27658	1.0995	0.819514	1.18066	0.499594
P42125	247	K	Enoyl-CoA delta isomerase 1, mitochondrial OS=Mus musculus OX=10090 GN=Eci1 PE=1 SV=2	Eci1	_K[Lac (K)]ATADNLIK_	1	240.831	104.273	170.437	216.107	202.654	239.697	1.23083	0.53291	0.87106	1.10447	1.03571	1.22503	1.27722	0.293871
P42125	255	K	Enoyl-CoA delta isomerase 1, mitochondrial OS=Mus musculus OX=10090 GN=Eci1 PE=1 SV=2	Eci1	_ATADNLIK[Lac (K)]QR_	1	1738.55	1076.62	1556.78	1333.61	1747.9	1942.86	1.11015	0.68747	0.994077	0.851574	1.11612	1.24061	1.14923	0.467204
P42125	275	K	Enoyl-CoA delta isomerase 1, mitochondrial OS=Mus musculus OX=10090 GN=Eci1 PE=1 SV=2	Eci1	_DSIQK[Lac (K)]SLHMYLEK_	1			4.34864	17.0705	2.99689	6.70241			0.558979	2.19426	0.385224	0.861536	2.05197
P42125	283	K	Enoyl-CoA delta isomerase 1, mitochondrial OS=Mus musculus OX=10090 GN=Eci1 PE=1 SV=2	Eci1	_SLHM[Oxidation (M)]YLEK[Lac (K)]LK_	1	270.314	164.236	496.523	332.006	301.299	258.614	0.889681	0.540549	1.6342	1.09273	0.991664	0.851175	0.957948	0.878677
P43277	65	K	Histone H1.3 OS=Mus musculus OX=10090 GN=H1-3 PE=1 SV=2	H1-3	_K[Lac (K)]ALAAAGYDVEK_	1	7.2589	3.41886	11.7896	15.8852	11.906	4.45679	0.796	0.374907	1.29283	1.74194	1.30559	0.488724	1.43532	0.539953
P45952	30	K	Medium-chain specific acyl-CoA dehydrogenase, mitochondrial OS=Mus musculus OX=10090 GN=Acadm PE=1 SV=1	Acadm	_AAHK[Lac (K)]QEPGLGFSFELTEQQK_	1			4.84987	9.24561					0.688145	1.31185			1.90636
P45952	79	K	Medium-chain specific acyl-CoA dehydrogenase, mitochondrial OS=Mus musculus OX=10090 GN=Acadm PE=1 SV=1	Acadm	_SGEYPFPLIK[Lac (K)]R_	1	25.2724	15.4415	23.0584	15.5226	22.2345	20.8627	1.23892	0.756984	1.13039	0.760962	1.09	1.02275	0.919206	0.712082
P45952	179	K	Medium-chain specific acyl-CoA dehydrogenase, mitochondrial OS=Mus musculus OX=10090 GN=Acadm PE=1 SV=1	Acadm	_K[Lac (K)]GDEYVINGQK_	1	111.58	51.8174	104.801	100.756	88.8889	89.8085	1.22246	0.567705	1.14818	1.10387	0.973856	0.983931	1.04197	0.723988
P45952	212	K	Medium-chain specific acyl-CoA dehydrogenase, mitochondrial OS=Mus musculus OX=10090 GN=Acadm PE=1 SV=1	Acadm	_SNPDPK[Lac (K)]VPASK_	1	17932.5	9213.08	16730.4	15069.2	15932.7	17447.2	1.16539	0.598737	1.08727	0.979313	1.03543	1.13386	1.10423	0.555463
P45952	236	K	Medium-chain specific acyl-CoA dehydrogenase, mitochondrial OS=Mus musculus OX=10090 GN=Acadm PE=1 SV=1	Acadm	_K[Lac (K)]ELNMGQR_	1	156.261	91.3242	154.784	124.911	126.802	150.978	1.16459	0.680626	1.15359	0.930942	0.94504	1.12522	1.0008	0.894651
P45952	259	K	Medium-chain specific acyl-CoA dehydrogenase, mitochondrial OS=Mus musculus OX=10090 GN=Acadm PE=1 SV=1	Acadm	_VPK[Lac (K)]ENVLIGEGAGFK_	1	64.9038	24.3642	48.8375	62.018	45.58	54.3025	1.29805	0.487273	0.97673	1.24034	0.911582	1.08603	1.1723	0.493715
P45952	301	K	Medium-chain specific acyl-CoA dehydrogenase, mitochondrial OS=Mus musculus OX=10090 GN=Acadm PE=1 SV=1	Acadm	_ALDEATK[Lac (K)]YALDR_	1	29.2916	17.2515	25.9426	26.5573	27.683	16.0254	1.23116	0.7251	1.0904	1.11623	1.16355	0.673566	0.969374	0.888217
P47738	370	K	Aldehyde dehydrogenase, mitochondrial OS=Mus musculus OX=10090 GN=Aldh2 PE=1 SV=1	Aldh2	_TEQGPQVDETQFK[Lac (K)]K_	1	116.846	61.1662	124.767	119.822	117.917	124.178	1.05473	0.552127	1.12623	1.08159	1.0644	1.12091	1.19531	0.378424
P47738	377	K	Aldehyde dehydrogenase, mitochondrial OS=Mus musculus OX=10090 GN=Aldh2 PE=1 SV=1	Aldh2	_ILGYIK[Lac (K)]SGQQEGAK_	1	24.1908	8.12408	51.3297	65.6935	44.2666	43.7258	0.611573	0.205386	1.29768	1.66081	1.11911	1.10544	1.83737	0.200429
P47738	430	K	Aldehyde dehydrogenase, mitochondrial OS=Mus musculus OX=10090 GN=Aldh2 PE=1 SV=1	Aldh2	_FK[Lac (K)]TIEEVVGR_	1	437.542	252.006	345.287	293.194	454.51	482.146	1.15921	0.667659	0.914795	0.776782	1.20417	1.27738	1.18845	0.47954
P47738	513	K	Aldehyde dehydrogenase, mitochondrial OS=Mus musculus OX=10090 GN=Aldh2 PE=1 SV=1	Aldh2	_TVTVK[Lac (K)]VPQK_	1	24.52	15.9778	15.0223	26.8054	24.761	22.8608	1.13215	0.737738	0.693618	1.23767	1.14328	1.05554	1.34054	0.121068
P47857	678	K	ATP-dependent 6-phosphofructokinase, muscle type OS=Mus musculus OX=10090 GN=Pfkm PE=1 SV=3	Pfkm	_NFATK[Lac (K)]MGAK_	1	164.099	122.78	143.407	120.608	120.697	112.421	1.25584	0.939629	1.09749	0.923005	0.923687	0.860351	0.82207	0.0950933
P47934	195	K	Carnitine O-acetyltransferase OS=Mus musculus OX=10090 GN=Crat PE=1 SV=3	Crat	_QDSVVNFLK[Lac (K)]SK_	1	33.6563	26.574	29.5906	16.665	46.2952	52.4083	0.984153	0.777058	0.865267	0.487306	1.35373	1.53248	1.28443	0.721575
P47934	261	K	Carnitine O-acetyltransferase OS=Mus musculus OX=10090 GN=Crat PE=1 SV=3	Crat	_NTWAK[Lac (K)]AYNNLIK_	1	46.9562	19.8145	37.5537	44.4765	63.2598	34.212	1.14401	0.482745	0.914929	1.08359	1.54121	0.833515	1.36064	0.342487
P47934	268	K	Carnitine O-acetyltransferase OS=Mus musculus OX=10090 GN=Crat PE=1 SV=3	Crat	_AYNNLIK[Lac (K)]DK_	1	43.665	22.4675	45.0349	42.5318	41.2819	44.0314	1.09613	0.564007	1.13052	1.06769	1.03631	1.10533	1.15002	0.458505
P47934	390	K	Carnitine O-acetyltransferase OS=Mus musculus OX=10090 GN=Crat PE=1 SV=3	Crat	_FNITPEIK[Lac (K)]NDIEK_	1	13.7701		17.9651	19.3388	6.40427	15.0364	0.94947		1.23872	1.33344	0.441585	1.03679	0.856663	0.617916
P47934	609	K	Carnitine O-acetyltransferase OS=Mus musculus OX=10090 GN=Crat PE=1 SV=3	Crat	_MAHYLEK[Lac (K)]ALLDMR_	1	29.0534		58.4797	49.5227	13.7283	32.7541	0.791481		1.59312	1.34911	0.37399	0.892297	0.731191	0.539669
P48771	33	K	Cytochrome c oxidase subunit 7A2, mitochondrial OS=Mus musculus OX=10090 GN=Cox7a2 PE=1 SV=2	Cox7a2	_QK[Lac (K)]LFQEDNGMPVHLK_	1	52.7518	31.6053	29.76	51.8487	51.3727	57.798	1.15038	0.689228	0.648987	1.13068	1.1203	1.26042	1.411	0.111639
P48962	43	K	ADP/ATP translocase 1 OS=Mus musculus OX=10090 GN=Slc25a4 PE=1 SV=4	Slc25a4	_LLLQVQHASK[Lac (K)]QISAEK_	1	61.4541	21.6435	73.0745	114.694	45.0385	197.694	0.717923	0.252845	0.853675	1.33989	0.526151	2.30952	2.28867	0.24464
P48962	63	K	ADP/ATP translocase 1 OS=Mus musculus OX=10090 GN=Slc25a4 PE=1 SV=4	Slc25a4	_IPK[Lac (K)]EQGFLSFWR_	1	5.53128		50.8846	70.3076	17.4866	19.8294	0.168596		1.55099	2.14301	0.533001	0.60441	1.27179	0.624487
P48962	96	K	ADP/ATP translocase 1 OS=Mus musculus OX=10090 GN=Slc25a4 PE=1 SV=4	Slc25a4	_YK[Lac (K)]QIFLGGVDR_	1	1345.69	1210.92	907.223	1316.64	1531.95	1343.22	1.05466	0.949043	0.711022	1.0319	1.20065	1.05273	1.21017	0.18721
P48962	147	K	ADP/ATP translocase 1 OS=Mus musculus OX=10090 GN=Slc25a4 PE=1 SV=4	Slc25a4	_LAADVGK[Lac (K)]GSSQR_	1	66364.1	39879	56998.1	66568	58052.9	68112.4	1.11858	0.672167	0.96071	1.12201	0.97849	1.14804	1.18067	0.307923
P48962	166	K	ADP/ATP translocase 1 OS=Mus musculus OX=10090 GN=Slc25a4 PE=1 SV=4	Slc25a4	_IFK[Lac (K)]SDGLK_	1	7852.83	4181.86	7192	7368.49	8993.87	8917.62	1.05865	0.563762	0.969562	0.993356	1.21247	1.2022	1.31484	0.214639
P48962	245	K	ADP/ATP translocase 1 OS=Mus musculus OX=10090 GN=Slc25a4 PE=1 SV=4	Slc25a4	_K[Lac (K)]GADIMYTGTLDC[Carbamidomethyl (C)]WR_	1			4.91127	7.22177					0.80957	1.19043			1.47045
P48962	263	K	ADP/ATP translocase 1 OS=Mus musculus OX=10090 GN=Slc25a4 PE=1 SV=4	Slc25a4	_IAK[Lac (K)]DEGANAFFK_	1	10945.1	7977.01	7974.78	8294.88	13095.3	10747.7	1.11241	0.810744	0.810517	0.84305	1.33094	1.09234	1.19485	0.365999
P50136	386	K	2-oxoisovalerate dehydrogenase subunit alpha, mitochondrial OS=Mus musculus OX=10090 GN=Bckdha PE=1 SV=1	Bckdha	_K[Lac (K)]VMEAFEQAER_	1	24.6451	4.34874	11.2455	10.4626	17.3544	13.2253	1.81924	0.321013	0.830114	0.772322	1.28105	0.976259	1.01995	0.682759
P50543	50	K	Protein S100-A11 OS=Mus musculus OX=10090 GN=S100a11 PE=1 SV=1	S100a11	_NQK[Lac (K)]DPGVLDR_	1	37.4579	19.7097	33.3759	62.8696	41.9524	52.1579	0.907986	0.477765	0.809036	1.52397	1.01693	1.26431	1.73375	0.0670143
P50544	52	K	Very long-chain specific acyl-CoA dehydrogenase, mitochondrial OS=Mus musculus OX=10090 GN=Acadvl PE=1 SV=3	Acadvl	_EATQAVLDK[Lac (K)]PETLSSDASTR_	1	74.9793	12.0821	295.317	233.388	70.3964	111.712	0.563843	0.0908569	2.22077	1.75507	0.52938	0.840073	1.08661	0.551835
P50544	72	K	Very long-chain specific acyl-CoA dehydrogenase, mitochondrial OS=Mus musculus OX=10090 GN=Acadvl PE=1 SV=3	Acadvl	_AESK[Lac (K)]SFAVGMFK_	1	50.2166	42.0948	53.4941	53.9567	72.4711	68.6387	0.883908	0.740949	0.941599	0.949741	1.27563	1.20817	1.33785	0.0672762
P50544	122	K	Very long-chain specific acyl-CoA dehydrogenase, mitochondrial OS=Mus musculus OX=10090 GN=Acadvl PE=1 SV=3	Acadvl	_FFEEVNDPAK[Lac (K)]NDALEK_	1	31.3064	13.0214	32.959	48.3109	41.9252	47.4101	0.87394	0.3635	0.920073	1.34863	1.17037	1.32348	1.78098	0.0977465
P50544	196	K	Very long-chain specific acyl-CoA dehydrogenase, mitochondrial OS=Mus musculus OX=10090 GN=Acadvl PE=1 SV=3	Acadvl	_GILLYGTK[Lac (K)]AQR_	1	696.205	529.626	222.439	151.769	318.486	245.104	1.93066	1.46872	0.61685	0.420872	0.883199	0.679703	0.49394	0.187947
P50544	240	K	Very long-chain specific acyl-CoA dehydrogenase, mitochondrial OS=Mus musculus OX=10090 GN=Acadvl PE=1 SV=3	Acadvl	_SSAIPSPC[Carbamidomethyl (C)]GK[Lac (K)]YYTLNGSK_	1	30.2512	29.9186	56.5655	60.3531	55.8016	62.4671	0.614535	0.607779	1.14909	1.22604	1.13357	1.26898	1.53014	0.0915854
P50544	269	K	Very long-chain specific acyl-CoA dehydrogenase, mitochondrial OS=Mus musculus OX=10090 GN=Acadvl PE=1 SV=3	Acadvl	_TPIK[Lac (K)]DAATGAVK_	1	841.347	429.181	716.634	697.366	732.156	996.86	1.14377	0.583451	0.974229	0.948035	0.995331	1.35518	1.22103	0.385706
P50544	277	K	Very long-chain specific acyl-CoA dehydrogenase, mitochondrial OS=Mus musculus OX=10090 GN=Acadvl PE=1 SV=3	Acadvl	_DAATGAVK[Lac (K)]EK_	1	2275.3	1563.01	2237.96	1872.63	2168.93	2220.19	1.10648	0.760093	1.08832	0.910663	1.05476	1.07968	1.03053	0.770898
P50544	279	K	Very long-chain specific acyl-CoA dehydrogenase, mitochondrial OS=Mus musculus OX=10090 GN=Acadvl PE=1 SV=3	Acadvl	_EK[Lac (K)]ITAFVVER_	1	53.3561	49.9228	101.679	126.163	78.5962	57.8365	0.684704	0.640646	1.30483	1.61902	1.0086	0.7422	1.28122	0.479231
P50544	299	K	Very long-chain specific acyl-CoA dehydrogenase, mitochondrial OS=Mus musculus OX=10090 GN=Acadvl PE=1 SV=3	Acadvl	_SFGGVTHGLPEK[Lac (K)]K_	1	112.863	37.9089	116.24	119.471	91.8959	152.608	1.07321	0.360472	1.10532	1.13604	0.873828	1.45114	1.36314	0.365157
P50544	359	K	Very long-chain specific acyl-CoA dehydrogenase, mitochondrial OS=Mus musculus OX=10090 GN=Acadvl PE=1 SV=3	Acadvl	_SLIAK[Lac (K)]AVDHATNR_	1	4.50756	1	6.96712	5.44637		3.30956	1.06157	0.235509	1.64082	1.28267		0.779432	1.05285	0.729341
P50544	373	K	Very long-chain specific acyl-CoA dehydrogenase, mitochondrial OS=Mus musculus OX=10090 GN=Acadvl PE=1 SV=3	Acadvl	_TQFGDK[Lac (K)]IHNFGVIQEK_	1	178.488	19.0595	247.038	257.334	185.112	251.415	0.940691	0.10045	1.30197	1.35624	0.975606	1.32504	1.5607	0.336866
P50544	483	K	Very long-chain specific acyl-CoA dehydrogenase, mitochondrial OS=Mus musculus OX=10090 GN=Acadvl PE=1 SV=3	Acadvl	_GK[Lac (K)]ELTGLGNALK_	1	1152.23	526.045	1142.52	1074.47	870.44	842.465	1.23273	0.562798	1.22235	1.14954	0.931256	0.901325	0.98815	0.881506
P50544	557	K	Very long-chain specific acyl-CoA dehydrogenase, mitochondrial OS=Mus musculus OX=10090 GN=Acadvl PE=1 SV=3	Acadvl	_K[Lac (K)]GIVNEQFLLQR_	1	218.573	107.365	149.294	169.673	107.533	193.908	1.38579	0.680713	0.946551	1.07576	0.681778	1.22941	0.991336	0.99101
P51174	42	K	Long-chain specific acyl-CoA dehydrogenase, mitochondrial OS=Mus musculus OX=10090 GN=Acadl PE=1 SV=2	Acadl	_LETPSAK[Lac (K)]K_	1	468.282	272.585	393.799	486.361	426.063	490.49	1.10723	0.644515	0.931121	1.14998	1.00741	1.15974	1.23641	0.230143
P51174	66	K	Long-chain specific acyl-CoA dehydrogenase, mitochondrial OS=Mus musculus OX=10090 GN=Acadl PE=1 SV=2	Acadl	_K[Lac (K)]FFQEEVIPHHTEWEK_	1	24.7483	5.04216	64.5134	47.8002	51.4958	64.6329	0.575023	0.117154	1.49896	1.11063	1.1965	1.50174	1.73831	0.254855
P51174	81	K	Long-chain specific acyl-CoA dehydrogenase, mitochondrial OS=Mus musculus OX=10090 GN=Acadl PE=1 SV=2	Acadl	_FFQEEVIPHHTEWEK[Lac (K)]AGEVSR_	1			21.5455	25.0507	2.31767	2.47548			1.67704	1.94988	0.1804	0.192684	0.461718
P51174	95	K	Long-chain specific acyl-CoA dehydrogenase, mitochondrial OS=Mus musculus OX=10090 GN=Acadl PE=1 SV=2	Acadl	_AGK[Lac (K)]QGLLGINIAEK_	1	565.471	210.88	322.421	386.292	289.721	503.458	1.48923	0.555376	0.849129	1.01734	0.763012	1.32591	1.07344	0.716844
P51174	156	K	Long-chain specific acyl-CoA dehydrogenase, mitochondrial OS=Mus musculus OX=10090 GN=Acadl PE=1 SV=2	Acadl	_EQIEK[Lac (K)]FIPQMTAGK_	1		14.4794	19.193	24.6143	9.56977	38.4543		0.680996	0.902682	1.15766	0.450085	1.80858	1.43814	0.70659
P51174	250	K	Long-chain specific acyl-CoA dehydrogenase, mitochondrial OS=Mus musculus OX=10090 GN=Acadl PE=1 SV=2	Acadl	_LHK[Lac (K)]MGMK_	1	79.4247	43.5845	76.0142	68.0497	81.8385	114.24	1.02892	0.564624	0.984742	0.881564	1.06019	1.47995	1.32712	0.296847
P51174	322	K	Long-chain specific acyl-CoA dehydrogenase, mitochondrial OS=Mus musculus OX=10090 GN=Acadl PE=1 SV=2	Acadl	_AFGK[Lac (K)]TVAHIQTVQHK_	1	5471.05	2583.91	5709.46	4873.94	4634.45	4805.33	1.1691	0.552155	1.22005	1.04151	0.990332	1.02685	1.03991	0.721271
P51175	37	K	Protoporphyrinogen oxidase OS=Mus musculus OX=10090 GN=Ppox PE=1 SV=1	Ppox	_VILVEGSK[Lac (K)]R_	1	19.7036	7.71483	15.9999	16.8497	11.073	15.3914	1.36306	0.533699	1.10684	1.16563	0.766012	1.06475	0.9976	0.867578
P51667	111	K	Myosin regulatory light chain 2, ventricular/cardiac muscle isoform OS=Mus musculus OX=10090 GN=Myl2 PE=1 SV=3	Myl2	_VFDPEGK[Lac (K)]GSLK_	1			12.4169	31.1427	76.2918	23.4832			0.346514	0.869091	2.12906	0.655339	3.51451
P51881	33	K	ADP/ATP translocase 2 OS=Mus musculus OX=10090 GN=Slc25a5 PE=1 SV=3	Slc25a5	_VK[Lac (K)]LLLQVQHASK_	1	115.412	21.4553	24.0894	23.3513	13.0842	10.2961	3.33419	0.619832	0.695931	0.674606	0.377995	0.297449	0.290337	0.174348
P51881	52	K	ADP/ATP translocase 2 OS=Mus musculus OX=10090 GN=Slc25a5 PE=1 SV=3	Slc25a5	_QYK[Lac (K)]GIIDC[Carbamidomethyl (C)]VVR_	1	23.2544	19.8668	39.0359	32.7145	41.3208	45.9714	0.690166	0.589625	1.15854	0.970931	1.22636	1.36438	1.4607	0.143986
P51881	63	K	ADP/ATP translocase 2 OS=Mus musculus OX=10090 GN=Slc25a5 PE=1 SV=3	Slc25a5	_IPK[Lac (K)]EQGVLSFWR_	1	28.3734		20.8584	34.8958	21.393	26.3586	1.07573		0.790814	1.32302	0.811082	0.999347	1.11916	0.66266
P51881	92	K	ADP/ATP translocase 2 OS=Mus musculus OX=10090 GN=Slc25a5 PE=1 SV=3	Slc25a5	_YFPTQALNFAFK[Lac (K)]DK_	1	11.9735			73.5804		20.7957	0.337759			2.07562		0.586622	3.94104
P51881	96	K	ADP/ATP translocase 2 OS=Mus musculus OX=10090 GN=Slc25a5 PE=1 SV=3	Slc25a5	_YK[Lac (K)]QIFLGGVDK_	1	50.0285	44.9272	30.2576	39.3993	51.2275	52.1511	1.12008	1.00587	0.677431	0.882102	1.14692	1.1676	1.14028	0.458664
P51881	105	K	ADP/ATP translocase 2 OS=Mus musculus OX=10090 GN=Slc25a5 PE=1 SV=3	Slc25a5	_QIFLGGVDK[Lac (K)]R_	1	142.228	90.5693	108.039	110.15	118.872	112.254	1.25107	0.796666	0.950334	0.968898	1.04562	0.987413	1.00129	0.897966
P51881	147	K	ADP/ATP translocase 2 OS=Mus musculus OX=10090 GN=Slc25a5 PE=1 SV=3	Slc25a5	_LAADVGK[Lac (K)]AGAER_	1	6822.51	3486.37	5940.67	5845.17	6521.39	6909.03	1.15228	0.588828	1.00335	0.987217	1.10143	1.1669	1.18622	0.379878
P51881	155	K	ADP/ATP translocase 2 OS=Mus musculus OX=10090 GN=Slc25a5 PE=1 SV=3	Slc25a5	_EFK[Lac (K)]GLGDC[Carbamidomethyl (C)]LVK_	1	702.615	499.724	477.318	509.916	655.344	810.993	1.15312	0.820136	0.783364	0.836862	1.07554	1.33098	1.17658	0.4267
P51881	163	K	ADP/ATP translocase 2 OS=Mus musculus OX=10090 GN=Slc25a5 PE=1 SV=3	Slc25a5	_GLGDC[Carbamidomethyl (C)]LVK[Lac (K)]IYK_	1	74.0894	44.8817	48.8286	66.4623	125.215	93.8893	0.980524	0.59398	0.646214	0.879585	1.65713	1.24256	1.70183	0.094386
P51881	166	K	ADP/ATP translocase 2 OS=Mus musculus OX=10090 GN=Slc25a5 PE=1 SV=3	Slc25a5	_IYK[Lac (K)]SDGIK_	1	618.175	271.516	505.117	615.839	595.195	733.768	1.11062	0.48781	0.907502	1.10643	1.06934	1.3183	1.39432	0.207064
P52503	97	K	NADH dehydrogenase [ubiquinone] iron-sulfur protein 6, mitochondrial OS=Mus musculus OX=10090 GN=Ndufs6 PE=1 SV=2	Ndufs6	_VYINLDK[Lac (K)]ETK_	1	129.606	38.259	64.3476	100.171	69.9142	108.282	1.52304	0.449595	0.756172	1.17715	0.821587	1.27246	1.19876	0.488086
P52503	100	K	NADH dehydrogenase [ubiquinone] iron-sulfur protein 6, mitochondrial OS=Mus musculus OX=10090 GN=Ndufs6 PE=1 SV=2	Ndufs6	_ETK[Lac (K)]TGTC[Carbamidomethyl (C)]GYC[Carbamidomethyl (C)]GLQFK_	1	4.0176	4.43054	16.3617	6.19233	26.7942	28.2516	0.280142	0.308935	1.14088	0.431782	1.86832	1.96994	2.46831	0.240499
P52825	56	K	Carnitine O-palmitoyltransferase 2, mitochondrial OS=Mus musculus OX=10090 GN=Cpt2 PE=1 SV=2	Cpt2	_LPIPK[Lac (K)]LEDTMK_	1	29.6996	41.0224	10.8164	7.80999	23.8303	26.301	1.27759	1.76466	0.465289	0.335962	1.02511	1.13139	0.710603	0.586751
P52825	69	K	Carnitine O-palmitoyltransferase 2, mitochondrial OS=Mus musculus OX=10090 GN=Cpt2 PE=1 SV=2	Cpt2	_YLSAQK[Lac (K)]PLLNDSQFR_	1	38.1822	12.6499	82.0495	71.1793	30.6938	80.766	0.72608	0.240552	1.56027	1.35356	0.583678	1.53586	1.37445	0.468246
P52825	79	K	Carnitine O-palmitoyltransferase 2, mitochondrial OS=Mus musculus OX=10090 GN=Cpt2 PE=1 SV=2	Cpt2	_K[Lac (K)]TEVLC[Carbamidomethyl (C)]K_	1	80.8156	62.5363	145.193	95.415	61.7762	89.7673	0.905491	0.700682	1.6268	1.06907	0.692166	1.00579	0.855875	0.720563
P52825	85	K	Carnitine O-palmitoyltransferase 2, mitochondrial OS=Mus musculus OX=10090 GN=Cpt2 PE=1 SV=2	Cpt2	_TEVLC[Carbamidomethyl (C)]K[Lac (K)]DFENGIGK_	1	5.43339	4.14561	4.27024	5.41318	7.06231	5.37514	1.02841	0.784662	0.808251	1.02458	1.33672	1.01738	1.28892	0.111149
P52825	104	K	Carnitine O-palmitoyltransferase 2, mitochondrial OS=Mus musculus OX=10090 GN=Cpt2 PE=1 SV=2	Cpt2	_ELHAHLLAQDK[Lac (K)]QNK_	1	16.3925	13.302	17.9483	20.4619	14.8235	13.2778	1.02233	0.829596	1.11937	1.27613	0.924483	0.828087	1.01932	0.954481
P52825	239	K	Carnitine O-palmitoyltransferase 2, mitochondrial OS=Mus musculus OX=10090 GN=Cpt2 PE=1 SV=2	Cpt2	_DELFTDTK[Lac (K)]AR_	1	113.885	89.5545	107.084	155.1	124.785	127.844	0.951352	0.748104	0.894539	1.29564	1.0424	1.06796	1.31303	0.0521407
P52825	305	K	Carnitine O-palmitoyltransferase 2, mitochondrial OS=Mus musculus OX=10090 GN=Cpt2 PE=1 SV=2	Cpt2	_QK[Lac (K)]LIHGGNEETLR_	1	35.3585	17.1673	15.6597	21.6429	18.9639	27.1524	1.56057	0.757691	0.69115	0.955221	0.836981	1.19839	0.993747	0.858073
P52825	424	K	Carnitine O-palmitoyltransferase 2, mitochondrial OS=Mus musculus OX=10090 GN=Cpt2 PE=1 SV=2	Cpt2	_LSSALK[Lac (K)]AGVTAAK_	1	372.057	190.239	305.625	279.983	360.817	311.929	1.22612	0.626937	1.0072	0.922692	1.18908	1.02797	1.09771	0.586351
P52825	510	K	Carnitine O-palmitoyltransferase 2, mitochondrial OS=Mus musculus OX=10090 GN=Cpt2 PE=1 SV=2	Cpt2	_PASIFTK[Lac (K)]R_	1	36.528	23.7541	26.8567	32.0251	40.4677	37.4457	1.11209	0.72319	0.817651	0.975	1.23204	1.14003	1.26165	0.167713
P52825	544	K	Carnitine O-palmitoyltransferase 2, mitochondrial OS=Mus musculus OX=10090 GN=Cpt2 PE=1 SV=2	Cpt2	_YHGQLTK[Lac (K)]EAAMGQGFDR_	1	4.25898	6.0337	17.973	16.2349	25.971	20.4892	0.280932	0.397998	1.18555	1.0709	1.71311	1.35152	2.21806	0.0981623
P53395	196	K	Lipoamide acyltransferase component of branched-chain alpha-keto acid dehydrogenase complex, mitochondrial OS=Mus musculus OX=10090 GN=Dbt PE=1 SV=2	Dbt	_LSEVVGSGK[Lac (K)]DGR_	1	208.724	118.379	194.392	231.69	201.659	269.272	1.02306	0.580236	0.952813	1.13563	0.988432	1.31983	1.34732	0.178483
P53395	243	K	Lipoamide acyltransferase component of branched-chain alpha-keto acid dehydrogenase complex, mitochondrial OS=Mus musculus OX=10090 GN=Dbt PE=1 SV=2	Dbt	_TFPTPIAK[Lac (K)]PPVFTGK_	1	126.9	33.5814	83.411	115.803	150.814	140.238	1.17004	0.309626	0.769065	1.06772	1.39053	1.29302	1.66817	0.183197
P54071	45	K	Isocitrate dehydrogenase [NADP], mitochondrial OS=Mus musculus OX=10090 GN=Idh2 PE=1 SV=3	Idh2	_IK[Lac (K)]VEKPVVEMDGDEMTR_	1	93.4187	116.299	260.308	293.888	281.727	362.331	0.398099	0.495602	1.10929	1.25239	1.20057	1.54405	1.99552	0.0703456
P54071	48	K	Isocitrate dehydrogenase [NADP], mitochondrial OS=Mus musculus OX=10090 GN=Idh2 PE=1 SV=3	Idh2	_VEK[Lac (K)]PVVEMDGDEMTR_	1	24.964	14.5055	31.426	31.97	22.5355	38.3608	0.914646	0.531462	1.1514	1.17133	0.825668	1.40549	1.3099	0.346208
P54071	69	K	Isocitrate dehydrogenase [NADP], mitochondrial OS=Mus musculus OX=10090 GN=Idh2 PE=1 SV=3	Idh2	_EK[Lac (K)]LILPHVDVQLK_	1	13.0789		10.3095	22.0093	9.25031	19.8666	0.877605		0.691776	1.47684	0.620705	1.33307	1.45731	0.448748
P54071	127	K	Isocitrate dehydrogenase [NADP], mitochondrial OS=Mus musculus OX=10090 GN=Idh2 PE=1 SV=3	Idh2	_VEEFK[Lac (K)]LK_	1	300.201	150.175	240.665	230.192	326.393	307.553	1.1582	0.579385	0.928505	0.888097	1.25925	1.18656	1.25049	0.33661
P54071	133	K	Isocitrate dehydrogenase [NADP], mitochondrial OS=Mus musculus OX=10090 GN=Idh2 PE=1 SV=3	Idh2	_MWK[Lac (K)]SPNGTIR_	1	577.35	305.482	419.018	518.504	404.613	425.53	1.30696	0.691528	0.948541	1.17375	0.915934	0.963284	1.03595	0.76714
P54071	155	K	Isocitrate dehydrogenase [NADP], mitochondrial OS=Mus musculus OX=10090 GN=Idh2 PE=1 SV=3	Idh2	_EPIIC[Carbamidomethyl (C)]K[Lac (K)]NIPR_	1	4046.88	2461.8	2844.52	1940.18	3879.19	3070.35	1.331	0.809674	0.935548	0.638116	1.27584	1.00982	0.950446	0.800136
P54071	166	K	Isocitrate dehydrogenase [NADP], mitochondrial OS=Mus musculus OX=10090 GN=Idh2 PE=1 SV=3	Idh2	_LVPGWTK[Lac (K)]PITIGR_	1	1506.64	566.005	624.917	1552.97	1536.99	1864.9	1.1813	0.443785	0.489976	1.21763	1.2051	1.4622	1.83679	0.0897175
P54071	180	K	Isocitrate dehydrogenase [NADP], mitochondrial OS=Mus musculus OX=10090 GN=Idh2 PE=1 SV=3	Idh2	_HAHGDQYK[Lac (K)]ATDFVVDR_	1	715.545	533.338	732.448	1176.64	919.827	1123.53	0.825418	0.615232	0.844916	1.35732	1.06107	1.29605	1.62517	0.0181659
P54071	193	K	Isocitrate dehydrogenase [NADP], mitochondrial OS=Mus musculus OX=10090 GN=Idh2 PE=1 SV=3	Idh2	_AGTFK[Lac (K)]LVFTPK_	1	17.3799	50.7775	4.25601	10.6253	11.1661	14.7314	0.95725	2.79673	0.234413	0.585222	0.615006	0.811379	0.504365	0.742792
P54071	199	K	Isocitrate dehydrogenase [NADP], mitochondrial OS=Mus musculus OX=10090 GN=Idh2 PE=1 SV=3	Idh2	_LVFTPK[Lac (K)]DGSSAK_	1	8049.21	4392.65	7115.63	6522.98	7460.94	6873.85	1.19498	0.652128	1.05638	0.968393	1.10764	1.02048	1.06649	0.641498
P54071	243	K	Isocitrate dehydrogenase [NADP], mitochondrial OS=Mus musculus OX=10090 GN=Idh2 PE=1 SV=3	Idh2	_K[Lac (K)]WPLYLSTK_	1	443.234	663.219	167.054	249.026	524.337	420.541	1.07781	1.61275	0.406225	0.605556	1.27503	1.02263	0.937494	0.940027
P54071	256	K	Isocitrate dehydrogenase [NADP], mitochondrial OS=Mus musculus OX=10090 GN=Idh2 PE=1 SV=3	Idh2	_NTILK[Lac (K)]AYDGR_	1	323.923	196.22	270.821	401.192	306.588	339.541	1.05726	0.640445	0.883937	1.30945	1.00068	1.10823	1.32411	0.150262
P54071	272	K	Isocitrate dehydrogenase [NADP], mitochondrial OS=Mus musculus OX=10090 GN=Idh2 PE=1 SV=3	Idh2	_DIFQEIFDK[Lac (K)]HYK_	1	4.03496		34.4755	48.2314	35.0988	19.3947	0.142845		1.2205	1.70748	1.24256	0.686611	1.7783	0.518243
P54071	275	K	Isocitrate dehydrogenase [NADP], mitochondrial OS=Mus musculus OX=10090 GN=Idh2 PE=1 SV=3	Idh2	_HYK[Lac (K)]TDFDK_	1	412.412	151.848	398.645	353.794	448.357	452.761	1.11572	0.410805	1.07848	0.957141	1.21297	1.22488	1.30325	0.355334
P54071	280	K	Isocitrate dehydrogenase [NADP], mitochondrial OS=Mus musculus OX=10090 GN=Idh2 PE=1 SV=3	Idh2	_TDFDK[Lac (K)]NK_	1	3833.26	2141.98	3630.05	3584.98	3813.15	4251.58	1.08208	0.604651	1.02471	1.01199	1.0764	1.20016	1.21284	0.311148
P54071	282	K	Isocitrate dehydrogenase [NADP], mitochondrial OS=Mus musculus OX=10090 GN=Idh2 PE=1 SV=3	Idh2	_NK[Lac (K)]IWYEHR_	1	12243.1	5876.22	11905.3	10303.7	10749.8	12013.8	1.16431	0.558826	1.13218	0.979872	1.0223	1.14251	1.10134	0.580404
P54071	360	K	Isocitrate dehydrogenase [NADP], mitochondrial OS=Mus musculus OX=10090 GN=Idh2 PE=1 SV=3	Idh2	_EHQK[Lac (K)]GRPTSTNPIASIFAWTR_	1			38.2513	19.3559	11.4853				1.66088	0.840433	0.498692		0.403138
P54071	384	K	Isocitrate dehydrogenase [NADP], mitochondrial OS=Mus musculus OX=10090 GN=Idh2 PE=1 SV=3	Idh2	_GK[Lac (K)]LDGNQDLIR_	1	309.647	171.412	209.004	318.524	271.806	301.378	1.17456	0.650202	0.792798	1.20823	1.03102	1.14319	1.29221	0.188158
P56135	8	K	ATP synthase subunit f, mitochondrial OS=Mus musculus OX=10090 GN=Atp5mf PE=1 SV=3	Atp5mf	_[Acetyl (Protein N-term)]ASLVPLK[Lac (K)]EK_	1	3217.54	3671.95	588.058	838.115	2799.36	2483.87	1.41962	1.62011	0.259458	0.369787	1.23511	1.09591	0.818629	0.93762
P56382	21	K	ATP synthase subunit epsilon, mitochondrial OS=Mus musculus OX=10090 GN=Atp5f1e PE=1 SV=2	Atp5f1e	_FSQIC[Carbamidomethyl (C)]AK[Lac (K)]AVR_	1	333.691	129.131	199.694	269.582	257.942	329.608	1.31751	0.509848	0.788448	1.06439	1.01843	1.30138	1.29375	0.315095
P56382	32	K	ATP synthase subunit epsilon, mitochondrial OS=Mus musculus OX=10090 GN=Atp5f1e PE=1 SV=2	Atp5f1e	_TEFK[Lac (K)]ANAEK_	1	560.168	320.611	579.107	468.89	601.122	670.455	1.0502	0.601079	1.08571	0.879071	1.12698	1.25696	1.19219	0.414865
P56382	37	K	ATP synthase subunit epsilon, mitochondrial OS=Mus musculus OX=10090 GN=Atp5f1e PE=1 SV=2	Atp5f1e	_ANAEK[Lac (K)]TSGSSIK_	1	3196.54	2178.79	2888.17	2556.2	2718.26	2726.99	1.17918	0.803736	1.06542	0.942962	1.00274	1.00596	0.968288	0.872642
P56382	44	K	ATP synthase subunit epsilon, mitochondrial OS=Mus musculus OX=10090 GN=Atp5f1e PE=1 SV=2	Atp5f1e	_TSGSSIK[Lac (K)]IVK_	1	609.948	419.849	712.552	574.602	616.511	719.463	1.00185	0.68961	1.17038	0.943795	1.01263	1.18173	1.09655	0.549074
P56391	13	K	Cytochrome c oxidase subunit 6B1 OS=Mus musculus OX=10090 GN=Cox6b1 PE=1 SV=2	Cox6b1	_NYK[Lac (K)]TAPFDSR_	1	93.6246	46.7429	93.2184	83.3231	59.3847	78.1329	1.23617	0.617167	1.2308	1.10015	0.784083	1.03162	0.945437	0.94699
P56392	31	K	Cytochrome c oxidase subunit 7A1, mitochondrial OS=Mus musculus OX=10090 GN=Cox7a1 PE=1 SV=1	Cox7a1	_QK[Lac (K)]LFQADNDLPVHLK_	1	420.605	132.81	417.888	415.419	479.362	517.748	1.05864	0.334278	1.05181	1.04559	1.20653	1.30315	1.45426	0.271579
P56480	124	K	ATP synthase subunit beta, mitochondrial OS=Mus musculus OX=10090 GN=Atp5f1b PE=1 SV=2	Atp5f1b	_GQK[Lac (K)]VLDSGAPIK_	1	14608.2	6839.92	11221.2	11969.9	11672.6	11480.4	1.29291	0.605371	0.993141	1.05941	1.03309	1.01608	1.0751	0.620427
P56480	133	K	ATP synthase subunit beta, mitochondrial OS=Mus musculus OX=10090 GN=Atp5f1b PE=1 SV=2	Atp5f1b	_VLDSGAPIK[Lac (K)]IPVGPETLGR_	1	26.4501	20.4961	148.918	79.1772	31.81	74.0285	0.416668	0.322875	2.34591	1.24728	0.501102	1.16617	0.944612	0.70606
P56480	198	K	ATP synthase subunit beta, mitochondrial OS=Mus musculus OX=10090 GN=Atp5f1b PE=1 SV=2	Atp5f1b	_VVDLLAPYAK[Lac (K)]GGK_	1	502.325	509.507	254.99	298.872	516.466	455.411	1.18773	1.20471	0.602916	0.706673	1.22117	1.0768	1.0031	0.934229
P56480	201	K	ATP synthase subunit beta, mitochondrial OS=Mus musculus OX=10090 GN=Atp5f1b PE=1 SV=2	Atp5f1b	_GGK[Lac (K)]IGLFGGAGVGK_	1	132.549	147.057	69.1121	118.696	110.725	152.967	1.08779	1.20686	0.567185	0.974111	0.908692	1.25536	1.09656	0.62956
P56480	426	K	ATP synthase subunit beta, mitochondrial OS=Mus musculus OX=10090 GN=Atp5f1b PE=1 SV=2	Atp5f1b	_GVQK[Lac (K)]ILQDYK_	1	363.878	313.744	217.29	276.18	298.657	325.927	1.21585	1.04833	0.726045	0.922817	0.997922	1.08904	1.00654	0.875529
P56480	485	K	ATP synthase subunit beta, mitochondrial OS=Mus musculus OX=10090 GN=Atp5f1b PE=1 SV=2	Atp5f1b	_LVPLK[Lac (K)]ETIK_	1	15161.3	10998.1	9168.13	9477.74	14338.2	13118.4	1.25887	0.913185	0.761242	0.786949	1.19052	1.08924	1.04548	0.804313
P56480	522	K	ATP synthase subunit beta, mitochondrial OS=Mus musculus OX=10090 GN=Atp5f1b PE=1 SV=2	Atp5f1b	_ADK[Lac (K)]LAEEHGS_	1	25296.8	12891.2	22306.5	22900.4	24470.2	26567.1	1.12905	0.575362	0.995588	1.02209	1.09216	1.18575	1.22222	0.321852
P58252	239	K	Elongation factor 2 OS=Mus musculus OX=10090 GN=Eef2 PE=1 SV=2	Eef2	_FAAK[Lac (K)]GEGQLSAAER_	1	9.42026	2.16633	5.46272	17.5435	7.1428	15.9829	0.979262	0.225196	0.567865	1.8237	0.742514	1.66146	2.38539	0.135009
P60710	61	K	Actin, cytoplasmic 1 OS=Mus musculus OX=10090 GN=Actb PE=1 SV=1	Actb	_DSYVGDEAQSK[Lac (K)]R_	1	49.007	17.3151	72.7338	97.9328	124.937	74.1641	0.674269	0.238232	1.00072	1.34742	1.71897	1.0204	2.13608	0.119556
P60710	328	K	Actin, cytoplasmic 1 OS=Mus musculus OX=10090 GN=Actb PE=1 SV=1	Actb	_IK[Lac (K)]IIAPPER_	1	197.279	142.002	203.56	349.073	329.823	286.253	0.784935	0.564997	0.809928	1.38889	1.3123	1.13894	1.77796	0.0106676
P60840	114	K	Alpha-endosulfine OS=Mus musculus OX=10090 GN=Ensa PE=1 SV=1	Ensa	_KSSLVTSK[Lac (K)]LAGGQVE_	1	58.1736	29.2002	47.6508	59.3666	51.4458	68.0468	1.11201	0.558171	0.910862	1.13481	0.983405	1.30074	1.32464	0.226475
P61979	405	K	Heterogeneous nuclear ribonucleoprotein K OS=Mus musculus OX=10090 GN=Hnrnpk PE=1 SV=1	Hnrnpk	_DLAGSIIGK[Lac (K)]GGQR_	1	80.2522	40.1228	62.4442	112.944	112.644	87.857	0.970277	0.485099	0.754972	1.36553	1.3619	1.06222	1.7145	0.0594259
P62897	28	K	Cytochrome c, somatic OS=Mus musculus OX=10090 GN=Cycs PE=1 SV=2	Cycs	_HK[Lac (K)]TGPNLHGLFGR_	1	36.9861	23.4031	28.3001	64.9985	31.5682	40.8175	0.981613	0.62112	0.751086	1.72506	0.837822	1.0833	1.54905	0.175969
P62983	6	K	Ubiquitin-ribosomal protein eS31 fusion protein OS=Mus musculus OX=10090 GN=Rps27a PE=1 SV=2	Rps27a	_MQIFVK[Lac (K)]TLTGK_	1	1.5702		2.37296	3.06514	4.01439	4.61642	0.502011		0.758663	0.97996	1.28344	1.47592	1.97742	0.0511815
P62984	6	K	Ubiquitin-ribosomal protein eL40 fusion protein OS=Mus musculus OX=10090 GN=Uba52 PE=1 SV=2	Uba52	_MQIFVK[Lac (K)]TLTGK_	1	1.5702		2.37296	3.06514	4.01439	4.61642	0.502011		0.758663	0.97996	1.28344	1.47592	1.97742	0.0511815
P63030	8	K	Mitochondrial pyruvate carrier 1 OS=Mus musculus OX=10090 GN=Mpc1 PE=1 SV=1	Mpc1	_K[Lac (K)]AADYVR_	1	1294.07	729.729	1261.98	1211.32	1231.19	1414.29	1.08706	0.612996	1.06011	1.01755	1.03424	1.18805	1.17378	0.380527
P63038	31	K	60 kDa heat shock protein, mitochondrial OS=Mus musculus OX=10090 GN=Hspd1 PE=1 SV=1	Hspd1	_DVK[Lac (K)]FGADAR_	1	301.85	156.787	266.235	300.579	402.565	317.944	1.03731	0.538799	0.914919	1.03294	1.38342	1.09262	1.40865	0.165702
P63038	75	K	60 kDa heat shock protein, mitochondrial OS=Mus musculus OX=10090 GN=Hspd1 PE=1 SV=1	Hspd1	_VTK[Lac (K)]DGVTVAK_	1	61.9906	29.4954	73.3451	50.6868	44.1281	62.3591	1.15509	0.549595	1.36666	0.94446	0.822249	1.16195	0.953545	0.966991
P63038	91	K	60 kDa heat shock protein, mitochondrial OS=Mus musculus OX=10090 GN=Hspd1 PE=1 SV=1	Hspd1	_YK[Lac (K)]NIGAK_	1	333.136	157.293	318.541	281.269	232.705	302.179	1.22995	0.580731	1.17606	1.03845	0.859154	1.11565	1.00888	0.835457
P63038	125	K	60 kDa heat shock protein, mitochondrial OS=Mus musculus OX=10090 GN=Hspd1 PE=1 SV=1	Hspd1	_SIAK[Lac (K)]EGFEK_	1	1453.46	814.451	1312.76	1186.86	1419.95	1565.12	1.12488	0.63033	1.01599	0.918553	1.09895	1.2113	1.16512	0.419239
P63038	133	K	60 kDa heat shock protein, mitochondrial OS=Mus musculus OX=10090 GN=Hspd1 PE=1 SV=1	Hspd1	_ISK[Lac (K)]GANPVEIR_	1	10819.9	5053.73	9104.29	10170.5	9163.26	11931.6	1.15426	0.539129	0.971242	1.08498	0.977533	1.27285	1.25172	0.331965
P63038	191	K	60 kDa heat shock protein, mitochondrial OS=Mus musculus OX=10090 GN=Hspd1 PE=1 SV=1	Hspd1	_DIGNIISDAMK[Lac (K)]K_	1	17.7243	1.53024	26.6806	40.5618	31.3777	42.9464	0.661268	0.0570912	0.995415	1.5133	1.17065	1.60227	2.50104	0.183598
P63038	202	K	60 kDa heat shock protein, mitochondrial OS=Mus musculus OX=10090 GN=Hspd1 PE=1 SV=1	Hspd1	_GVITVK[Lac (K)]DGK_	1	245.026	166.54	205.952	226.909	212.598	255.492	1.1201	0.761317	0.941483	1.03728	0.971863	1.16795	1.12547	0.361291
P63038	250	K	60 kDa heat shock protein, mitochondrial OS=Mus musculus OX=10090 GN=Hspd1 PE=1 SV=1	Hspd1	_K[Lac (K)]ISSVQSIVPALEIANAHR_	1			3.48633	13.5387	2.38785	5.86568			0.551666	2.14232	0.377845	0.928165	2.08359
P63038	292	K	60 kDa heat shock protein, mitochondrial OS=Mus musculus OX=10090 GN=Hspd1 PE=1 SV=1	Hspd1	_LK[Lac (K)]VGLQVVAVK_	1	230.116	11.099	92.5302	166.344	219.329	248.073	1.42709	0.0688317	0.573836	1.0316	1.36019	1.53845	1.89889	0.250879
P63038	301	K	60 kDa heat shock protein, mitochondrial OS=Mus musculus OX=10090 GN=Hspd1 PE=1 SV=1	Hspd1	_VGLQVVAVK[Lac (K)]APGFGDNR_	1	5.73844		6.54906	9.59779	8.32957	11.8308	0.682405		0.778803	1.14135	0.990537	1.4069	1.61455	0.0440289
P63038	359	K	60 kDa heat shock protein, mitochondrial OS=Mus musculus OX=10090 GN=Hspd1 PE=1 SV=1	Hspd1	_DDAMLLK[Lac (K)]GK_	1	83.8121	26.5986	75.7718	64.7163	92.9726	72.855	1.20672	0.382964	1.09096	0.931782	1.33861	1.04896	1.23827	0.452244
P63038	396	K	60 kDa heat shock protein, mitochondrial OS=Mus musculus OX=10090 GN=Hspd1 PE=1 SV=1	Hspd1	_LAK[Lac (K)]LSDGVAVLK_	1	86.4722	75.5219	30.7149	48.0341	42.5792	53.1776	1.54185	1.3466	0.547665	0.856478	0.759214	0.94819	0.746156	0.57111
P63038	455	K	60 kDa heat shock protein, mitochondrial OS=Mus musculus OX=10090 GN=Hspd1 PE=1 SV=1	Hspd1	_C[Carbamidomethyl (C)]IPALDSLK[Lac (K)]PANEDQK_	1	150.567	74.1837	164.731	112.488	153.703	231.083	1.01877	0.501945	1.11461	0.761117	1.03999	1.56356	1.27676	0.47383
P63038	473	K	60 kDa heat shock protein, mitochondrial OS=Mus musculus OX=10090 GN=Hspd1 PE=1 SV=1	Hspd1	_ALK[Lac (K)]IPAMTIAK_	1	490.981	538.402	131.65	194.323	248.703	365.254	1.4959	1.64037	0.401105	0.592052	0.757735	1.11284	0.696173	0.668594
P63038	523	K	60 kDa heat shock protein, mitochondrial OS=Mus musculus OX=10090 GN=Hspd1 PE=1 SV=1	Hspd1	_GIIDPTK[Lac (K)]VVR_	1	17.7425	19.423	16.4493	24.7209	27.9498	32.9667	0.764475	0.836886	0.708754	1.06516	1.20428	1.42045	1.59727	0.00853916
P63158	90	K	High mobility group protein B1 OS=Mus musculus OX=10090 GN=Hmgb1 PE=1 SV=2	Hmgb1	_FK[Lac (K)]DPNAPK_	1	48.7969	29.5294	60.9799	92.577	75.9846	60.1664	0.795527	0.481414	0.994144	1.50927	1.23876	0.980883	1.64191	0.102134
P67778	4	K	Prohibitin 1 OS=Mus musculus OX=10090 GN=Phb1 PE=1 SV=1	Phb1	_[Acetyl (Protein N-term)]AAK[Lac (K)]VFESIGK_	1	131.676	111.987	44.0176	70.2521	167.462	144.198	1.17991	1.00348	0.394427	0.629505	1.50057	1.29211	1.32756	0.501685
P67778	202	K	Prohibitin 1 OS=Mus musculus OX=10090 GN=Phb1 PE=1 SV=1	Phb1	_FVVEK[Lac (K)]AEQQK_	1	87.537	55.7782	99.3643	99.6165	59.0432	80.9518	1.08901	0.693916	1.23615	1.23929	0.734534	1.00709	0.987358	0.979758
P67778	208	K	Prohibitin 1 OS=Mus musculus OX=10090 GN=Phb1 PE=1 SV=1	Phb1	_K[Lac (K)]AAIISAEGDSK_	1	33.6141	31.1146	28.1168	52.9205	32.8695	30.1837	0.965835	0.894015	0.807879	1.52057	0.944438	0.867267	1.2491	0.348698
P68433	24	K	Histone H3.1 OS=Mus musculus OX=10090 GN=H3c1 PE=1 SV=2	H3c1	_QLATK[Lac (K)]AAR_	1	678.457	300.741	527.816	997.074	946.977	718.95	0.976193	0.432719	0.759445	1.43463	1.36255	1.03446	1.76707	0.0784576
P68433	28	K	Histone H3.1 OS=Mus musculus OX=10090 GN=H3c1 PE=1 SV=2	H3c1	_K[Lac (K)]SAPATGGVK_	1	139.288	64.855	108.615	187.177	195.059	155.923	0.982148	0.457307	0.765866	1.31983	1.3754	1.09945	1.72069	0.0674927
P68433	57	K	Histone H3.1 OS=Mus musculus OX=10090 GN=H3c1 PE=1 SV=2	H3c1	_YQK[Lac (K)]STELLIR_	1	94.3889	67.344	87.6699	169.354	182.984	139.653	0.763876	0.545006	0.7095	1.37056	1.48087	1.13019	1.97268	0.00630989
P68433	80	K	Histone H3.1 OS=Mus musculus OX=10090 GN=H3c1 PE=1 SV=2	H3c1	_EIAQDFK[Lac (K)]TDLR_	1	128.32	61.6921	99.696	159.498	215.008	166.193	0.927158	0.445749	0.720341	1.15243	1.55351	1.20081	1.86636	0.048149
P68433	123	K	Histone H3.1 OS=Mus musculus OX=10090 GN=H3c1 PE=1 SV=2	H3c1	_VTIMPK[Lac (K)]DIQLAR_	1	193.397	119.022	110.321	240.01	184.379	216.72	1.09074	0.67127	0.622199	1.35363	1.03988	1.22228	1.51656	0.0821514
P70404	159	K	Isocitrate dehydrogenase [NAD] subunit gamma 1, mitochondrial OS=Mus musculus OX=10090 GN=Idh3g PE=1 SV=1	Idh3g	_HK[Lac (K)]DIDILIVR_	1	76.9417	12.1912	33.1163	58.6982	54.7223	77.7447	1.47297	0.233388	0.633978	1.12372	1.0476	1.48834	1.56373	0.270025
P84228	24	K	Histone H3.2 OS=Mus musculus OX=10090 GN=H3c2 PE=1 SV=2	H3c2	_QLATK[Lac (K)]AAR_	1	678.457	300.741	527.816	997.074	946.977	718.95	0.976193	0.432719	0.759445	1.43463	1.36255	1.03446	1.76707	0.0784576
P84228	28	K	Histone H3.2 OS=Mus musculus OX=10090 GN=H3c2 PE=1 SV=2	H3c2	_K[Lac (K)]SAPATGGVK_	1	139.288	64.855	108.615	187.177	195.059	155.923	0.982148	0.457307	0.765866	1.31983	1.3754	1.09945	1.72069	0.0674927
P84228	57	K	Histone H3.2 OS=Mus musculus OX=10090 GN=H3c2 PE=1 SV=2	H3c2	_YQK[Lac (K)]STELLIR_	1	94.3889	67.344	87.6699	169.354	182.984	139.653	0.763876	0.545006	0.7095	1.37056	1.48087	1.13019	1.97268	0.00630989
P84228	80	K	Histone H3.2 OS=Mus musculus OX=10090 GN=H3c2 PE=1 SV=2	H3c2	_EIAQDFK[Lac (K)]TDLR_	1	128.32	61.6921	99.696	159.498	215.008	166.193	0.927158	0.445749	0.720341	1.15243	1.55351	1.20081	1.86636	0.048149
P84228	123	K	Histone H3.2 OS=Mus musculus OX=10090 GN=H3c2 PE=1 SV=2	H3c2	_VTIMPK[Lac (K)]DIQLAR_	1	193.397	119.022	110.321	240.01	184.379	216.72	1.09074	0.67127	0.622199	1.35363	1.03988	1.22228	1.51656	0.0821514
P85094	178	K	Isochorismatase domain-containing protein 2A OS=Mus musculus OX=10090 GN=Isoc2a PE=1 SV=1	Isoc2a	_DASHPQFK[Lac (K)]EIQK_	1	49.1866	14.4546	40.3035	44.5011	25.4048	41.3058	1.37165	0.403092	1.12393	1.24099	0.708455	1.15188	1.06991	0.716862
P97315	112	K	Cysteine and glycine-rich protein 1 OS=Mus musculus OX=10090 GN=Csrp1 PE=1 SV=3	Csrp1	_FAQK[Lac (K)]IGGSER_	1	58.3565	28.1495	56.2484	122.929	115.738	80.503	0.758	0.365638	0.730618	1.59674	1.50334	1.04566	2.2358	0.0365447
P97450	46	K	ATP synthase-coupling factor 6, mitochondrial OS=Mus musculus OX=10090 GN=Atp5pf PE=1 SV=1	Atp5pf	_LFVDK[Lac (K)]IR_	1	401.628	434.593	309.519	382.241	587.783	558.416	0.901123	0.975088	0.69446	0.857627	1.3188	1.25291	1.33402	0.174039
P97450	79	K	ATP synthase-coupling factor 6, mitochondrial OS=Mus musculus OX=10090 GN=Atp5pf PE=1 SV=1	Atp5pf	_LK[Lac (K)]QMYGK_	1	53.9438	31.8725	66.0032	50.0523	64.4194	65.7352	0.97481	0.575964	1.19273	0.904488	1.16411	1.18789	1.18698	0.423855
P97450	84	K	ATP synthase-coupling factor 6, mitochondrial OS=Mus musculus OX=10090 GN=Atp5pf PE=1 SV=1	Atp5pf	_QMYGK[Lac (K)]GEMDTFPTFK_	1	1.74348	2.98919	29.9848	17.1326	11.087	17.3674	0.130265	0.223339	2.24034	1.28007	0.828374	1.29761	1.31308	0.314594
P97450	94	K	ATP synthase-coupling factor 6, mitochondrial OS=Mus musculus OX=10090 GN=Atp5pf PE=1 SV=1	Atp5pf	_GEM[Oxidation (M)]DTFPTFK[Lac (K)]FDDPK_	1	6.18543	7.34619	18.0025	16.5564	21.89	26.3157	0.3854	0.457725	1.1217	1.03159	1.36392	1.63967	2.05371	0.0838712
P97450	99	K	ATP synthase-coupling factor 6, mitochondrial OS=Mus musculus OX=10090 GN=Atp5pf PE=1 SV=1	Atp5pf	_FDDPK[Lac (K)]FEVIDKPQS_	0.999876	31.1996	29.2165	43.4169	39.1128	49.2401	58.593	0.746464	0.699017	1.03877	0.935793	1.17809	1.40186	1.41522	0.108355
P97450	105	K	ATP synthase-coupling factor 6, mitochondrial OS=Mus musculus OX=10090 GN=Atp5pf PE=1 SV=1	Atp5pf	_FEVIDK[Lac (K)]PQS_	1	17.0815	22.5964	23.7582	19.0906	17.3181	25.7639	0.815939	1.07937	1.13487	0.911908	0.827239	1.23068	0.980083	0.883499
P97807	58	K	Fumarate hydratase, mitochondrial OS=Mus musculus OX=10090 GN=Fh PE=1 SV=3	Fh	_VEFDTFGELK[Lac (K)]VPTDK_	1			35.6543	123.524	6.11911	9.6755			0.815081	2.82384	0.139887	0.221188	1.3025
P97807	63	K	Fumarate hydratase, mitochondrial OS=Mus musculus OX=10090 GN=Fh PE=1 SV=3	Fh	_VPTDK[Lac (K)]YYGAQTVR_	1	465.695	246.9	505.995	415.816	427.993	506.738	1.08759	0.576614	1.18171	0.971103	0.999542	1.18344	1.10829	0.567594
P97807	77	K	Fumarate hydratase, mitochondrial OS=Mus musculus OX=10090 GN=Fh PE=1 SV=3	Fh	_STMNFK[Lac (K)]IGGATER_	1	224.131	168.585	242.478	253.822	214.672	169.223	1.05646	0.794642	1.14295	1.19642	1.01188	0.797652	1.00397	0.990103
P97807	119	K	Fumarate hydratase, mitochondrial OS=Mus musculus OX=10090 GN=Fh PE=1 SV=3	Fh	_IASAIMK[Lac (K)]AADEVAEGK_	1			25.8079	32.885		20.16			0.981875	1.25113		0.766996	1.02769
P97807	169	K	Fumarate hydratase, mitochondrial OS=Mus musculus OX=10090 GN=Fh PE=1 SV=3	Fh	_AIEMLGGELGSK[Lac (K)]K_	1	493.312	365.055	305.055	281.522	400.921	483.394	1.27074	0.940353	0.7858	0.725181	1.03274	1.24519	1.00208	0.991879
P97807	170	K	Fumarate hydratase, mitochondrial OS=Mus musculus OX=10090 GN=Fh PE=1 SV=3	Fh	_K[Lac (K)]PVHPNDHVNK_	1	688.135	321.058	371.092	306.914	265.921	439.149	1.7259	0.805238	0.930727	0.769766	0.666952	1.10142	0.733171	0.376199
P97807	218	K	Fumarate hydratase, mitochondrial OS=Mus musculus OX=10090 GN=Fh PE=1 SV=3	Fh	_LHDALSAK[Lac (K)]SK_	1	28.2297	7.74299	15.5487	22.4998	31.2462	42.0061	1.15009	0.315453	0.633462	0.916655	1.27299	1.71135	1.85849	0.157473
P97807	220	K	Fumarate hydratase, mitochondrial OS=Mus musculus OX=10090 GN=Fh PE=1 SV=3	Fh	_SK[Lac (K)]EFAQVIK_	1	2763.08	1398.77	2022.38	1498.36	2323.41	2193.66	1.35893	0.687941	0.994641	0.736916	1.14269	1.07888	0.972704	0.975808
P97807	260	K	Fumarate hydratase, mitochondrial OS=Mus musculus OX=10090 GN=Fh PE=1 SV=3	Fh	_IK[Lac (K)]AAMPR_	1	427.494	266.52	328.781	420.139	357.722	401.816	1.16458	0.726058	0.89567	1.14455	0.97451	1.09463	1.15339	0.333459
P97807	501	K	Fumarate hydratase, mitochondrial OS=Mus musculus OX=10090 GN=Fh PE=1 SV=3	Fh	_PK[Lac (K)]DMLGPK_	1	103.523	63.54	64.6353	73.622	78.3172	109.017	1.2608	0.773849	0.787188	0.896636	0.953819	1.32771	1.12628	0.552195
P97823	105	K	Acyl-protein thioesterase 1 OS=Mus musculus OX=10090 GN=Lypla1 PE=1 SV=1	Lypla1	_ALIDQEVK[Lac (K)]NGIPSNR_	1	87.2594	49.9157	85.0586	91.7154	67.2083	109.281	1.06753	0.610665	1.0406	1.12204	0.822223	1.33694	1.20686	0.436936
P97825	8	K	Jupiter microtubule associated homolog 1 OS=Mus musculus OX=10090 GN=Jpt1 PE=1 SV=3	Jpt1	_[Acetyl (Protein N-term)]TTTTTFK[Lac (K)]GVDPNSR_	1	291.663	80.5305	371.022	398.77	462.853	352.041	0.89427	0.246915	1.13759	1.22267	1.41916	1.07939	1.63299	0.236061
P97825	148	K	Jupiter microtubule associated homolog 1 OS=Mus musculus OX=10090 GN=Jpt1 PE=1 SV=3	Jpt1	_RNPPGGK[Lac (K)]SSLVLG_	1	18.3422	3.31204	46.4242	37.4952	22.9117	24.032	0.721579	0.130295	1.82632	1.47505	0.901341	0.945413	1.24032	0.44769
P99028	40	K	Cytochrome b-c1 complex subunit 6, mitochondrial OS=Mus musculus OX=10090 GN=Uqcrh PE=1 SV=2	Uqcrh	_EHC[Carbamidomethyl (C)]EQLEK[Lac (K)]C[Carbamidomethyl (C)]VK_	1	15.5428	12.2098	8.33489	5.38397	16.365	5.67333	1.46839	1.1535	0.787428	0.508644	1.54606	0.535981	0.759884	0.396824
P99028	83	K	Cytochrome b-c1 complex subunit 6, mitochondrial OS=Mus musculus OX=10090 GN=Uqcrh PE=1 SV=2	Uqcrh	_DHC[Carbamidomethyl (C)]VAHK[Lac (K)]LFK_	1	35.9465	9.98459	57.0106	52.8949	35.5935	55.7299	0.872629	0.242384	1.38398	1.28407	0.86406	1.35289	1.40097	0.37006
P99029	70	K	Peroxiredoxin-5, mitochondrial OS=Mus musculus OX=10090 GN=Prdx5 PE=1 SV=2	Prdx5	_VGDAIPSVEVFEGEPGK[Lac (K)]K_	1	40.4864	6.90708	35.8456	52.0938	13.6933	41.6345	1.27409	0.217363	1.12804	1.63937	0.430923	1.31022	1.29052	0.634253
P99029	71	K	Peroxiredoxin-5, mitochondrial OS=Mus musculus OX=10090 GN=Prdx5 PE=1 SV=2	Prdx5	_K[Lac (K)]VNLAELFK_	1	49.9287	30.5793	5.33658	7.80507	33.6397	33.8498	1.85909	1.13862	0.198707	0.290621	1.25257	1.26039	0.877102	0.974012
P99029	79	K	Peroxiredoxin-5, mitochondrial OS=Mus musculus OX=10090 GN=Prdx5 PE=1 SV=2	Prdx5	_VNLAELFK[Lac (K)]GK_	1	881.51	580.42	305.76	360.035	881.728	919.771	1.34608	0.886313	0.466902	0.54978	1.34642	1.40451	1.2228	0.656762
P99029	112	K	Peroxiredoxin-5, mitochondrial OS=Mus musculus OX=10090 GN=Prdx5 PE=1 SV=2	Prdx5	_THLPGFVEQAGALK[Lac (K)]AK_	1	90.1188	16.7941	87.0335	68.4875	20.1172	53.1073	1.6109	0.3002	1.55575	1.22424	0.359602	0.949309	0.730676	0.783919
Q00915	32	K	Retinol-binding protein 1 OS=Mus musculus OX=10090 GN=Rbp1 PE=1 SV=2	Rbp1	_K[Lac (K)]IANLLKPDK_	0.979947				7.70114	10.6227					0.840561	1.15944
Q02566	43	K	Myosin-6 OS=Mus musculus OX=10090 GN=Myh6 PE=1 SV=2	Myh6	_TEC[Carbamidomethyl (C)]FVPDDK[Lac (K)]EEYVK_	1			7.05433	3.41707	13.3064	1.9909			1.09502	0.530421	2.06552	0.309042	0.8843
Q02566	72	K	Myosin-6 OS=Mus musculus OX=10090 GN=Myh6 PE=1 SV=2	Myh6	_TVTIK[Lac (K)]EDQVMQQNPPK_	1			13.326	13.5833	33.5902	11.1916			0.743526	0.757878	1.87416	0.624434	1.45992
Q02566	406	K	Myosin-6 OS=Mus musculus OX=10090 GN=Myh6 PE=1 SV=2	Myh6	_VK[Lac (K)]VGNEYVTK_	1	14.3158		36.3549	40.8155	86.9088	20.8914	0.359176		0.912127	1.02404	2.1805	0.524156	1.95531	0.407323
Q02566	451	K	Myosin-6 OS=Mus musculus OX=10090 GN=Myh6 PE=1 SV=2	Myh6	_INATLETK[Lac (K)]QPR_	1	21.6554	6.02815	21.5523	29.8852	38.4041	20.5394	0.941099	0.261971	0.936618	1.29875	1.66896	0.8926	1.80415	0.20044
Q02566	912	K	Myosin-6 OS=Mus musculus OX=10090 GN=Myh6 PE=1 SV=2	Myh6	_C[Carbamidomethyl (C)]DQLIK[Lac (K)]NK_	1				10.7323	25.4911					0.592561	1.40744
Q02566	953	K	Myosin-6 OS=Mus musculus OX=10090 GN=Myh6 PE=1 SV=2	Myh6	_KLEDEC[Carbamidomethyl (C)]SELK[Lac (K)]K_	0.998015	1		1	5.49272	8.96785	1	0.286359		0.286359	1.57289	2.56803	0.286359	5.15352	0.227325
Q02566	1085	K	Myosin-6 OS=Mus musculus OX=10090 GN=Myh6 PE=1 SV=2	Myh6	_K[Lac (K)]EFDISQQNSK_	1					6.66244						1
Q02566	1530	K	Myosin-6 OS=Mus musculus OX=10090 GN=Myh6 PE=1 SV=2	Myh6	_NVHELEK[Lac (K)]IR_	1			15.3405	26.4717	39.871				0.563414	0.972235	1.46435		2.16234
Q02566	1840	K	Myosin-6 OS=Mus musculus OX=10090 GN=Myh6 PE=1 SV=2	Myh6	_NAESVK[Lac (K)]GMR_	1					45.0203						1
Q03265	126	K	ATP synthase subunit alpha, mitochondrial OS=Mus musculus OX=10090 GN=Atp5f1a PE=1 SV=1	Atp5f1a	_LIK[Lac (K)]EGDVVK_	1	1852.42	943.292	1583.52	1586.54	1694.42	2013.24	1.14898	0.585082	0.982186	0.984063	1.05097	1.24872	1.20893	0.358852
Q03265	161	K	ATP synthase subunit alpha, mitochondrial OS=Mus musculus OX=10090 GN=Atp5f1a PE=1 SV=1	Atp5f1a	_VVDALGNAIDGK[Lac (K)]GPIGSK_	1	168.575	66.7167	129.292	167.406	67.4009	115.354	1.41512	0.56006	1.08536	1.4053	0.565805	0.968348	0.960437	0.927549
Q03265	167	K	ATP synthase subunit alpha, mitochondrial OS=Mus musculus OX=10090 GN=Atp5f1a PE=1 SV=1	Atp5f1a	_GPIGSK[Lac (K)]TR_	1	22899.1	12330.5	19086.8	19641.6	19055.6	21609.4	1.19867	0.645444	0.99911	1.02815	0.997477	1.13115	1.11028	0.510493
Q03265	175	K	ATP synthase subunit alpha, mitochondrial OS=Mus musculus OX=10090 GN=Atp5f1a PE=1 SV=1	Atp5f1a	_VGLK[Lac (K)]APGIIPR_	1	310.519	255.084	144.67	197.152	222.082	222.246	1.37829	1.13223	0.642145	0.875096	0.985751	0.986479	0.903146	0.826123
Q03265	230	K	ATP synthase subunit alpha, mitochondrial OS=Mus musculus OX=10090 GN=Atp5f1a PE=1 SV=1	Atp5f1a	_TSIAIDTIINQK[Lac (K)]R_	1	106.272	18.1048	51.9426	102.283	96.7893	102.346	1.33469	0.227382	0.652358	1.28459	1.2156	1.28538	1.70951	0.20771
Q03265	239	K	ATP synthase subunit alpha, mitochondrial OS=Mus musculus OX=10090 GN=Atp5f1a PE=1 SV=1	Atp5f1a	_FNDGTDEK[Lac (K)]K_	1	604.074	466.509	506.523	515.231	491.561	598.374	1.13895	0.879578	0.955021	0.97144	0.926811	1.1282	1.01779	0.84635
Q03265	261	K	ATP synthase subunit alpha, mitochondrial OS=Mus musculus OX=10090 GN=Atp5f1a PE=1 SV=1	Atp5f1a	_STVAQLVK[Lac (K)]R_	1	852.737	367.671	621.981	682.455	794.328	778.037	1.24876	0.538422	0.910836	0.999395	1.16322	1.13937	1.22386	0.361687
Q03265	427	K	ATP synthase subunit alpha, mitochondrial OS=Mus musculus OX=10090 GN=Atp5f1a PE=1 SV=1	Atp5f1a	_AMK[Lac (K)]QVAGTMK_	1	2856.98	1448.53	2568.85	2557.09	2727.18	2687.79	1.15461	0.585406	1.03817	1.03342	1.10216	1.08624	1.15968	0.422639
Q03265	498	K	ATP synthase subunit alpha, mitochondrial OS=Mus musculus OX=10090 GN=Atp5f1a PE=1 SV=1	Atp5f1a	_GYLDK[Lac (K)]LEPSK_	1	1326.05	1028.94	1074.68	1041.03	1268.15	1354.37	1.12168	0.870353	0.909049	0.880587	1.0727	1.14563	1.0682	0.584397
Q03265	503	K	ATP synthase subunit alpha, mitochondrial OS=Mus musculus OX=10090 GN=Atp5f1a PE=1 SV=1	Atp5f1a	_LEPSK[Lac (K)]ITK_	1	4921.68	2576.29	4651.21	4729.81	5087.31	5318.19	1.0823	0.566539	1.02283	1.04011	1.11872	1.1695	1.24579	0.285825
Q03265	531	K	ATP synthase subunit alpha, mitochondrial OS=Mus musculus OX=10090 GN=Atp5f1a PE=1 SV=1	Atp5f1a	_SDGK[Lac (K)]ISEQSDAK_	1	91841.3	66062.4	74159.7	85459.1	73360.4	76419.9	1.17921	0.848217	0.952184	1.09726	0.941921	0.981205	1.01369	0.854132
Q03265	539	K	ATP synthase subunit alpha, mitochondrial OS=Mus musculus OX=10090 GN=Atp5f1a PE=1 SV=1	Atp5f1a	_ISEQSDAK[Lac (K)]LK_	1	9655.86	5183.75	9025.21	8260.37	9616.42	10179	1.11584	0.599039	1.04296	0.954576	1.11128	1.1763	1.17561	0.400944
Q05920	434	K	Pyruvate carboxylase, mitochondrial OS=Mus musculus OX=10090 GN=Pc PE=1 SV=1	Pc	_VIAHGK[Lac (K)]DHPTAATK_	1	33.117	43.9752	36.7608	37.0683	39.3203	34.2229	0.885226	1.17547	0.982627	0.990847	1.05104	0.914789	0.97153	0.810576
Q08857	56	K	Platelet glycoprotein 4 OS=Mus musculus OX=10090 GN=Cd36 PE=1 SV=2	Cd36	_NWVK[Lac (K)]TGTTVYR_	1	12.5717	8.68208	8.07644	16.9175	9.08923	16.3904	1.05162	0.726257	0.675595	1.41515	0.760315	1.37106	1.44551	0.224773
Q1XH17	317	K	Tripartite motif-containing protein 72 OS=Mus musculus OX=10090 GN=Trim72 PE=1 SV=1	Trim72	_VEC[Carbamidomethyl (C)]SDQK[Lac (K)]APPAGEDTR_	1	7.55511	7.76497	7.7617		7.81425	5.08194	1.04996	1.07913	1.07867		1.08598	0.706258	0.838076	0.523782
Q1XH17	398	K	Tripartite motif-containing protein 72 OS=Mus musculus OX=10090 GN=Trim72 PE=1 SV=1	Trim72	_ILEAHVEAK[Lac (K)]EPR_	1	22.3883	32.4692	33.0569	22.1133	23.484	27.9849	0.831781	1.20631	1.22814	0.821565	0.87249	1.03971	0.836976	0.312968
Q2TPA8	87	K	Hydroxysteroid dehydrogenase-like protein 2 OS=Mus musculus OX=10090 GN=Hsdl2 PE=1 SV=1	Hsdl2	_DEQQINSAVEK[Lac (K)]AVEK_	1	28.6866	13.4959	32.4084	26.5372	32.2928	30.4384	1.05041	0.494177	1.18669	0.971708	1.18246	1.11456	1.19677	0.43286
Q2TPA8	298	K	Hydroxysteroid dehydrogenase-like protein 2 OS=Mus musculus OX=10090 GN=Hsdl2 PE=1 SV=1	Hsdl2	_EEK[Lac (K)]LQLQEESQLQK_	1	23.237	5.6856	19.6573	20.4301	22.6749	18.9666	1.26001	0.308298	1.0659	1.10781	1.22953	1.02845	1.27772	0.41485
Q2TPA8	390	K	Hydroxysteroid dehydrogenase-like protein 2 OS=Mus musculus OX=10090 GN=Hsdl2 PE=1 SV=1	Hsdl2	_IVK[Lac (K)]DSLSDEVVR_	1	273.415	165.244	254.49	283.131	244.321	306.442	1.07429	0.64927	0.999933	1.11247	0.959977	1.20406	1.20305	0.298253
Q2TPA8	470	K	Hydroxysteroid dehydrogenase-like protein 2 OS=Mus musculus OX=10090 GN=Hsdl2 PE=1 SV=1	Hsdl2	_IK[Lac (K)]GNIALAIK_	1	30.4241	5.32397	17.9654	30.3077	9.89012	17.3266	1.64103	0.287167	0.969027	1.63475	0.533458	0.93457	1.07095	0.767056
Q3TC72	128	K	Fumarylacetoacetate hydrolase domain-containing protein 2A OS=Mus musculus OX=10090 GN=Fahd2 PE=1 SV=1	Fahd2	_VPK[Lac (K)]SPIIFSK_	1	260.461	114.571	262.849	232.703	223.236	144.305	1.2622	0.555213	1.27378	1.12769	1.08181	0.69931	0.940998	0.964051
Q3TC72	202	K	Fumarylacetoacetate hydrolase domain-containing protein 2A OS=Mus musculus OX=10090 GN=Fahd2 PE=1 SV=1	Fahd2	_NGK[Lac (K)]QWLLGK_	1	56.4733	44.3273	41.1481	37.7967	37.4719	54.5465	1.24682	0.978658	0.908468	0.834474	0.827305	1.20428	0.914521	0.572824
Q3TL44	301	K	NLR family member X1 OS=Mus musculus OX=10090 GN=Nlrx1 PE=1 SV=1	Nlrx1	_IPSK[Lac (K)]YVGR_	1	370.26	168.934	258.69	401.713	249.011	343.213	1.23983	0.565684	0.866238	1.34516	0.833824	1.14926	1.24572	0.400694
Q3UIU2	24	K	NADH dehydrogenase [ubiquinone] 1 beta subcomplex subunit 6 OS=Mus musculus OX=10090 GN=Ndufb6 PE=1 SV=3	Ndufb6	_WLK[Lac (K)]DQELSPR_	1	20.935	20.0606	4.22542		43.6792	22.98	0.935598	0.896521	0.188837		1.95205	1.02699	2.21111	0.274139
Q3UIU2	63	K	NADH dehydrogenase [ubiquinone] 1 beta subcomplex subunit 6 OS=Mus musculus OX=10090 GN=Ndufb6 PE=1 SV=3	Ndufb6	_NMVFK[Lac (K)]AYR_	1	24.8106	10.1867	17.8897	20.0655	9.46269	9.61532	1.61754	0.664128	1.16634	1.30818	0.616928	0.626879	0.740135	0.447451
Q3ULD5	495	K	Methylcrotonoyl-CoA carboxylase beta chain, mitochondrial OS=Mus musculus OX=10090 GN=Mccc2 PE=1 SV=1	Mccc2	_EGK[Lac (K)]QFSSAEEAALK_	1	88.2204	45.243	116.563	88.8446	68.2463	82.0462	1.0821	0.554944	1.42974	1.08975	0.837098	1.00637	0.956447	0.942621
Q3UQ84	61	K	Threonine--tRNA ligase, mitochondrial OS=Mus musculus OX=10090 GN=Tars2 PE=1 SV=1	Tars2	_LASMTQK[Lac (K)]K_	1	29.224	9.43995	17.4985	18.1951	15.9986	22.9108	1.54806	0.500055	0.926933	0.963832	0.847482	1.21364	1.01677	0.769242
Q3UQ84	67	K	Threonine--tRNA ligase, mitochondrial OS=Mus musculus OX=10090 GN=Tars2 PE=1 SV=1	Tars2	_AIK[Lac (K)]ISLPEGQK_	1	29.1076		26.4995	18.8213	21.0668	33.5766	1.12758		1.02654	0.729102	0.816087	1.30069	0.880759	0.542395
Q3URE1	411	K	Malonate--CoA ligase ACSF3, mitochondrial OS=Mus musculus OX=10090 GN=Acsf3 PE=1 SV=2	Acsf3	_GTK[Lac (K)]VTPGFEEK_	1	23.6259	15.5782	21.3525	21.6754	30.4644	24.5709	1.0327	0.680928	0.933324	0.94744	1.33161	1.074	1.26676	0.205539
Q3URE1	476	K	Malonate--CoA ligase ACSF3, mitochondrial OS=Mus musculus OX=10090 GN=Acsf3 PE=1 SV=2	Acsf3	_TSVDIIK[Lac (K)]TGGYK_	1	14.2024	5.3749	6.36721	16.4171	6.59504	17.6548	1.27928	0.484142	0.573524	1.47876	0.594046	1.59025	1.56746	0.354324
Q3URE1	481	K	Malonate--CoA ligase ACSF3, mitochondrial OS=Mus musculus OX=10090 GN=Acsf3 PE=1 SV=2	Acsf3	_TGGYK[Lac (K)]VSALEIER_	1	41.2358	37.9607	28.7178	34.8363	49.0466	30.9085	1.11095	1.02271	0.773698	0.938539	1.32138	0.832717	1.06373	0.776016
Q3URE1	561	K	Malonate--CoA ligase ACSF3, mitochondrial OS=Mus musculus OX=10090 GN=Acsf3 PE=1 SV=2	Acsf3	_NQMGK[Lac (K)]VNK_	1	162.902	103.989	93.8207	148.954	127.448	182.886	1.19197	0.760896	0.686494	1.08991	0.932545	1.33819	1.27328	0.26087
Q3UV70	326	K	[Pyruvate dehydrogenase [acetyl-transferring]]-phosphatase 1, mitochondrial OS=Mus musculus OX=10090 GN=Pdp1 PE=1 SV=1	Pdp1	_LK[Lac (K)]LEHPK_	1	11.3314	7.73402	13.9068	21.3496	13.149	15.1944	0.822454	0.56135	1.00938	1.54959	0.954381	1.10284	1.50711	0.135815
Q3V384	328	K	AFG1-like ATPase OS=Mus musculus OX=10090 GN=Afg1l PE=1 SV=1	Afg1l	_ILK[Lac (K)]VQGR_	1	166.195	84.6442	163.775	171.644	186.154	244.345	0.980735	0.499495	0.966452	1.01289	1.09852	1.44191	1.4523	0.174616
Q4VAE3	54	K	Transmembrane protein 65 OS=Mus musculus OX=10090 GN=Tmem65 PE=1 SV=1	Tmem65	_K[Lac (K)]EPMEALNTAQGAR_	1	24.7851	9.36775	10.9497	12.9472	16.1506	11.958	1.72601	0.652363	0.762527	0.901635	1.12471	0.832749	0.910278	0.986831
Q4VAE3	83	K	Transmembrane protein 65 OS=Mus musculus OX=10090 GN=Tmem65 PE=1 SV=1	Tmem65	_SC[Carbamidomethyl (C)]LLK[Lac (K)]ELHR_	1	36.4142	9.80293	22.5834	30.1404	35.3914	38.0491	1.26745	0.341206	0.786051	1.04908	1.23185	1.32436	1.50552	0.238868
Q59J78	80	K	NADH dehydrogenase [ubiquinone] 1 alpha subcomplex assembly factor 2 OS=Mus musculus OX=10090 GN=Ndufaf2 PE=1 SV=1	Ndufaf2	_K[Lac (K)]TPPTMEEILK_	1	20.1835	16.3054	16.932	16.7738	19.9276	24.5573	1.05599	0.853092	0.885875	0.877602	1.04261	1.28483	1.14672	0.371253
Q5IRJ6	486	K	Proton-coupled zinc antiporter SLC30A9, mitochondrial OS=Mus musculus OX=10090 GN=Slc30a9 PE=1 SV=2	Slc30a9	_ATDLGLGK[Lac (K)]VR_	1	44.5398	33.5462	74.9465	61.0735	83.8282	57.0458	0.752827	0.56701	1.26677	1.03229	1.41689	0.964209	1.31964	0.292085
Q5M8N4	28	K	Epimerase family protein SDR39U1 OS=Mus musculus OX=10090 GN=Sdr39u1 PE=1 SV=2	Sdr39u1	_GHEVK[Lac (K)]LVSR_	1	25.6122	9.87562	22.0469	27.1053	19.7402	22.1613	1.21441	0.468255	1.04536	1.28521	0.935988	1.05078	1.1994	0.462791
Q60597	389	K	2-oxoglutarate dehydrogenase complex component E1 OS=Mus musculus OX=10090 GN=Ogdh PE=1 SV=3	Ogdh	_TK[Lac (K)]AEQFYC[Carbamidomethyl (C)]GDTEGK_	1	3.85298	1.03795	2.67394	3.26903	1.42873	3.02172	1.51252	0.407457	1.04968	1.28329	0.560859	1.1862	1.02044	0.854055
Q60597	401	K	2-oxoglutarate dehydrogenase complex component E1 OS=Mus musculus OX=10090 GN=Ogdh PE=1 SV=3	Ogdh	_AEQFYC[Carbamidomethyl (C)]GDTEGK[Lac (K)]K_	1	59.4255	34.1242	69.1537	55.0299	60.379	53.8394	1.07411	0.616793	1.24995	0.994661	1.09135	0.973143	1.04023	0.728035
Q60597	534	K	2-oxoglutarate dehydrogenase complex component E1 OS=Mus musculus OX=10090 GN=Ogdh PE=1 SV=3	Ogdh	_QK[Lac (K)]PVLQK_	1	437.829	198.142	353.015	306.619	406.636	507.158	1.189	0.538089	0.958673	0.832676	1.10429	1.37727	1.234	0.433585
Q60597	564	K	2-oxoglutarate dehydrogenase complex component E1 OS=Mus musculus OX=10090 GN=Ogdh PE=1 SV=3	Ogdh	_YDK[Lac (K)]IC[Carbamidomethyl (C)]EEAFTR_	1	567.586	383.555	599.666	611.565	926.528	907.311	0.852186	0.575878	0.900352	0.918218	1.39111	1.36226	1.57686	0.0791842
Q60597	577	K	2-oxoglutarate dehydrogenase complex component E1 OS=Mus musculus OX=10090 GN=Ogdh PE=1 SV=3	Ogdh	_SKDEK[Lac (K)]ILHIK_	0.999942	158.749	64.619	135.674	101.16	135.742	169.849	1.2438	0.506291	1.063	0.79259	1.06354	1.33077	1.13288	0.614063
Q60597	852	K	2-oxoglutarate dehydrogenase complex component E1 OS=Mus musculus OX=10090 GN=Ogdh PE=1 SV=3	Ogdh	_K[Lac (K)]PLIVFTPK_	1	18.3833	27.8809	10.8334	15.8774	21.1614	21.5991	0.95303	1.44541	0.561631	0.823123	1.09706	1.11975	1.02698	0.774411
Q60597	970	K	2-oxoglutarate dehydrogenase complex component E1 OS=Mus musculus OX=10090 GN=Ogdh PE=1 SV=3	Ogdh	_NQGYYDYVK[Lac (K)]PR_	1	94.4628	55.1982	62.2725	99.8082	73.9251	84.657	1.20508	0.704173	0.794421	1.27327	0.943075	1.07998	1.2192	0.302563
Q60597	999	K	2-oxoglutarate dehydrogenase complex component E1 OS=Mus musculus OX=10090 GN=Ogdh PE=1 SV=3	Ogdh	_DPAAAPATGNK[Lac (K)]K_	1	683.793	487.9	737.183	742.733	668.271	738.924	1.01083	0.721248	1.08975	1.09796	0.987883	1.09233	1.12628	0.368331
Q60597	1000	K	2-oxoglutarate dehydrogenase complex component E1 OS=Mus musculus OX=10090 GN=Ogdh PE=1 SV=3	Ogdh	_K[Lac (K)]THLTELQR_	1	501.892	244.461	460.475	447.131	532.682	559.426	1.09661	0.534133	1.00611	0.976956	1.16388	1.22231	1.27544	0.293607
Q60749	21	K	KH domain-containing, RNA-binding, signal transduction-associated protein 1 OS=Mus musculus OX=10090 GN=Khdrbs1 PE=1 SV=2	Khdrbs1	_SC[Carbamidomethyl (C)]SK[Lac (K)]DPSGAHPSVR_	1	1	1.90176	1	5.76627	2.32718	2.35115	0.418225	0.795362	0.418225	2.4116	0.973283	0.98331	2.6769	0.0642936
Q60930	121	K	Voltage-dependent anion-selective channel protein 2 OS=Mus musculus OX=10090 GN=Vdac2 PE=1 SV=2	Vdac2	_LTFDTTFSPNTGK[Lac (K)]K_	1	50.1592	40.5474	49.1759	58.1504	59.0221	67.3578	0.927693	0.749922	0.909506	1.07549	1.09161	1.24578	1.31918	0.0275187
Q60931	12	K	Voltage-dependent anion-selective channel protein 3 OS=Mus musculus OX=10090 GN=Vdac3 PE=1 SV=1	Vdac3	_[Acetyl (Protein N-term)]C[Carbamidomethyl (C)]NTPTYC[Carbamidomethyl (C)]DLGK[Lac (K)]AAK_	1	89.1917	66.1269	72.4377	114.089	125.312	139.561	0.882041	0.653946	0.716356	1.12826	1.23925	1.38015	1.66389	0.00835234
Q60931	15	K	Voltage-dependent anion-selective channel protein 3 OS=Mus musculus OX=10090 GN=Vdac3 PE=1 SV=1	Vdac3	_AAK[Lac (K)]DVFNK_	1	67.8196	34.4335	58.7613	88.9106	79.1825	85.11	0.982376	0.498774	0.851166	1.28788	1.14697	1.23283	1.57255	0.0784352
Q60931	63	K	Voltage-dependent anion-selective channel protein 3 OS=Mus musculus OX=10090 GN=Vdac3 PE=1 SV=1	Vdac3	_YK[Lac (K)]VC[Carbamidomethyl (C)]NYGLTFTQK_	1	72.0674	42.5692	79.802	124.67	125.423	91.7107	0.80636	0.476305	0.892902	1.39493	1.40335	1.02615	1.7579	0.0556389
Q60931	163	K	Voltage-dependent anion-selective channel protein 3 OS=Mus musculus OX=10090 GN=Vdac3 PE=1 SV=1	Vdac3	_SK[Lac (K)]LSQNNFALGYK_	1	34.7995	28.6037	34.8918	38.6421	42.1729	60.9607	0.869732	0.714881	0.872038	0.965768	1.05401	1.52357	1.44235	0.0858466
Q60932	122	K	Voltage-dependent anion-selective channel protein 1 OS=Mus musculus OX=10090 GN=Vdac1 PE=1 SV=3	Vdac1	_LTFDSSFSPNTGK[Lac (K)]K_	1	39.4503	45.8431	63.1511	58.9055	45.3156	50.5198	0.780716	0.907229	1.24975	1.16573	0.89679	0.99978	1.04242	0.743983
Q60932	279	K	Voltage-dependent anion-selective channel protein 1 OS=Mus musculus OX=10090 GN=Vdac1 PE=1 SV=3	Vdac1	_LTLSALLDGK[Lac (K)]NVNAGGHK_	1			3.36347	5.16741	3.26224	1.33804			1.02458	1.57409	0.993741	0.407592	0.968019
Q61029	206	K	Lamina-associated polypeptide 2, isoforms beta/delta/epsilon/gamma OS=Mus musculus OX=10090 GN=Tmpo PE=1 SV=4	Tmpo	_AK[Lac (K)]TPVTLK_	1	26.2341	15.6806	27.5422	70.2209	46.4771	32.2246	0.720785	0.430825	0.756725	1.92933	1.27696	0.885374	2.1441	0.0615512
Q61029	212	K	Lamina-associated polypeptide 2, isoforms beta/delta/epsilon/gamma OS=Mus musculus OX=10090 GN=Tmpo PE=1 SV=4	Tmpo	_TPVTLK[Lac (K)]QR_	1	44.3211	13.1903	63.4857	107.049	77.7243	44.4911	0.759223	0.225951	1.08751	1.83376	1.33142	0.762134	1.89479	0.228805
Q61425	68	K	Hydroxyacyl-coenzyme A dehydrogenase, mitochondrial OS=Mus musculus OX=10090 GN=Hadh PE=1 SV=2	Hadh	_K[Lac (K)]GIEESLK_	1	2139.34	936.639	1703.08	1319.57	1550.14	1716.01	1.37067	0.600103	1.09116	0.845448	0.993172	1.09944	0.959544	0.972695
Q61425	75	K	Hydroxyacyl-coenzyme A dehydrogenase, mitochondrial OS=Mus musculus OX=10090 GN=Hadh PE=1 SV=2	Hadh	_GIEESLK[Lac (K)]R_	1	532.823	342.761	521.422	371.693	501.022	554.098	1.13213	0.728292	1.10791	0.789767	1.06456	1.17734	1.02134	0.89316
Q61425	81	K	Hydroxyacyl-coenzyme A dehydrogenase, mitochondrial OS=Mus musculus OX=10090 GN=Hadh PE=1 SV=2	Hadh	_K[Lac (K)]FTENPK_	1	14797.9	9474.42	13767.3	12366.8	12876.9	14109.1	1.14723	0.734523	1.06734	0.958763	0.998308	1.09383	1.03452	0.742143
Q61425	87	K	Hydroxyacyl-coenzyme A dehydrogenase, mitochondrial OS=Mus musculus OX=10090 GN=Hadh PE=1 SV=2	Hadh	_FTENPK[Lac (K)]AGDEFVEK_	1	1248.06	770.58	1083.07	1285.1	1394.42	1406.7	1.0418	0.643228	0.904076	1.07271	1.16397	1.17422	1.31741	0.113699
Q61425	127	K	Hydroxyacyl-coenzyme A dehydrogenase, mitochondrial OS=Mus musculus OX=10090 GN=Hadh PE=1 SV=2	Hadh	_LK[Lac (K)]NELFQR_	1	79.9405	41.4698	55.9949	63.5142	49.727	98.3895	1.2329	0.639578	0.863594	0.979563	0.766927	1.51744	1.19292	0.566615
Q61425	185	K	Hydroxyacyl-coenzyme A dehydrogenase, mitochondrial OS=Mus musculus OX=10090 GN=Hadh PE=1 SV=2	Hadh	_LVEVIK[Lac (K)]TPMTSQK_	1	18.8337	14.495	22.706	23.0206	18.9195	19.3867	0.962856	0.741044	1.16082	1.17691	0.967242	0.991126	1.09444	0.514026
Q61425	206	K	Hydroxyacyl-coenzyme A dehydrogenase, mitochondrial OS=Mus musculus OX=10090 GN=Hadh PE=1 SV=2	Hadh	_TLGK[Lac (K)]HPVSC[Carbamidomethyl (C)]K_	1	74.4995	65.495	53.1339	85.3257	78.4145	76.0354	1.03256	0.907753	0.73643	1.1826	1.08682	1.05384	1.24153	0.0975812
Q61425	241	K	Hydroxyacyl-coenzyme A dehydrogenase, mitochondrial OS=Mus musculus OX=10090 GN=Hadh PE=1 SV=2	Hadh	_GDASK[Lac (K)]EDIDTAMK_	1	189.185	96.0546	109.345	181.832	148.966	208.643	1.21529	0.617036	0.702413	1.16805	0.956926	1.34028	1.36711	0.203748
Q61425	305	K	Hydroxyacyl-coenzyme A dehydrogenase, mitochondrial OS=Mus musculus OX=10090 GN=Hadh PE=1 SV=2	Hadh	_K[Lac (K)]TGEGFYK_	1	572.91	255.011	580.34	583.265	538.245	639.2	1.08472	0.482827	1.09879	1.10433	1.01909	1.21023	1.25027	0.35761
Q61425	312	K	Hydroxyacyl-coenzyme A dehydrogenase, mitochondrial OS=Mus musculus OX=10090 GN=Hadh PE=1 SV=2	Hadh	_TGEGFYK[Lac (K)]YK_	1	564.644	267.64	536.239	575.092	492.713	578.841	1.12361	0.532587	1.06708	1.1444	0.980468	1.15186	1.20323	0.394189
Q61598	164	K	Rab GDP dissociation inhibitor beta OS=Mus musculus OX=10090 GN=Gdi2 PE=1 SV=1	Gdi2	_TFEGVDPK[Lac (K)]K_	1	67.7452	53.5865	103.889	66.9595	82.95	80.5504	0.892009	0.70558	1.36792	0.881663	1.09221	1.06062	1.02326	0.795011
Q61937	150	K	Nucleophosmin OS=Mus musculus OX=10090 GN=Npm1 PE=1 SV=1	Npm1	_SAPGGGNK[Lac (K)]VPQK_	1	57.6208	32.1814	62.132	94.545	105.185	74.8738	0.810537	0.452688	0.873996	1.32994	1.47961	1.05323	1.80738	0.054393
Q61941	49	K	NAD(P) transhydrogenase, mitochondrial OS=Mus musculus OX=10090 GN=Nnt PE=1 SV=2	Nnt	_SPVK[Lac (K)]PGIPYK_	1	139.816	93.4942	10.6254	424.081	163.751	168.537	0.83864	0.560794	0.0637329	2.54371	0.982209	1.01091	3.10069	0.160541
Q61941	70	K	NAD(P) transhydrogenase, mitochondrial OS=Mus musculus OX=10090 GN=Nnt PE=1 SV=2	Nnt	_EIFQNEK[Lac (K)]R_	1	132.676	82.4897		297.106	158.359	131.779	0.826735	0.514012		1.85134	0.986772	0.821146	1.81951	0.219429
Q61941	171	K	NAD(P) transhydrogenase, mitochondrial OS=Mus musculus OX=10090 GN=Nnt PE=1 SV=2	Nnt	_K[Lac (K)]TTVLAMDQVPR_	1	23.7603	24.6251		44.4348	22.3957	32.6489	0.803448	0.83269		1.50255	0.757302	1.10401	1.37065	0.35863
Q61941	224	K	NAD(P) transhydrogenase, mitochondrial OS=Mus musculus OX=10090 GN=Nnt PE=1 SV=2	Nnt	_FFTGQITAAGK[Lac (K)]VPPAK_	1	15.3878	9.48809		57.6519	16.0011	31.6258	0.591133	0.364493		2.21474	0.614697	1.21493	2.82145	0.16455
Q61941	294	K	NAD(P) transhydrogenase, mitochondrial OS=Mus musculus OX=10090 GN=Nnt PE=1 SV=2	Nnt	_EMSK[Lac (K)]EFIEAEMK_	1	15.195	19.0925		201.432	23.6332	39.0167	0.254634	0.319947		3.37555	0.396039	0.653832	5.13465	0.245585
Q61941	324	K	NAD(P) transhydrogenase, mitochondrial OS=Mus musculus OX=10090 GN=Nnt PE=1 SV=2	Nnt	_K[Lac (K)]APVLFSK_	1	17.2513	9.58109		80.7428	22.7238	15.6107	0.591163	0.328323		2.76688	0.778694	0.534944	2.95855	0.291036
Q61941	403	K	NAD(P) transhydrogenase, mitochondrial OS=Mus musculus OX=10090 GN=Nnt PE=1 SV=2	Nnt	_AISPDK[Lac (K)]DNFHFEVK_	1	104.175	63.3983	3.71941	218.253	98.542	117.529	1.03209	0.628103	0.0368492	2.16229	0.976281	1.16439	2.53556	0.220812
Q61941	433	K	NAD(P) transhydrogenase, mitochondrial OS=Mus musculus OX=10090 GN=Nnt PE=1 SV=2	Nnt	_DGK[Lac (K)]VIFPAPTPK_	1	261.75	189.735	6.8507	588.414	397.295	266.931	0.917897	0.665356	0.0240238	2.06343	1.39322	0.936068	2.73302	0.21702
Q61941	442	K	NAD(P) transhydrogenase, mitochondrial OS=Mus musculus OX=10090 GN=Nnt PE=1 SV=2	Nnt	_VIFPAPTPK[Lac (K)]NIPEEAPVKPK_	0.932571	4.258			39.7828	2.6728	6.17211	0.322053			3.00896	0.202157	0.466826	3.80678
Q61941	451	K	NAD(P) transhydrogenase, mitochondrial OS=Mus musculus OX=10090 GN=Nnt PE=1 SV=2	Nnt	_VIFPAPTPKNIPEEAPVK[Lac (K)]PK_	0.8777	1.81715			21.9513			0.152904			1.8471			12.0801
Q61941	1071	K	NAD(P) transhydrogenase, mitochondrial OS=Mus musculus OX=10090 GN=Nnt PE=1 SV=2	Nnt	_K[Lac (K)]TC[Carbamidomethyl (C)]DALQAK_	1	117.902	58.4049	8.76523	269.08	120.275	120.342	1.0182	0.504382	0.0756962	2.32376	1.03869	1.03927	2.75405	0.166047
Q61941	1079	K	NAD(P) transhydrogenase, mitochondrial OS=Mus musculus OX=10090 GN=Nnt PE=1 SV=2	Nnt	_TC[Carbamidomethyl (C)]DALQAK[Lac (K)]VR_	1	390.589	193.459	23.4746	1121.67	489.959	496.905	0.862844	0.427368	0.0518574	2.47787	1.08236	1.0977	3.47071	0.131687
Q62425	10	K	Cytochrome c oxidase subunit NDUFA4 OS=Mus musculus OX=10090 GN=Ndufa4 PE=1 SV=2	Ndufa4	_QILGQAK[Lac (K)]K_	1	2135.39	1075.4	1902.96	1850.22	2117.58	2267.28	1.12896	0.568553	1.00607	0.97819	1.11954	1.19868	1.21927	0.343578
Q62425	74	K	Cytochrome c oxidase subunit NDUFA4 OS=Mus musculus OX=10090 GN=Ndufa4 PE=1 SV=2	Ndufa4	_FYSVNVDYSK[Lac (K)]LK_	1	4.96187		23.1179	25.9857	10.2797	11.7114	0.326196		1.51978	1.70832	0.675794	0.769915	1.13906	0.680019
Q64433	8	K	10 kDa heat shock protein, mitochondrial OS=Mus musculus OX=10090 GN=Hspe1 PE=1 SV=2	Hspe1	_K[Lac (K)]FLPLFDR_	1	909.725	1189.12	152.395	202.067	952.076	851.716	1.28218	1.67596	0.214787	0.284796	1.34186	1.20042	0.891001	0.998133
Q64433	28	K	10 kDa heat shock protein, mitochondrial OS=Mus musculus OX=10090 GN=Hspe1 PE=1 SV=2	Hspe1	_SAAETVTK[Lac (K)]GGIMLPEK_	1	88.4722	76.4653	76.8997	79.221	46.1619	91.4148	1.15742	1.00034	1.00602	1.03639	0.603904	1.19592	0.896462	0.527776
Q64433	40	K	10 kDa heat shock protein, mitochondrial OS=Mus musculus OX=10090 GN=Hspe1 PE=1 SV=2	Hspe1	_SQGK[Lac (K)]VLQATVVAVGSGGK_	1	357.912	124.53	322.275	441.002	257.669	391.75	1.13315	0.394262	1.02032	1.39621	0.81578	1.24028	1.35504	0.369597
Q64433	54	K	10 kDa heat shock protein, mitochondrial OS=Mus musculus OX=10090 GN=Hspe1 PE=1 SV=2	Hspe1	_VLQATVVAVGSGGK[Lac (K)]GK_	1	568.756	291.506	444.579	431.086	503.309	688.338	1.16565	0.597435	0.911155	0.883503	1.03152	1.41073	1.24363	0.380109
Q64433	56	K	10 kDa heat shock protein, mitochondrial OS=Mus musculus OX=10090 GN=Hspe1 PE=1 SV=2	Hspe1	_GK[Lac (K)]SGEIEPVSVK_	1	7442.51	3293.29	6419.2	6178.16	6233.03	6907	1.22433	0.54176	1.05599	1.01633	1.02536	1.13623	1.1261	0.527657
Q64433	66	K	10 kDa heat shock protein, mitochondrial OS=Mus musculus OX=10090 GN=Hspe1 PE=1 SV=2	Hspe1	_SGEIEPVSVK[Lac (K)]VGDK_	1	294.307	141.228	213.647	204.866	273.487	239.812	1.29144	0.619718	0.937495	0.898962	1.20008	1.05231	1.10626	0.578104
Q64433	70	K	10 kDa heat shock protein, mitochondrial OS=Mus musculus OX=10090 GN=Hspe1 PE=1 SV=2	Hspe1	_VGDK[Lac (K)]VLLPEYGGTK_	1	101.587	66.3907	58.6831	77.3539	76.5118	107.722	1.24839	0.815863	0.721146	0.950588	0.94024	1.32377	1.15409	0.47251
Q64433	80	K	10 kDa heat shock protein, mitochondrial OS=Mus musculus OX=10090 GN=Hspe1 PE=1 SV=2	Hspe1	_VLLPEYGGTK[Lac (K)]VVLDDK_	1	6.83414		22.9365	52.6853	13.0938	19.6974	0.2965		0.9951	2.28575	0.568075	0.854571	1.91411	0.424009
Q64478	6	K	Histone H2B type 1-H OS=Mus musculus OX=10090 GN=H2bc9 PE=1 SV=3	H2bc9	_PEPAK[Lac (K)]SAPAPK_	1	919.803	326.684	765.477	1154.86	994.42	869.346	1.09705	0.389637	0.912986	1.37741	1.18605	1.03687	1.50034	0.211437
Q64478	109	K	Histone H2B type 1-H OS=Mus musculus OX=10090 GN=H2bc9 PE=1 SV=3	H2bc9	_LLLPGELAK[Lac (K)]HAVSEGTK_	1	8.89659		35.9155	55.5908	21.23	10.5485	0.33653		1.35857	2.10282	0.803062	0.399017	1.29979	0.769726
Q64478	117	K	Histone H2B type 1-H OS=Mus musculus OX=10090 GN=H2bc9 PE=1 SV=3	H2bc9	_HAVSEGTK[Lac (K)]AVTK_	1	21.0567	15.2168	50.3523	57.2874	62.6903	56.4693	0.480248	0.347056	1.1484	1.30657	1.4298	1.28792	2.03689	0.0783525
Q64523	96	K	Histone H2A type 2-C OS=Mus musculus OX=10090 GN=H2ac20 PE=1 SV=3	H2ac20	_NDEELNK[Lac (K)]LLGK_	1	16.6717	6.8344	9.27365	14.7963	22.4656	22.4614	1.08137	0.443297	0.601514	0.959729	1.45718	1.45691	1.82196	0.0927377
Q64525	6	K	Histone H2B type 2-B OS=Mus musculus OX=10090 GN=Hist2h2bb PE=1 SV=3	Hist2h2bb	_PDPAK[Lac (K)]SAPAPK_	1	67.4264	31.2997	95.4405	117.012	108.462	82.231	0.806098	0.374195	1.14101	1.39891	1.29669	0.983091	1.58475	0.188557
Q66GT5	89	K	Phosphatidylglycerophosphatase and protein-tyrosine phosphatase 1 OS=Mus musculus OX=10090 GN=Ptpmt1 PE=1 SV=1	Ptpmt1	_K[Lac (K)]AGVEQLR_	1	65.449	29.5343	72.5155	47.0086	70.0617	79.0433	1.07998	0.487348	1.19658	0.775694	1.15609	1.3043	1.17084	0.559283
Q6GSS7	96	K	Histone H2A type 2-A OS=Mus musculus OX=10090 GN=Hist2h2aa1 PE=1 SV=3	Hist2h2aa1	_NDEELNK[Lac (K)]LLGK_	1	16.6717	6.8344	9.27365	14.7963	22.4656	22.4614	1.08137	0.443297	0.601514	0.959729	1.45718	1.45691	1.82196	0.0927377
Q6P8J7	59	K	Creatine kinase S-type, mitochondrial OS=Mus musculus OX=10090 GN=Ckmt2 PE=1 SV=1	Ckmt2	_K[Lac (K)]HNNC[Carbamidomethyl (C)]MAEC[Carbamidomethyl (C)]LTPTIYAK_	1	2.04397		3.38973	4.58266	6.91006	4.58053	0.475187		0.788055	1.06539	1.60647	1.0649	1.97205	0.0754261
Q6P8J7	140	K	Creatine kinase S-type, mitochondrial OS=Mus musculus OX=10090 GN=Ckmt2 PE=1 SV=1	Ckmt2	_VMK[Lac (K)]HPTDLDASK_	1	11.7376	3.04246	14.5034	9.3039	11.9154	14.9326	1.07626	0.278974	1.32987	0.853108	1.09257	1.36922	1.23455	0.488162
Q6P8J7	344	K	Creatine kinase S-type, mitochondrial OS=Mus musculus OX=10090 GN=Ckmt2 PE=1 SV=1	Ckmt2	_FSK[Lac (K)]ILENLR_	1	187.207	137.276	94.0957	101.826	106.064	185.339	1.38363	1.0146	0.695453	0.752589	0.783911	1.36982	0.939439	0.831384
Q6P9S7	424	K	Polypeptide N-acetylgalactosaminyltransferase 10 OS=Mus musculus OX=10090 GN=Galnt10 PE=2 SV=1	Galnt10	_HLSAGDVVAQK[Lac (K)]K_	1	23.1621	9.92989	16.1347	21.2502	17.3068	14.1724	1.36306	0.584363	0.949509	1.25055	1.01849	0.834027	1.07116	0.698343
Q6PB66	101	K	Leucine-rich PPR motif-containing protein, mitochondrial OS=Mus musculus OX=10090 GN=Lrpprc PE=1 SV=2	Lrpprc	_ITK[Lac (K)]GLLQR_	1	70.5619	30.2271	59.7865	51.1071	53.1295	59.5995	1.30504	0.559051	1.10575	0.945226	0.982632	1.10229	1.02031	0.778086
Q6PB66	291	K	Leucine-rich PPR motif-containing protein, mitochondrial OS=Mus musculus OX=10090 GN=Lrpprc PE=1 SV=2	Lrpprc	_QILEK[Lac (K)]VEK_	1	30.0156	18.3267	39.8738	37.6591	38.9063	40.1174	0.87894	0.536655	1.16761	1.10276	1.13928	1.17475	1.32269	0.222709
Q6PB66	671	K	Leucine-rich PPR motif-containing protein, mitochondrial OS=Mus musculus OX=10090 GN=Lrpprc PE=1 SV=2	Lrpprc	_LK[Lac (K)]AEGQPVGSALK_	1	10.119	4.93754	5.91145	5.95989	6.4656	5.74837	1.55112	0.756869	0.906159	0.913584	0.991103	0.88116	0.866744	0.683156
Q6PB66	867	K	Leucine-rich PPR motif-containing protein, mitochondrial OS=Mus musculus OX=10090 GN=Lrpprc PE=1 SV=2	Lrpprc	_LVEK[Lac (K)]GETDLIQK_	1	58.0483	34.3011	36.7871	54.1453	55.436	84.3562	1.07805	0.637026	0.683195	1.00557	1.02954	1.56663	1.5018	0.13204
Q6PB66	908	K	Leucine-rich PPR motif-containing protein, mitochondrial OS=Mus musculus OX=10090 GN=Lrpprc PE=1 SV=2	Lrpprc	_K[Lac (K)]IIETPGIR_	1	14.9464	4.17361	8.17324	4.56375	9.47456	9.49745	1.76432	0.492664	0.964792	0.538718	1.1184	1.12111	0.862329	0.878268
Q6PB66	1036	K	Leucine-rich PPR motif-containing protein, mitochondrial OS=Mus musculus OX=10090 GN=Lrpprc PE=1 SV=2	Lrpprc	_SAGEDVTEK[Lac (K)]TLLSNC[Carbamidomethyl (C)]K_	1	5.15445	4.90685	8.1291	4.41469	15.06	12.945	0.611078	0.581724	0.963733	0.523377	1.78542	1.53467	1.78224	0.317655
Q6PB66	1048	K	Leucine-rich PPR motif-containing protein, mitochondrial OS=Mus musculus OX=10090 GN=Lrpprc PE=1 SV=2	Lrpprc	_SK[Lac (K)]DAYNIFLK_	1	35.6006	27.6033	21.4529	26.6973	47.2306	53.1594	1.00878	0.78217	0.607891	0.756498	1.33833	1.50633	1.50121	0.209426
Q6PB66	1133	K	Leucine-rich PPR motif-containing protein, mitochondrial OS=Mus musculus OX=10090 GN=Lrpprc PE=1 SV=2	Lrpprc	_AALDLK[Lac (K)]QVPSQIAVTR_	1			1.29478	1.52233	1	1			1.07515	1.26411	0.830373	0.830373	0.906806
Q6ZWY9	6	K	Histone H2B type 1-C/E/G OS=Mus musculus OX=10090 GN=H2bc4 PE=1 SV=3	H2bc4	_PEPAK[Lac (K)]SAPAPK_	1	919.803	326.684	765.477	1154.86	994.42	869.346	1.09705	0.389637	0.912986	1.37741	1.18605	1.03687	1.50034	0.211437
Q6ZWY9	109	K	Histone H2B type 1-C/E/G OS=Mus musculus OX=10090 GN=H2bc4 PE=1 SV=3	H2bc4	_LLLPGELAK[Lac (K)]HAVSEGTK_	1	8.89659		35.9155	55.5908	21.23	10.5485	0.33653		1.35857	2.10282	0.803062	0.399017	1.29979	0.769726
Q6ZWY9	117	K	Histone H2B type 1-C/E/G OS=Mus musculus OX=10090 GN=H2bc4 PE=1 SV=3	H2bc4	_HAVSEGTK[Lac (K)]AVTK_	1	21.0567	15.2168	50.3523	57.2874	62.6903	56.4693	0.480248	0.347056	1.1484	1.30657	1.4298	1.28792	2.03689	0.0783525
Q71RI9	117	K	Kynurenine--oxoglutarate transaminase 3 OS=Mus musculus OX=10090 GN=Kyat3 PE=1 SV=1	Kyat3	_ALSC[Carbamidomethyl (C)]LYGK[Lac (K)]IYQR_	1	5.20233		7.40248	4.41826	7.04372	6.27212	0.85737		1.21997	0.72815	1.16084	1.03368	0.937954	0.782651
Q78IK2	17	K	ATP synthase membrane subunit K, mitochondrial OS=Mus musculus OX=10090 GN=Atp5mk PE=1 SV=1	Atp5mk	_K[Lac (K)]YFNSYTLTGR_	1	21.2034	13.2746	33.9589	22.3043	27.3867	13.7328	0.964809	0.604029	1.54522	1.0149	1.24617	0.624878	0.926748	0.904257
Q78J03	50	K	Methionine-R-sulfoxide reductase B2, mitochondrial OS=Mus musculus OX=10090 GN=Msrb2 PE=1 SV=1	Msrb2	_K[Lac (K)]LTPEQFYVTR_	1	154.759	135.484	114.139	150.07	210.226	193.963	0.968613	0.847974	0.714381	0.939265	1.31578	1.21399	1.37063	0.0805714
Q7TMF3	8	K	NADH dehydrogenase [ubiquinone] 1 alpha subcomplex subunit 12 OS=Mus musculus OX=10090 GN=Ndufa12 PE=1 SV=2	Ndufa12	_MELVEVLK[Lac (K)]R_	1	7.67861		4.99659	6.55689	10.5509	10.3647	0.956296		0.622276	0.816597	1.31401	1.29082	1.44495	0.247433
Q7TMF3	43	K	NADH dehydrogenase [ubiquinone] 1 alpha subcomplex subunit 12 OS=Mus musculus OX=10090 GN=Ndufa12 PE=1 SV=2	Ndufa12	_IGTLVGEDK[Lac (K)]YGNK_	1	16.0464	6.52833	13.8555	14.5669	20.4461	13.4281	1.1344	0.461521	0.979519	1.02981	1.44544	0.949302	1.32969	0.332698
Q7TMF3	53	K	NADH dehydrogenase [ubiquinone] 1 alpha subcomplex subunit 12 OS=Mus musculus OX=10090 GN=Ndufa12 PE=1 SV=2	Ndufa12	_YYEDNK[Lac (K)]QFFGR_	1	6.44024	11.536	11.9635	20.9176	25.1249	17.1507	0.414906	0.743193	0.770739	1.3476	1.61865	1.10492	2.11068	0.0279671
Q7TMF3	107	K	NADH dehydrogenase [ubiquinone] 1 alpha subcomplex subunit 12 OS=Mus musculus OX=10090 GN=Ndufa12 PE=1 SV=2	Ndufa12	_K[Lac (K)]FIWTNHK_	1	110.645	40.1252	95.1895	70.894	51.7355	120.106	1.35845	0.492641	1.1687	0.870407	0.635187	1.47461	0.986891	0.974087
Q80XN0	103	K	D-beta-hydroxybutyrate dehydrogenase, mitochondrial OS=Mus musculus OX=10090 GN=Bdh1 PE=1 SV=2	Bdh1	_ELDSLK[Lac (K)]SDR_	1	16.7568	12.3096	26.2201	28.7764	36.6069	42.3825	0.616617	0.452969	0.964848	1.05891	1.34706	1.55959	1.94922	0.0463684
Q80Y14	147	K	Glutaredoxin-related protein 5, mitochondrial OS=Mus musculus OX=10090 GN=Glrx5 PE=1 SV=2	Glrx5	_SALVDEK[Lac (K)]DQDSK_	1	111.55	35.2064	71.6421	86.1791	72.9355	88.7554	1.43544	0.45304	0.921899	1.10896	0.938543	1.14211	1.13494	0.540517
Q8BFR5	55	K	Elongation factor Tu, mitochondrial OS=Mus musculus OX=10090 GN=Tufm PE=1 SV=1	Tufm	_DK[Lac (K)]PHVNVGTIGHVDHGK_	1	37.1083	26.0115	57.2756	55.33	36.9284	45.1311	0.863703	0.605423	1.3331	1.28782	0.859516	1.05044	1.14115	0.54229
Q8BFR5	88	K	Elongation factor Tu, mitochondrial OS=Mus musculus OX=10090 GN=Tufm PE=1 SV=1	Tufm	_ILAEGGGAK[Lac (K)]FK_	1	244.949	105.762	241.253	251.007	196.989	277.999	1.11513	0.481479	1.0983	1.14271	0.896792	1.26559	1.22642	0.424433
Q8BFR5	91	K	Elongation factor Tu, mitochondrial OS=Mus musculus OX=10090 GN=Tufm PE=1 SV=1	Tufm	_K[Lac (K)]YEEIDNAPEER_	1	435.189	227.135	472.284	391.932	437.807	515.479	1.05295	0.549558	1.1427	0.948289	1.05929	1.24721	1.18562	0.433444
Q8BFR5	234	K	Elongation factor Tu, mitochondrial OS=Mus musculus OX=10090 GN=Tufm PE=1 SV=1	Tufm	_DPELGVK[Lac (K)]SVQK_	1	1819.02	778.717	1571.36	1172.16	1282.56	1358.8	1.36723	0.58531	1.18109	0.881033	0.964015	1.02132	0.914713	0.91934
Q8BFR5	286	K	Elongation factor Tu, mitochondrial OS=Mus musculus OX=10090 GN=Tufm PE=1 SV=1	Tufm	_K[Lac (K)]GDEC[Carbamidomethyl (C)]ELLGHNK_	1	162.65	81.098	180.67	167.225	163.822	152.347	1.075	0.536	1.1941	1.10524	1.08275	1.00691	1.13896	0.50118
Q8BFR5	297	K	Elongation factor Tu, mitochondrial OS=Mus musculus OX=10090 GN=Tufm PE=1 SV=1	Tufm	_KGDEC[Carbamidomethyl (C)]ELLGHNK[Lac (K)]NIR_	0.999971	10.2142	4.04828	16.3583	3.78744	8.76966	6.92003	1.22331	0.484844	1.95916	0.453605	1.0503	0.828781	0.636076	0.495454
Q8BFU2	96	K	Histone H2A type 3 OS=Mus musculus OX=10090 GN=H2ac25 PE=1 SV=3	H2ac25	_NDEELNK[Lac (K)]LLGR_	1	27.4037	16.622	11.6137	48.9005	45.818	24.7151	0.939163	0.569661	0.398017	1.67589	1.57025	0.847022	2.14657	0.0769659
Q8BGC4	35	K	Prostaglandin reductase-3 OS=Mus musculus OX=10090 GN=Ptgr3 PE=1 SV=1	Ptgr3	_TMQK[Lac (K)]LVVTR_	1	137.095	78.7941	125.264	78.4315	70.6801	110.456	1.3693	0.786997	1.25114	0.783375	0.705954	1.10323	0.760854	0.292482
Q8BGP6	53	K	Probable mitochondrial glutathione transporter SLC25A40 OS=Mus musculus OX=10090 GN=Slc25a40 PE=1 SV=1	Slc25a40	_LQAQNNPFPK[Lac (K)]GK_	1	22.5682	16.631	30.9082	25.6238	25.7045	27.4546	0.909455	0.670199	1.24554	1.03259	1.03584	1.10637	1.12375	0.457988
Q8BGY7	110	K	Protein FAM210A OS=Mus musculus OX=10090 GN=Fam210a PE=1 SV=1	Fam210a	_K[Lac (K)]EETDPLQDK_	1	116.693	42.6663	89.4038	85.081	127.508	127.148	1.18973	0.435001	0.911509	0.867436	1.3	1.29633	1.36571	0.316512
Q8BGY7	247	K	Protein FAM210A OS=Mus musculus OX=10090 GN=Fam210a PE=1 SV=1	Fam210a	_ELITEK[Lac (K)]MEETK_	1	38.2604	16.0877	30.6254	33.9244	50.007	31.8541	1.14347	0.480807	0.915289	1.01389	1.49454	0.95201	1.36261	0.300648
Q8BGY7	258	K	Protein FAM210A OS=Mus musculus OX=10090 GN=Fam210a PE=1 SV=1	Fam210a	_LTEK[Lac (K)]LQETK_	1	30.9153	11.8737	28.3718	47.9842	46.6259	41.1662	0.896367	0.344271	0.822622	1.39127	1.35189	1.19358	1.90802	0.0785778
Q8BH59	377	K	Electrogenic aspartate/glutamate antiporter SLC25A12, mitochondrial OS=Mus musculus OX=10090 GN=Slc25a12 PE=1 SV=1	Slc25a12	_NSFDC[Carbamidomethyl (C)]FK[Lac (K)]K_	1	7.35843	2.69592	7.04306	12.927	1.85356	4.58493	1.21084	0.443616	1.15894	2.12714	0.305006	0.754455	1.13265	0.907784
Q8BH59	406	K	Electrogenic aspartate/glutamate antiporter SLC25A12, mitochondrial OS=Mus musculus OX=10090 GN=Slc25a12 PE=1 SV=1	Slc25a12	_AIK[Lac (K)]LTVNDFVR_	1	7.96862		3.7443	12.3865	22.2195	10.2066	0.704869		0.331204	1.09566	1.96544	0.90283	2.55061	0.105058
Q8BH59	661	K	Electrogenic aspartate/glutamate antiporter SLC25A12, mitochondrial OS=Mus musculus OX=10090 GN=Slc25a12 PE=1 SV=1	Slc25a12	_FK[Lac (K)]SPSVAVAQPK_	1	1.17954	5.3693	2.88263	9.88123	4.18746	6.88345	0.232929	1.0603	0.569248	1.95129	0.826918	1.35931	2.22151	0.144196
Q8BH86	91	K	D-glutamate cyclase, mitochondrial OS=Mus musculus OX=10090 GN=Dglucy PE=1 SV=1	Dglucy	_TIC[Carbamidomethyl (C)]PQLQK[Lac (K)]YK_	1	319.023	131.554	271.525	216.813	325.232	292.125	1.22995	0.507189	1.04683	0.835893	1.25389	1.12625	1.1552	0.544302
Q8BH95	41	K	Enoyl-CoA hydratase, mitochondrial OS=Mus musculus OX=10090 GN=Echs1 PE=1 SV=1	Echs1	_K[Lac (K)]GKNSSVGLIQLNRPK_	0.995493	105.954	30.7678	180.645			108.732	0.994642	0.288832	1.6958			1.02072	1.02783
Q8BH95	43	K	Enoyl-CoA hydratase, mitochondrial OS=Mus musculus OX=10090 GN=Echs1 PE=1 SV=1	Echs1	_GK[Lac (K)]NSSVGLIQLNR_	1	329.236	216.454	270.664	244.218	329.697	212.575	1.23244	0.810263	1.01319	0.914193	1.23417	0.795742	0.963418	0.833297
Q8BH95	101	K	Enoyl-CoA hydratase, mitochondrial OS=Mus musculus OX=10090 GN=Echs1 PE=1 SV=1	Echs1	_AFAAGADIK[Lac (K)]EMQNR_	1	388.878	197.513	374.46	316.794	357.783	416.178	1.13729	0.577634	1.09512	0.926475	1.04635	1.21713	1.1352	0.519048
Q8BH95	204	K	Enoyl-CoA hydratase, mitochondrial OS=Mus musculus OX=10090 GN=Echs1 PE=1 SV=1	Echs1	_ISAQDAK[Lac (K)]QAGLVSK_	1	10.687	9.06594	14.3944	10.403	13.4392	18.2099	0.8415	0.713859	1.13343	0.819141	1.05821	1.43386	1.23149	0.395401
Q8BH95	282	K	Enoyl-CoA hydratase, mitochondrial OS=Mus musculus OX=10090 GN=Echs1 PE=1 SV=1	Echs1	_EGMTAFVEK[Lac (K)]R_	1	11.3056	9.97681	11.2124	13.997	10.3081	12.6855	0.976227	0.861488	0.968184	1.20863	0.890096	1.09538	1.13835	0.280338
Q8BIJ6	241	K	Isoleucine--tRNA ligase, mitochondrial OS=Mus musculus OX=10090 GN=Iars2 PE=1 SV=1	Iars2	_SYK[Lac (K)]PVYWSPSSR_	1	62.5491	26.8358	21.8347	38.2492	48.8468	49.4566	1.51467	0.64985	0.528745	0.926235	1.18286	1.19763	1.22778	0.406621
Q8BIJ6	437	K	Isoleucine--tRNA ligase, mitochondrial OS=Mus musculus OX=10090 GN=Iars2 PE=1 SV=1	Iars2	_AVLK[Lac (K)]EGTDVVIK_	1	66.1368	22.1971	40.8893	51.9908	55.6943	40.8974	1.42841	0.479409	0.883121	1.12289	1.20288	0.883296	1.14981	0.529617
Q8BIJ6	451	K	Isoleucine--tRNA ligase, mitochondrial OS=Mus musculus OX=10090 GN=Iars2 PE=1 SV=1	Iars2	_MLQATK[Lac (K)]NVLK_	1	4.41285		8.09161	7.47813	1.4198	5.38025	0.823826		1.51061	1.39608	0.265059	1.00443	0.761231	0.571495
Q8BIJ6	683	K	Isoleucine--tRNA ligase, mitochondrial OS=Mus musculus OX=10090 GN=Iars2 PE=1 SV=1	Iars2	_SLGNVINPDTIISGGK[Lac (K)]DHSK_	1	12.7293		35.0955	33.8816	20.659	15.6881	0.539132		1.48642	1.43501	0.874986	0.66445	0.978972	0.922625
Q8BIJ6	781	K	Isoleucine--tRNA ligase, mitochondrial OS=Mus musculus OX=10090 GN=Iars2 PE=1 SV=1	Iars2	_QYDFGK[Lac (K)]VVR_	1	15.0719	6.64999	4.13622		13.4161	12.8857	1.44478	0.637462	0.396494		1.28605	1.23521	1.52574	0.328965
Q8BKZ9	218	K	Pyruvate dehydrogenase protein X component, mitochondrial OS=Mus musculus OX=10090 GN=Pdhx PE=1 SV=1	Pdhx	_EDALK[Lac (K)]LVELK_	1	161.945	144.747	67.3524	58.4615	154.275	176.098	1.27369	1.13843	0.529724	0.459797	1.21336	1.385	1.03954	0.99664
Q8BKZ9	223	K	Pyruvate dehydrogenase protein X component, mitochondrial OS=Mus musculus OX=10090 GN=Pdhx PE=1 SV=1	Pdhx	_LVELK[Lac (K)]QMGK_	1	123.974	89.6737	160.712	134.042	168.631	168.824	0.879398	0.636092	1.13999	0.950813	1.19617	1.19754	1.25948	0.244131
Q8BKZ9	227	K	Pyruvate dehydrogenase protein X component, mitochondrial OS=Mus musculus OX=10090 GN=Pdhx PE=1 SV=1	Pdhx	_QMGK[Lac (K)]ITESR_	1	214.231	105.518	217.553	182.839	209.383	235.184	1.10361	0.543575	1.12073	0.941896	1.07864	1.21155	1.1677	0.464433
Q8BMF3	454	K	NADP-dependent malic enzyme, mitochondrial OS=Mus musculus OX=10090 GN=Me3 PE=1 SV=2	Me3	_AEC[Carbamidomethyl (C)]TAEK[Lac (K)]C[Carbamidomethyl (C)]YR_	1	29.8241	23.9265	34.65	38.1504	27.2581	29.166	0.977972	0.784583	1.13622	1.251	0.89383	0.956392	1.06984	0.670714
Q8BMF3	558	K	NADP-dependent malic enzyme, mitochondrial OS=Mus musculus OX=10090 GN=Me3 PE=1 SV=2	Me3	_VLDYAYK[Lac (K)]HNLASYYPEPK_	1			2.35065	2.43852					0.981653	1.01835			1.03738
Q8BMF3	569	K	NADP-dependent malic enzyme, mitochondrial OS=Mus musculus OX=10090 GN=Me3 PE=1 SV=2	Me3	_HNLASYYPEPK[Lac (K)]DK_	1	6.55968	8.38348	8.63103	13.5748	12.961	15.7142	0.597928	0.76417	0.786734	1.23737	1.18142	1.43238	1.79222	0.00494497
Q8BMF4	363	K	Dihydrolipoyllysine-residue acetyltransferase component of pyruvate dehydrogenase complex, mitochondrial OS=Mus musculus OX=10090 GN=Dlat PE=1 SV=2	Dlat	_LAAEK[Lac (K)]GIDLTQVK_	1	314.928	117.448	188.398	208.99	259.016	263.763	1.39705	0.521007	0.835751	0.927098	1.14902	1.17008	1.1788	0.462335
Q8BMF4	371	K	Dihydrolipoyllysine-residue acetyltransferase component of pyruvate dehydrogenase complex, mitochondrial OS=Mus musculus OX=10090 GN=Dlat PE=1 SV=2	Dlat	_GIDLTQVK[Lac (K)]GTGPEGR_	1	195.672	121.673	206.804	193.124	169.272	293.701	0.994735	0.618549	1.05133	0.98178	0.860524	1.49308	1.25173	0.399885
Q8BMF4	382	K	Dihydrolipoyllysine-residue acetyltransferase component of pyruvate dehydrogenase complex, mitochondrial OS=Mus musculus OX=10090 GN=Dlat PE=1 SV=2	Dlat	_K[Lac (K)]DIDSFVPSK_	1	98.7887	87.794	101.188	99.6901	134.983	120.683	0.921641	0.819067	0.944023	0.93005	1.25932	1.1259	1.23486	0.10637
Q8BMF4	461	K	Dihydrolipoyllysine-residue acetyltransferase component of pyruvate dehydrogenase complex, mitochondrial OS=Mus musculus OX=10090 GN=Dlat PE=1 SV=2	Dlat	_ELNK[Lac (K)]MLEGK_	1	20.5806	11.3074	21.7554	23.5099	28.2322	17.3712	1.00592	0.552672	1.06334	1.1491	1.37991	0.849057	1.28839	0.338958
Q8BMF4	468	K	Dihydrolipoyllysine-residue acetyltransferase component of pyruvate dehydrogenase complex, mitochondrial OS=Mus musculus OX=10090 GN=Dlat PE=1 SV=2	Dlat	_GK[Lac (K)]ISVNDFIIK_	1	405.169	219.034	172.964	246.351	445.433	527.68	1.20548	0.651682	0.514613	0.732958	1.32528	1.56999	1.52975	0.266565
Q8BMS1	46	K	Trifunctional enzyme subunit alpha, mitochondrial OS=Mus musculus OX=10090 GN=Hadha PE=1 SV=1	Hadha	_THINYGVK[Lac (K)]GDVAVIR_	1	95.8664	22.7746	170.838	218.319	62.9318	97.9186	0.86024	0.204364	1.53298	1.95905	0.564708	0.878656	1.30984	0.574827
Q8BMS1	60	K	Trifunctional enzyme subunit alpha, mitochondrial OS=Mus musculus OX=10090 GN=Hadha PE=1 SV=1	Hadha	_INSPNSK[Lac (K)]VNTLNK_	1	11713.3	5531.46	11964.9	10615.3	9627.47	10362	1.17497	0.554862	1.2002	1.06482	0.965734	1.03941	1.04776	0.704799
Q8BMS1	129	K	Trifunctional enzyme subunit alpha, mitochondrial OS=Mus musculus OX=10090 GN=Hadha PE=1 SV=1	Hadha	_MFEK[Lac (K)]LEK_	1	209.034	94.1217	109.319	121.064	126.014	163.924	1.52306	0.685788	0.796518	0.882096	0.918158	1.19438	0.996429	0.857596
Q8BMS1	262	K	Trifunctional enzyme subunit alpha, mitochondrial OS=Mus musculus OX=10090 GN=Hadha PE=1 SV=1	Hadha	_QSK[Lac (K)]GLVEK_	1	1024.01	475.223	965.443	894.23	1015.86	969.355	1.14968	0.533546	1.08393	1.00398	1.14054	1.08832	1.16829	0.448462
Q8BMS1	284	K	Trifunctional enzyme subunit alpha, mitochondrial OS=Mus musculus OX=10090 GN=Hadha PE=1 SV=1	Hadha	_QQVYK[Lac (K)]TVEEK_	1	174.58	74.386	185.432	215.28	237.988	156.222	1.00344	0.427551	1.06581	1.23738	1.3679	0.897921	1.40307	0.28047
Q8BMS1	289	K	Trifunctional enzyme subunit alpha, mitochondrial OS=Mus musculus OX=10090 GN=Hadha PE=1 SV=1	Hadha	_TVEEK[Lac (K)]VK_	1	26.4847	30.5896	37.9794	33.7183	39.8784	38.6748	0.766468	0.885265	1.09913	0.975808	1.15408	1.11925	1.18114	0.208473
Q8BMS1	295	K	Trifunctional enzyme subunit alpha, mitochondrial OS=Mus musculus OX=10090 GN=Hadha PE=1 SV=1	Hadha	_QTK[Lac (K)]GLYPAPLK_	1	5230.78	2567.32	3532.22	3091.77	4506.78	3678.93	1.38822	0.681353	0.937435	0.82054	1.19608	0.976371	0.995337	0.916895
Q8BMS1	303	K	Trifunctional enzyme subunit alpha, mitochondrial OS=Mus musculus OX=10090 GN=Hadha PE=1 SV=1	Hadha	_GLYPAPLK[Lac (K)]IIDAVK_	1			16.243	18.9521					0.923026	1.07697			1.16679
Q8BMS1	334	K	Trifunctional enzyme subunit alpha, mitochondrial OS=Mus musculus OX=10090 GN=Hadha PE=1 SV=1	Hadha	_FGELALTK[Lac (K)]ESK_	1	66.5756	44.5636	43.0575	71.5536	66.0195	70.0097	1.10414	0.739073	0.714095	1.18669	1.09491	1.16109	1.34622	0.0892231
Q8BMS1	337	K	Trifunctional enzyme subunit alpha, mitochondrial OS=Mus musculus OX=10090 GN=Hadha PE=1 SV=1	Hadha	_ESK[Lac (K)]ALMGLYNGQVLC[Carbamidomethyl (C)]K_	1	3.14182		8.26127	8.86373	4.22421	4.96626	0.533285		1.40225	1.50451	0.717006	0.842959	1.05551	0.821879
Q8BMS1	350	K	Trifunctional enzyme subunit alpha, mitochondrial OS=Mus musculus OX=10090 GN=Hadha PE=1 SV=1	Hadha	_ALMGLYNGQVLC[Carbamidomethyl (C)]K[Lac (K)]K_	1	46.3475	17.9158	37.9471	50.2793	33.6136	35.0402	1.25749	0.486086	1.02957	1.36416	0.911995	0.9507	1.16361	0.542467
Q8BMS1	353	K	Trifunctional enzyme subunit alpha, mitochondrial OS=Mus musculus OX=10090 GN=Hadha PE=1 SV=1	Hadha	_NK[Lac (K)]FGAPQK_	1	3955.06	2249.5	3622.28	3342.94	3502.59	4067.92	1.14417	0.650762	1.0479	0.967085	1.01327	1.17682	1.11058	0.520345
Q8BMS1	390	K	Trifunctional enzyme subunit alpha, mitochondrial OS=Mus musculus OX=10090 GN=Hadha PE=1 SV=1	Hadha	_TLLK[Lac (K)]DTTVTGLGR_	1	56.5957	34.8828	27.3469	36.4063	26.7576	54.5533	1.43557	0.884816	0.693666	0.923461	0.678717	1.38377	0.990674	0.986711
Q8BMS1	406	K	Trifunctional enzyme subunit alpha, mitochondrial OS=Mus musculus OX=10090 GN=Hadha PE=1 SV=1	Hadha	_GQQQVFK[Lac (K)]GLNDK_	1	12905.5	5654.94	16019.6	11227.4	12250.8	10508.2	1.12932	0.494843	1.40181	0.982466	1.07202	0.919538	0.982833	0.836135
Q8BMS1	415	K	Trifunctional enzyme subunit alpha, mitochondrial OS=Mus musculus OX=10090 GN=Hadha PE=1 SV=1	Hadha	_K[Lac (K)]ALTSFER_	1	62291.9	29815.9	55667.6	49435.1	50162.9	45293.2	1.27705	0.61126	1.14125	1.01348	1.0284	0.928562	0.980483	0.910775
Q8BMS1	493	K	Trifunctional enzyme subunit alpha, mitochondrial OS=Mus musculus OX=10090 GN=Hadha PE=1 SV=1	Hadha	_RPEK[Lac (K)]VIGMHYFSPVDK_	1	17.8121	10.6767	11.7883	10.9815	21.6708	12.2149	1.2552	0.752373	0.830707	0.773849	1.52711	0.860766	1.11396	0.758411
Q8BMS1	516	K	Trifunctional enzyme subunit alpha, mitochondrial OS=Mus musculus OX=10090 GN=Hadha PE=1 SV=1	Hadha	_MQLLEIITTDK[Lac (K)]TSK_	1	14.6366		25.068	43.9628	29.4214	28.9743	0.515144		0.882285	1.5473	1.0355	1.01977	1.71867	0.127776
Q8BMS1	519	K	Trifunctional enzyme subunit alpha, mitochondrial OS=Mus musculus OX=10090 GN=Hadha PE=1 SV=1	Hadha	_TSK[Lac (K)]DTTASAVAVGLR_	1	7058.33	4396.42	4973.93	5511.54	6290.62	7264.56	1.19311	0.743153	0.840773	0.931649	1.06334	1.22797	1.16058	0.372423
Q8BMS1	540	K	Trifunctional enzyme subunit alpha, mitochondrial OS=Mus musculus OX=10090 GN=Hadha PE=1 SV=1	Hadha	_VIIVVK[Lac (K)]DGPGFYTTR_	1	4.48428		5.10571	11.8254	8.09282	12.497	0.533777		0.607748	1.40761	0.963311	1.48755	2.25341	0.0223247
Q8BMS1	569	K	Trifunctional enzyme subunit alpha, mitochondrial OS=Mus musculus OX=10090 GN=Hadha PE=1 SV=1	Hadha	_ILQEGVDPK[Lac (K)]K_	1	6176.08	3424.9	4919.43	4885.15	5172.81	5570.29	1.22913	0.681602	0.979036	0.972212	1.02946	1.10857	1.0763	0.597482
Q8BMS1	625	K	Trifunctional enzyme subunit alpha, mitochondrial OS=Mus musculus OX=10090 GN=Hadha PE=1 SV=1	Hadha	_QMVSK[Lac (K)]GFLGR_	1	692.548	422	565.98	542.961	767.369	732.942	1.11587	0.679951	0.911938	0.87485	1.23643	1.18096	1.21585	0.319937
Q8BMS1	634	K	Trifunctional enzyme subunit alpha, mitochondrial OS=Mus musculus OX=10090 GN=Hadha PE=1 SV=1	Hadha	_SGK[Lac (K)]GFYIYQEGSK_	1	1249.88	685.824	1009.27	1071.46	1254.13	1164.76	1.16533	0.63943	0.940999	0.998983	1.16929	1.08597	1.18519	0.337268
Q8BMS1	644	K	Trifunctional enzyme subunit alpha, mitochondrial OS=Mus musculus OX=10090 GN=Hadha PE=1 SV=1	Hadha	_GFYIYQEGSK[Lac (K)]NK_	1	21924.2	13395.4	19442.6	17673.5	22986.3	20565.3	1.13414	0.692942	1.00576	0.914246	1.18908	1.06384	1.11802	0.489105
Q8BMS1	664	K	Trifunctional enzyme subunit alpha, mitochondrial OS=Mus musculus OX=10090 GN=Hadha PE=1 SV=1	Hadha	_LPAK[Lac (K)]PEVSSDEDVQYR_	1	18.6326	6.67654	35.2495	66.5515	20.5784	27.1769	0.639325	0.229086	1.20948	2.28352	0.706088	0.932496	1.88754	0.30068
Q8BMS1	728	K	Trifunctional enzyme subunit alpha, mitochondrial OS=Mus musculus OX=10090 GN=Hadha PE=1 SV=1	Hadha	_FVDLYGAQK[Lac (K)]VVDR_	1	171.362	56.1897	172.264	248.162	183.127	202.396	0.994845	0.32621	1.00008	1.44071	1.06315	1.17501	1.58494	0.210406
Q8BMS1	759	K	Trifunctional enzyme subunit alpha, mitochondrial OS=Mus musculus OX=10090 GN=Hadha PE=1 SV=1	Hadha	_KYESAYGTQFTPC[Carbamidomethyl (C)]QLLLDHANNSSK[Lac (K)]K_	1	4.20926		148.587	99.4893	5.43425	7.17675	0.0794509		2.80463	1.87789	0.102573	0.135463	0.489105	0.811675
Q8BMS4	144	K	Ubiquinone biosynthesis O-methyltransferase, mitochondrial OS=Mus musculus OX=10090 GN=Coq3 PE=1 SV=1	Coq3	_TSASHHPGK[Lac (K)]PLSGMK_	1	11.6942	4.12135	8.24555	4.11053	6.64918	9.69635	1.57614	0.555473	1.11133	0.554015	0.896172	1.30687	0.85017	0.749307
Q8BMS4	197	K	Ubiquinone biosynthesis O-methyltransferase, mitochondrial OS=Mus musculus OX=10090 GN=Coq3 PE=1 SV=1	Coq3	_SFDPVLDK[Lac (K)]R_	1	162.367	114.219	166.743	113.813	190.079	165.178	1.06774	0.751114	1.09651	0.74844	1.24997	1.08622	1.05806	0.817557
Q8BW75	93	K	Amine oxidase [flavin-containing] B OS=Mus musculus OX=10090 GN=Maob PE=1 SV=4	Maob	_LIHFVK[Lac (K)]GK_	1	28.28	19.5273	22.0073	33.9979	29.5291		1.06044	0.732227	0.825221	1.27484	1.10727		1.36491	0.122638
Q8BWF0	253	K	Succinate-semialdehyde dehydrogenase, mitochondrial OS=Mus musculus OX=10090 GN=Aldh5a1 PE=1 SV=1	Aldh5a1	_AK[Lac (K)]EVGEVLC[Carbamidomethyl (C)]TDPLVSK_	1	7.68775	3.54232	4.69079	6.86862	1	3.5852	1.68501	0.776408	1.02813	1.50547	0.219181	0.785806	0.719422	0.418938
Q8BWF0	382	K	Succinate-semialdehyde dehydrogenase, mitochondrial OS=Mus musculus OX=10090 GN=Aldh5a1 PE=1 SV=1	Aldh5a1	_VEK[Lac (K)]QVNDAVAK_	1	84.8466	39.0163	86.774	73.2366	87.9849	82.4843	1.12047	0.515244	1.14593	0.967155	1.16192	1.08928	1.157	0.487057
Q8BWF0	399	K	Succinate-semialdehyde dehydrogenase, mitochondrial OS=Mus musculus OX=10090 GN=Aldh5a1 PE=1 SV=1	Aldh5a1	_GATVVTGGK[Lac (K)]R_	1	180.087	89.3596	176.684	198.674	173.33	226.834	1.03402	0.513085	1.01449	1.14074	0.995225	1.30244	1.34229	0.238262
Q8BWT1	137	K	3-ketoacyl-CoA thiolase, mitochondrial OS=Mus musculus OX=10090 GN=Acaa2 PE=1 SV=3	Acaa2	_FGTK[Lac (K)]FGLDLK_	1	343.738	39.3564	152.64	275.659	232.173	274.623	1.56459	0.179139	0.694771	1.25472	1.05678	1.25	1.46053	0.323649
Q8BWT1	214	K	3-ketoacyl-CoA thiolase, mitochondrial OS=Mus musculus OX=10090 GN=Acaa2 PE=1 SV=3	Acaa2	_GK[Lac (K)]QTMQVDEHAR_	1	5310.84	2715.61	4804.55	4575.72	5077.95	4715.71	1.17149	0.599024	1.05981	1.00934	1.12012	1.04022	1.1199	0.509507
Q8BWT1	234	K	3-ketoacyl-CoA thiolase, mitochondrial OS=Mus musculus OX=10090 GN=Acaa2 PE=1 SV=3	Acaa2	_PQTTLEQLQK[Lac (K)]LPSVFK_	1	11.2394		24.1822	16.5197		12.2002	0.700911		1.50806	1.0302		0.760831	0.810801	0.766657
Q8BWT1	240	K	3-ketoacyl-CoA thiolase, mitochondrial OS=Mus musculus OX=10090 GN=Acaa2 PE=1 SV=3	Acaa2	_LPSVFK[Lac (K)]K_	1	745.249	337.698	744.354	691.37	647.893	557.399	1.20074	0.544095	1.19929	1.11393	1.04388	0.898073	1.03796	0.741883
Q8BWT1	241	K	3-ketoacyl-CoA thiolase, mitochondrial OS=Mus musculus OX=10090 GN=Acaa2 PE=1 SV=3	Acaa2	_K[Lac (K)]DGTVTAGNASGVSDGAGAVIIASEDAVK_	1			67.0181	66.4183					1.00449	0.995505			0.991051
Q8BWT1	270	K	3-ketoacyl-CoA thiolase, mitochondrial OS=Mus musculus OX=10090 GN=Acaa2 PE=1 SV=3	Acaa2	_K[Lac (K)]HNFTPLAR_	1	4091.91	1826.33	4603.22	3896.33	3818.11	3795.4	1.11439	0.497382	1.25364	1.06113	1.03982	1.03364	1.09394	0.600206
Q8BYL4	362	K	Tyrosine--tRNA ligase, mitochondrial OS=Mus musculus OX=10090 GN=Yars2 PE=1 SV=2	Yars2	_LVHGQEGLDSAK[Lac (K)]R_	1	6.17573	1	2.25412	2.95172	5.23034	6.97225	1.50725	0.244059	0.550139	0.720396	1.27651	1.70164	1.60706	0.307892
Q8BYM8	308	K	Probable cysteine--tRNA ligase, mitochondrial OS=Mus musculus OX=10090 GN=Cars2 PE=1 SV=2	Cars2	_SLK[Lac (K)]NYITIK_	1	77.3723	55.7245	50.2177	54.0988	60.8255	59.5164	1.29763	0.93457	0.842213	0.907304	1.02012	0.998164	0.951593	0.816699
Q8C3X2	167	K	Coiled-coil domain-containing protein 90B, mitochondrial OS=Mus musculus OX=10090 GN=Ccdc90b PE=1 SV=1	Ccdc90b	_ADNK[Lac (K)]LDINLER_	1	32.9644	26.7582	30.1586	33.9868	42.9007	61.6139	0.866031	0.702984	0.792317	0.892892	1.12707	1.6187	1.54094	0.0913376
Q8C7H1	392	K	Methylmalonic aciduria type A homolog, mitochondrial OS=Mus musculus OX=10090 GN=Mmaa PE=1 SV=1	Mmaa	_K[Lac (K)]VLSGALSPGR_	1	41.136	25.0452	29.0054	45.4045	35.6101	36.7669	1.15893	0.705605	0.817176	1.27919	1.00325	1.03584	1.23738	0.238768
Q8CAK1	330	K	Putative transferase CAF17 homolog, mitochondrial OS=Mus musculus OX=10090 GN=Iba57 PE=1 SV=1	Iba57	_SETIK[Lac (K)]GPLHIK_	1	49.1479	33.0794	59.4079	35.998	49.5805	49.7744	1.06462	0.716552	1.28687	0.779774	1.07399	1.07819	0.955645	0.897522
Q8CAQ8	102	K	MICOS complex subunit Mic60 OS=Mus musculus OX=10090 GN=Immt PE=1 SV=1	Immt	_K[Lac (K)]PVQSGPLK_	1	280.642	111.587	202.159	193.493	247.725	244.992	1.3149	0.522818	0.947179	0.906576	1.16067	1.14786	1.15448	0.505215
Q8CAQ8	119	K	MICOS complex subunit Mic60 OS=Mus musculus OX=10090 GN=Immt PE=1 SV=1	Immt	_ISSVSEVMK[Lac (K)]DSK_	1	15.6478	5.04842	12.0227	21.7091	19.5452	15.7132	1.04684	0.337738	0.804314	1.45233	1.30757	1.05121	1.74112	0.141046
Q8CAQ8	122	K	MICOS complex subunit Mic60 OS=Mus musculus OX=10090 GN=Immt PE=1 SV=1	Immt	_DSK[Lac (K)]LPVAQSQK_	1	144.741	40.1703	117.94	135.89	109.026	133.118	1.27546	0.353984	1.03929	1.19747	0.960745	1.17304	1.24825	0.432306
Q8CAQ8	130	K	MICOS complex subunit Mic60 OS=Mus musculus OX=10090 GN=Immt PE=1 SV=1	Immt	_LPVAQSQK[Lac (K)]TK_	1	45.4517	20.5826	38.5015	42.6812	32.9612	47.3283	1.19869	0.542821	1.0154	1.12563	0.869282	1.24818	1.17635	0.481388
Q8CAQ8	268	K	MICOS complex subunit Mic60 OS=Mus musculus OX=10090 GN=Immt PE=1 SV=1	Immt	_TAMDNSEIAGEK[Lac (K)]K_	1	32.1377	28.2969	31.2909	46.6782	43.9822	36.0588	0.882724	0.777229	0.859463	1.2821	1.20805	0.990425	1.3815	0.0216231
Q8CAQ8	281	K	MICOS complex subunit Mic60 OS=Mus musculus OX=10090 GN=Immt PE=1 SV=1	Immt	_TVEGALK[Lac (K)]ER_	1	88.3225	40.7265	90.6495	100.415	99.4791	116.808	0.987946	0.455553	1.01398	1.12321	1.11274	1.30658	1.44153	0.187447
Q8CAQ8	285	K	MICOS complex subunit Mic60 OS=Mus musculus OX=10090 GN=Immt PE=1 SV=1	Immt	_K[Lac (K)]AVDEAADALLK_	1	23.7555	18.208	24.5197	16.5402	24.983	31.7796	1.01965	0.781539	1.05245	0.709951	1.07234	1.36407	1.10258	0.754623
Q8CAQ8	370	K	MICOS complex subunit Mic60 OS=Mus musculus OX=10090 GN=Immt PE=1 SV=1	Immt	_K[Lac (K)]ELDSITPDITPGWK_	1			3.09175	5.30879		1			0.986672	1.6942		0.31913	1.02026
Q8CAQ8	422	K	MICOS complex subunit Mic60 OS=Mus musculus OX=10090 GN=Immt PE=1 SV=1	Immt	_ELAQQK[Lac (K)]ATEK_	1	5.15806	5.005	10.6773	5.21991	10.7509	12.4437	0.628331	0.609686	1.30066	0.635865	1.30962	1.51584	1.36344	0.444128
Q8CAQ8	435	K	MICOS complex subunit Mic60 OS=Mus musculus OX=10090 GN=Immt PE=1 SV=1	Immt	_QHIELALEK[Lac (K)]HK_	1	13.8898	7.30835	10.1264	10.5906	6.88913	14.4493	1.31753	0.693244	0.960554	1.00459	0.653478	1.3706	1.0193	0.97776
Q8CAQ8	450	K	MICOS complex subunit Mic60 OS=Mus musculus OX=10090 GN=Immt PE=1 SV=1	Immt	_TFDSAVAK[Lac (K)]ALEHHR_	1	122.039	80.7223	109.436	125.809	133.098	135.433	1.03637	0.685503	0.929347	1.06839	1.13028	1.15011	1.26311	0.119816
Q8CAQ8	498	K	MICOS complex subunit Mic60 OS=Mus musculus OX=10090 GN=Immt PE=1 SV=1	Immt	_DVLK[Lac (K)]VQEQELK_	1	10.9517	8.85686	8.86505	10.7602	14.079	11.5528	1.00991	0.816733	0.817488	0.992249	1.29829	1.06534	1.26918	0.0912833
Q8CAQ8	713	K	MICOS complex subunit Mic60 OS=Mus musculus OX=10090 GN=Immt PE=1 SV=1	Immt	_FVNQLK[Lac (K)]GESR_	1	16.2516	9.6938	10.6976	14.8851	12.3999	21.429	1.14237	0.681406	0.751967	1.04632	0.871628	1.50631	1.32942	0.2762
Q8CC88	359	K	von Willebrand factor A domain-containing protein 8 OS=Mus musculus OX=10090 GN=Vwa8 PE=1 SV=2	Vwa8	_MAVEGVLK[Lac (K)]R_	1	29.7506	3.06752	15.7565	24.6038	12.0213	31.5472	1.52898	0.15765	0.809779	1.26447	0.617811	1.62131	1.40345	0.44469
Q8CC88	398	K	von Willebrand factor A domain-containing protein 8 OS=Mus musculus OX=10090 GN=Vwa8 PE=1 SV=2	Vwa8	_VAGK[Lac (K)]EVTIK_	1	66.1571	32.3646	48.8281	51.3545	35.9876	55.536	1.36769	0.669087	1.00944	1.06167	0.743986	1.14812	0.969653	0.981293
Q8CC88	1887	K	von Willebrand factor A domain-containing protein 8 OS=Mus musculus OX=10090 GN=Vwa8 PE=1 SV=2	Vwa8	_SFIAMDTK[Lac (K)]K_	1	22.7447	16.7436	18.8706	20.6098	16.7059	23.4496	1.1456	0.843337	0.950464	1.03807	0.841434	1.1811	1.04124	0.785059
Q8CEI1	76	K	BolA-like protein 3 OS=Mus musculus OX=10090 GN=Bola3 PE=1 SV=1	Bola3	_IESEEFK[Lac (K)]EK_	1	173.992	93.5678	184.525	126.664	171.182	176.922	1.12634	0.605714	1.19453	0.819961	1.10815	1.14531	1.05017	0.75308
Q8CEI1	96	K	BolA-like protein 3 OS=Mus musculus OX=10090 GN=Bola3 PE=1 SV=1	Bola3	_EEIK[Lac (K)]GMHGLR_	1	49.8087	19.3203	37.0975	37.2069	40.4264	70.11	1.17672	0.45644	0.876422	0.879007	0.955069	1.65634	1.39083	0.352208
Q8CG76	123	K	Aflatoxin B1 aldehyde reductase member 2 OS=Mus musculus OX=10090 GN=Akr7a2 PE=1 SV=3	Akr7a2	_SLK[Lac (K)]PDSIR_	1	129.91	71.2813	127.208	107.977	107.654	122.295	1.16979	0.641862	1.14546	0.97229	0.969383	1.10122	1.02901	0.770925
Q8CG76	136	K	Aflatoxin B1 aldehyde reductase member 2 OS=Mus musculus OX=10090 GN=Akr7a2 PE=1 SV=3	Akr7a2	_SQLETSLK[Lac (K)]R_	1	131.991	70.9941	103.295	59.5571	93.0034	110.38	1.39128	0.748329	1.08881	0.627775	0.980324	1.16348	0.858494	0.584103
Q8CGP1	6	K	Histone H2B type 1-K OS=Mus musculus OX=10090 GN=H2bc12 PE=1 SV=3	H2bc12	_PEPAK[Lac (K)]SAPAPK_	1	919.803	326.684	765.477	1154.86	994.42	869.346	1.09705	0.389637	0.912986	1.37741	1.18605	1.03687	1.50034	0.211437
Q8CGP1	109	K	Histone H2B type 1-K OS=Mus musculus OX=10090 GN=H2bc12 PE=1 SV=3	H2bc12	_LLLPGELAK[Lac (K)]HAVSEGTK_	1	8.89659		35.9155	55.5908	21.23	10.5485	0.33653		1.35857	2.10282	0.803062	0.399017	1.29979	0.769726
Q8CGP1	117	K	Histone H2B type 1-K OS=Mus musculus OX=10090 GN=H2bc12 PE=1 SV=3	H2bc12	_HAVSEGTK[Lac (K)]AVTK_	1	21.0567	15.2168	50.3523	57.2874	62.6903	56.4693	0.480248	0.347056	1.1484	1.30657	1.4298	1.28792	2.03689	0.0783525
Q8CGP5	96	K	Histone H2A type 1-F OS=Mus musculus OX=10090 GN=Hist1h2af PE=1 SV=3	Hist1h2af	_NDEELNK[Lac (K)]LLGR_	1	27.4037	16.622	11.6137	48.9005	45.818	24.7151	0.939163	0.569661	0.398017	1.67589	1.57025	0.847022	2.14657	0.0769659
Q8CGP6	96	K	Histone H2A type 1-H OS=Mus musculus OX=10090 GN=H2ac12 PE=1 SV=3	H2ac12	_NDEELNK[Lac (K)]LLGR_	1	27.4037	16.622	11.6137	48.9005	45.818	24.7151	0.939163	0.569661	0.398017	1.67589	1.57025	0.847022	2.14657	0.0769659
Q8CGP7	96	K	Histone H2A type 1-K OS=Mus musculus OX=10090 GN=H2ac15 PE=1 SV=3	H2ac15	_NDEELNK[Lac (K)]LLGR_	1	27.4037	16.622	11.6137	48.9005	45.818	24.7151	0.939163	0.569661	0.398017	1.67589	1.57025	0.847022	2.14657	0.0769659
Q8CH40	196	K	Nucleoside diphosphate-linked moiety X motif 6 OS=Mus musculus OX=10090 GN=Nudt6 PE=1 SV=1	Nudt6	_EVFEETGVK[Lac (K)]SEFR_	1	2.08064	3.57402	6.91197	6.6296	3.10303	6.79198	0.429126	0.737133	1.42558	1.36734	0.639993	1.40083	1.31496	0.48341
Q8CH40	255	K	Nucleoside diphosphate-linked moiety X motif 6 OS=Mus musculus OX=10090 GN=Nudt6 PE=1 SV=1	Nudt6	_TK[Lac (K)]HTTPITSR_	1	42.0437	23.7339	46.3116	44.7397	28.3106	64.9328	1.00876	0.56945	1.11116	1.07344	0.679259	1.55794	1.23101	0.578302
Q8CHT0	98	K	Delta-1-pyrroline-5-carboxylate dehydrogenase, mitochondrial OS=Mus musculus OX=10090 GN=Aldh4a1 PE=1 SV=3	Aldh4a1	_FC[Carbamidomethyl (C)]YADK[Lac (K)]ALLNR_	1	10.0743	10.6326	9.66148	8.10057	23.4912	19.4898	0.742124	0.783249	0.711711	0.596728	1.73048	1.43571	1.68206	0.266065
Q8CHT0	551	K	Delta-1-pyrroline-5-carboxylate dehydrogenase, mitochondrial OS=Mus musculus OX=10090 GN=Aldh4a1 PE=1 SV=3	Aldh4a1	_ETHK[Lac (K)]PLGDWR_	1	522.969	231.619	364.867	361.921	405.773	515.312	1.30608	0.578455	0.911232	0.903876	1.01339	1.28696	1.1461	0.524771
Q8JZN5	96	K	Complex I assembly factor ACAD9, mitochondrial OS=Mus musculus OX=10090 GN=Acad9 PE=1 SV=2	Acad9	_IDQEGK[Lac (K)]IPVDTLEK_	1	88.0509	71.847	64.586	71.0911	102.65	107.925	1.04377	0.851688	0.765614	0.842727	1.21683	1.27936	1.25473	0.243222
Q8JZN5	104	K	Complex I assembly factor ACAD9, mitochondrial OS=Mus musculus OX=10090 GN=Acad9 PE=1 SV=2	Acad9	_IPVDTLEK[Lac (K)]LK_	1	24.4699	12.6256	22.5733	38.7118	36.8931	27.7741	0.900469	0.46461	0.830675	1.42456	1.35763	1.02206	1.73255	0.0675217
Q8JZN5	206	K	Complex I assembly factor ACAD9, mitochondrial OS=Mus musculus OX=10090 GN=Acad9 PE=1 SV=2	Acad9	_ATLSEDK[Lac (K)]K_	1	80.5158	38.6364	65.5297	33.5461	52.4381	61.9335	1.45248	0.69699	1.18214	0.605161	0.945969	1.11726	0.800933	0.504562
Q8JZN5	242	K	Complex I assembly factor ACAD9, mitochondrial OS=Mus musculus OX=10090 GN=Acad9 PE=1 SV=2	Acad9	_TEVVDSDGSK[Lac (K)]TDK_	1	107.632	62.7484	99.4445	91.1464	104.86	156.778	1.03724	0.604697	0.958332	0.878365	1.01052	1.51085	1.30746	0.31663
Q8JZN5	525	K	Complex I assembly factor ACAD9, mitochondrial OS=Mus musculus OX=10090 GN=Acad9 PE=1 SV=2	Acad9	_FGK[Lac (K)]NIVEEQLVLK_	1			2.38017	2.53608	1	6.6695			0.756465	0.806016	0.31782	2.1197	1.42925
Q8JZQ2	90	K	AFG3-like protein 2 OS=Mus musculus OX=10090 GN=Afg3l2 PE=1 SV=1	Afg3l2	_ASEPK[Lac (K)]EAVGEK_	1	34.343	18.4955	31.7016	48.2188	32.0587	43.1397	0.990868	0.533633	0.914656	1.39121	0.924961	1.24467	1.45987	0.156779
Q8JZQ2	330	K	AFG3-like protein 2 OS=Mus musculus OX=10090 GN=Afg3l2 PE=1 SV=1	Afg3l2	_NPK[Lac (K)]QYQDLGAK_	1	85.7569	46.3417	100.146	96.5894	101.579	117.342	0.939363	0.507618	1.09698	1.05802	1.11268	1.28534	1.35853	0.217936
Q8JZQ2	487	K	AFG3-like protein 2 OS=Mus musculus OX=10090 GN=Afg3l2 PE=1 SV=1	Afg3l2	_ASIFK[Lac (K)]VHLRPLK_	1			4.28537	1.79739		1.90613			1.60925	0.674958		0.715793	0.432112
Q8JZQ2	558	K	AFG3-like protein 2 OS=Mus musculus OX=10090 GN=Afg3l2 PE=1 SV=1	Afg3l2	_K[Lac (K)]TQVLQPEEK_	1	8.06069	7.46202	10.9225	6.23878	13.4291	14.5154	0.797712	0.738466	1.08093	0.61741	1.32899	1.43649	1.29261	0.522835
Q8JZQ2	792	K	AFG3-like protein 2 OS=Mus musculus OX=10090 GN=Afg3l2 PE=1 SV=1	Afg3l2	_EK[Lac (K)]EEPLNEK_	1	65.6058	38.3919	57.3106	70.1536	46.5119	56.7652	1.17595	0.688152	1.02726	1.25746	0.833698	1.01748	1.07515	0.698941
Q8K0Z7	129	K	Translational activator of cytochrome c oxidase 1 OS=Mus musculus OX=10090 GN=Taco1 PE=1 SV=1	Taco1	_NK[Lac (K)]GIYLLYEGR_	1	18.3912	5.11753	9.10422	14.5652	13.2453	13.3534	1.49569	0.416189	0.740412	1.18454	1.07719	1.08598	1.26219	0.378794
Q8K1R3	750	K	Polyribonucleotide nucleotidyltransferase 1, mitochondrial OS=Mus musculus OX=10090 GN=Pnpt1 PE=1 SV=1	Pnpt1	_K[Lac (K)]VLQSPATTALK_	1		4.24479	4.80145	14.3866	12.7882	10.0617		0.458572	0.518709	1.5542	1.38153	1.08699	2.74416	0.00603828
Q8K1Z0	170	K	Ubiquinone biosynthesis protein COQ9, mitochondrial OS=Mus musculus OX=10090 GN=Coq9 PE=1 SV=1	Coq9	_LVQLGQAEK[Lac (K)]R_	1	451.423	225.796	371.898	414.478	426.072	475.231	1.14531	0.572868	0.943546	1.05158	1.08099	1.20571	1.25418	0.276716
Q8K1Z0	172	K	Ubiquinone biosynthesis protein COQ9, mitochondrial OS=Mus musculus OX=10090 GN=Coq9 PE=1 SV=1	Coq9	_K[Lac (K)]TDQFLR_	1	152.108	97.7979	163.706	125.575	127.61	146.972	1.12151	0.721074	1.20702	0.925878	0.940885	1.08364	0.967471	0.950423
Q8K215	47	K	LYR motif-containing protein 4 OS=Mus musculus OX=10090 GN=Lyrm4 PE=1 SV=1	Lyrm4	_NVK[Lac (K)]DPVEIQALVNK_	1	10.1211	2.91149	4.39172	12.2092	13.086	5.45866	1.26046	0.362591	0.546936	1.5205	1.6297	0.67981	1.76499	0.240356
Q8K2B3	167	K	Succinate dehydrogenase [ubiquinone] flavoprotein subunit, mitochondrial OS=Mus musculus OX=10090 GN=Sdha PE=1 SV=1	Sdha	_TEDGK[Lac (K)]IYQR_	1	284.779	108.961	248.988	263.68	276.121	295.401	1.15613	0.442351	1.01083	1.07047	1.12098	1.19925	1.29946	0.321884
Q8K2B3	179	K	Succinate dehydrogenase [ubiquinone] flavoprotein subunit, mitochondrial OS=Mus musculus OX=10090 GN=Sdha PE=1 SV=1	Sdha	_AFGGQSLK[Lac (K)]FGK_	1	5585.87	3229.04	4531.14	4351.34	5365.03	5116.3	1.18938	0.687548	0.964801	0.926517	1.14236	1.0894	1.11139	0.502468
Q8K2B3	182	K	Succinate dehydrogenase [ubiquinone] flavoprotein subunit, mitochondrial OS=Mus musculus OX=10090 GN=Sdha PE=1 SV=1	Sdha	_FGK[Lac (K)]GGQAHR_	1	645.569	246.21	242.306	383.716	311.797	611.036	1.58705	0.605277	0.595679	0.943318	0.766514	1.50216	1.15207	0.604183
Q8K2B3	250	K	Succinate dehydrogenase [ubiquinone] flavoprotein subunit, mitochondrial OS=Mus musculus OX=10090 GN=Sdha PE=1 SV=1	Sdha	_AK[Lac (K)]NTVIATGGYGR_	1	230.475	152.795	197.442	299.506	211.264	231.087	1.04558	0.693175	0.89572	1.35875	0.958424	1.04836	1.2775	0.194404
Q8K2B3	335	K	Succinate dehydrogenase [ubiquinone] flavoprotein subunit, mitochondrial OS=Mus musculus OX=10090 GN=Sdha PE=1 SV=1	Sdha	_YAPVAK[Lac (K)]DLASR_	1	7018.89	3578.51	5420.67	6046.04	6489.16	6290.64	1.20863	0.616208	0.933421	1.04111	1.11741	1.08323	1.17529	0.371745
Q8K2B3	480	K	Succinate dehydrogenase [ubiquinone] flavoprotein subunit, mitochondrial OS=Mus musculus OX=10090 GN=Sdha PE=1 SV=1	Sdha	_PGDK[Lac (K)]VPSIK_	1	535.329	344.31	479.516	413.012	559.698	598.908	1.09595	0.704886	0.981685	0.845535	1.14584	1.22611	1.15632	0.440993
Q8K2B3	485	K	Succinate dehydrogenase [ubiquinone] flavoprotein subunit, mitochondrial OS=Mus musculus OX=10090 GN=Sdha PE=1 SV=1	Sdha	_VPSIK[Lac (K)]ANAGEESVMNLDK_	1			11.5284	7.46259		4.25697			1.48766	0.963001		0.549336	0.508293
Q8K2B3	498	K	Succinate dehydrogenase [ubiquinone] flavoprotein subunit, mitochondrial OS=Mus musculus OX=10090 GN=Sdha PE=1 SV=1	Sdha	_ANAGEESVMNLDK[Lac (K)]LR_	1	14.9445	2.65053	12.329	15.7954	14.6418	11.1054	1.25467	0.222526	1.03509	1.3261	1.22926	0.93236	1.38827	0.377252
Q8K2B3	517	K	Succinate dehydrogenase [ubiquinone] flavoprotein subunit, mitochondrial OS=Mus musculus OX=10090 GN=Sdha PE=1 SV=1	Sdha	_LNMQK[Lac (K)]SMQNHAAVFR_	1	11.9362	14.5101	32.6368	37.778	40.9709	19.9021	0.454036	0.551944	1.24146	1.43703	1.55848	0.757052	1.6697	0.214433
Q8K2B3	547	K	Succinate dehydrogenase [ubiquinone] flavoprotein subunit, mitochondrial OS=Mus musculus OX=10090 GN=Sdha PE=1 SV=1	Sdha	_ISQLYGDLK[Lac (K)]HLK_	1	204.252	83.5294	93.7056	131.481	90.4582	130.247	1.67038	0.683107	0.766328	1.07525	0.739771	1.06516	0.923192	0.974299
Q8K2B3	550	K	Succinate dehydrogenase [ubiquinone] flavoprotein subunit, mitochondrial OS=Mus musculus OX=10090 GN=Sdha PE=1 SV=1	Sdha	_HLK[Lac (K)]TFDR_	1	110.441	63.3367	78.3343	111.506	103.013	116.375	1.1366	0.65183	0.806178	1.14757	1.06016	1.19767	1.31249	0.147589
Q8K2B3	608	K	Succinate dehydrogenase [ubiquinone] flavoprotein subunit, mitochondrial OS=Mus musculus OX=10090 GN=Sdha PE=1 SV=1	Sdha	_VDEYDYSK[Lac (K)]PIQGQQK_	1	1147.63	665.327	1173.58	956.426	1144.37	1010.55	1.12921	0.654648	1.15475	0.941074	1.126	0.994325	1.04179	0.734582
Q8K2B3	616	K	Succinate dehydrogenase [ubiquinone] flavoprotein subunit, mitochondrial OS=Mus musculus OX=10090 GN=Sdha PE=1 SV=1	Sdha	_K[Lac (K)]PFGEHWR_	1	187.405	114.517	232.627	129.833	161.231	194.165	1.10262	0.673777	1.36869	0.763887	0.948623	1.1424	0.907734	0.789182
Q8K2B3	624	K	Succinate dehydrogenase [ubiquinone] flavoprotein subunit, mitochondrial OS=Mus musculus OX=10090 GN=Sdha PE=1 SV=1	Sdha	_K[Lac (K)]HTLSYVDIK_	1	16.3943	9.16257	11.2274	16.1747	14.7743	7.38876	1.30941	0.731815	0.896734	1.29187	1.18002	0.590141	1.04223	0.961849
Q8K2B3	633	K	Succinate dehydrogenase [ubiquinone] flavoprotein subunit, mitochondrial OS=Mus musculus OX=10090 GN=Sdha PE=1 SV=1	Sdha	_KHTLSYVDIK[Lac (K)]TGK_	1	704.175	303.016	647.68	600.202	662.159	708.79	1.1652	0.501403	1.07172	0.993158	1.09568	1.17284	1.19112	0.432921
Q8K2B3	636	K	Succinate dehydrogenase [ubiquinone] flavoprotein subunit, mitochondrial OS=Mus musculus OX=10090 GN=Sdha PE=1 SV=1	Sdha	_TGK[Lac (K)]VTLEYR_	1	645.979	264.927	451.816	381.441	393.985	414.445	1.51841	0.622724	1.06202	0.896596	0.926081	0.974175	0.873158	0.795372
Q8K2C6	203	K	NAD-dependent protein deacylase sirtuin-5, mitochondrial OS=Mus musculus OX=10090 GN=Sirt5 PE=1 SV=1	Sirt5	_IPVDK[Lac (K)]LPR_	1	191.664	102.732	202.767	162.762	251.475	205.213	1.02988	0.552021	1.08955	0.874582	1.35127	1.10269	1.24597	0.380088
Q8K370	843	K	Acyl-CoA dehydrogenase family member 10 OS=Mus musculus OX=10090 GN=Acad10 PE=1 SV=1	Acad10	_LC[Carbamidomethyl (C)]VFMGK[Lac (K)]TDPQAPR_	1	50.6053	32.6795	42.4607	29.343	54.027	24.9943	1.29696	0.837544	1.08823	0.752031	1.38466	0.64058	0.861774	0.514468
Q8K370	1056	K	Acyl-CoA dehydrogenase family member 10 OS=Mus musculus OX=10090 GN=Acad10 PE=1 SV=1	Acad10	_MELK[Lac (K)]NQSR_	1	726.986	376.952	771.561	483.93	640.753	661.222	1.19132	0.617717	1.26437	0.793023	1.05001	1.08356	0.952229	0.969246
Q8K3A0	118	K	Iron-sulfur cluster co-chaperone protein HscB OS=Mus musculus OX=10090 GN=Hscb PE=1 SV=2	Hscb	_HFSDK[Lac (K)]HSTLVNDAYK_	1	11.0198	6.06192	19.7027	17.6034	35.8945	32.2892	0.539433	0.296737	0.964467	0.861703	1.75707	1.58059	2.33215	0.0877605
Q8K3J1	42	K	NADH dehydrogenase [ubiquinone] iron-sulfur protein 8, mitochondrial OS=Mus musculus OX=10090 GN=Ndufs8 PE=1 SV=1	Ndufs8	_K[Lac (K)]EQESEVDMK_	1	408.656	189.415	398.221	468.95	412.778	465.691	1.04618	0.484911	1.01946	1.20053	1.05673	1.19219	1.35243	0.234082
Q8K3J1	51	K	NADH dehydrogenase [ubiquinone] iron-sulfur protein 8, mitochondrial OS=Mus musculus OX=10090 GN=Ndufs8 PE=1 SV=1	Ndufs8	_EQESEVDMK[Lac (K)]SATDNAAR_	1	32.4226	15.5473	32.1134	35.8239	25.149	37.3492	1.09041	0.522874	1.08002	1.2048	0.845793	1.2561	1.22775	0.423422
Q8K411	945	K	Presequence protease, mitochondrial OS=Mus musculus OX=10090 GN=Pitrm1 PE=1 SV=1	Pitrm1	_SGK[Lac (K)]FTQQDIDEAK_	1	8.7134	6.69884	10.8621	7.73136	14.7225	7.00111	0.938113	0.721219	1.16945	0.832383	1.58507	0.753762	1.12105	0.792974
Q8K411	1029	K	Presequence protease, mitochondrial OS=Mus musculus OX=10090 GN=Pitrm1 PE=1 SV=1	Pitrm1	_IAK[Lac (K)]DPSWIIK_	1	59.2229	84.7533	48.0171	64.9976	109.072	96.0994	0.768859	1.10031	0.62338	0.843829	1.41602	1.24761	1.40718	0.202654
Q8K4F5	79	K	Protein ABHD11 OS=Mus musculus OX=10090 GN=Abhd11 PE=1 SV=1	Abhd11	_TNFNSLAK[Lac (K)]AMVQR_	1	31.3068	10.2059	28.9559	20.3455	29.6595	25.1099	1.29026	0.420621	1.19337	0.838509	1.22237	1.03487	1.06593	0.68553
Q8K4F5	196	K	Protein ABHD11 OS=Mus musculus OX=10090 GN=Abhd11 PE=1 SV=1	Abhd11	_LADK[Lac (K)]QLSSVVK_	1	246.241	141.785	229.463	205.372	285.111	357.852	1.00793	0.580364	0.939251	0.840642	1.16703	1.46478	1.37385	0.247301
Q8K4Z3	263	K	NAD(P)H-hydrate epimerase OS=Mus musculus OX=10090 GN=Naxe PE=1 SV=1	Naxe	_FVPPALEK[Lac (K)]K_	1	159.606	98.0559	114.585	87.589	128.933	153.969	1.28933	0.792118	0.925643	0.707564	1.04155	1.24379	0.995282	0.96493
Q8QZS1	91	K	3-hydroxyisobutyryl-CoA hydrolase, mitochondrial OS=Mus musculus OX=10090 GN=Hibch PE=1 SV=1	Hibch	_GAGGK[Lac (K)]AFC[Carbamidomethyl (C)]AGGDIK_	1	157.659	38.157	266.379	178.039	139.347	123.304	1.0477	0.253567	1.77019	1.18313	0.926013	0.819398	0.95347	0.733557
Q8QZS1	100	K	3-hydroxyisobutyryl-CoA hydrolase, mitochondrial OS=Mus musculus OX=10090 GN=Hibch PE=1 SV=1	Hibch	_AFC[Carbamidomethyl (C)]AGGDIK[Lac (K)]ALSEAK_	1	80.544	32.1724	67.0411	81.5849	94.7516	75.4992	1.11972	0.44726	0.932005	1.13419	1.31723	1.04959	1.40097	0.233638
Q8QZS1	296	K	3-hydroxyisobutyryl-CoA hydrolase, mitochondrial OS=Mus musculus OX=10090 GN=Hibch PE=1 SV=1	Hibch	_QDGSPFAIEQMK[Lac (K)]VINK_	1			2.38999	1	2.25137	1.98594			1.25339	0.524432	1.18069	1.04149	0.730451
Q8QZS1	300	K	3-hydroxyisobutyryl-CoA hydrolase, mitochondrial OS=Mus musculus OX=10090 GN=Hibch PE=1 SV=1	Hibch	_VINK[Lac (K)]MSPTSLK_	1	43.5714	29.826	50.3114	33.9692	38.4101	24.5484	1.18488	0.811091	1.36817	0.92376	1.04453	0.667571	0.783516	0.311089
Q8QZS1	352	K	3-hydroxyisobutyryl-CoA hydrolase, mitochondrial OS=Mus musculus OX=10090 GN=Hibch PE=1 SV=1	Hibch	_AVLIDK[Lac (K)]DQTPK_	1	707.287	364.632	612.414	616.34	636.097	741.734	1.15365	0.594751	0.998908	1.00531	1.03754	1.20984	1.18395	0.385745
Q8QZT1	171	K	Acetyl-CoA acetyltransferase, mitochondrial OS=Mus musculus OX=10090 GN=Acat1 PE=1 SV=1	Acat1	_GATPYGGVK[Lac (K)]LEDLIVK_	1	150.633	6.33926	336.589	172.255	261.192	343.235	0.711516	0.0299435	1.58988	0.813646	1.23374	1.62127	1.57363	0.352846
Q8QZT1	178	K	Acetyl-CoA acetyltransferase, mitochondrial OS=Mus musculus OX=10090 GN=Acat1 PE=1 SV=1	Acat1	_LEDLIVK[Lac (K)]DGLTDVYNK_	1			14.8667	5.68076	1	1			2.63741	1.00779	0.177403	0.177403	0.172214
Q8QZT1	199	K	Acetyl-CoA acetyltransferase, mitochondrial OS=Mus musculus OX=10090 GN=Acat1 PE=1 SV=1	Acat1	_IHMGNC[Carbamidomethyl (C)]AENTAK[Lac (K)]K_	1	3.58481	3.77521	23.439	29.3557	37.2631	64.1686	0.13311	0.14018	0.870333	1.09003	1.38365	2.3827	4.24648	0.0524697
Q8QZT1	220	K	Acetyl-CoA acetyltransferase, mitochondrial OS=Mus musculus OX=10090 GN=Acat1 PE=1 SV=1	Acat1	_SK[Lac (K)]EAWDAGK_	1	272.783	147.086	249.426	279.581	288.459	361.757	1.02352	0.551885	0.935878	1.04902	1.08234	1.35736	1.38922	0.163288
Q8QZT1	240	K	Acetyl-CoA acetyltransferase, mitochondrial OS=Mus musculus OX=10090 GN=Acat1 PE=1 SV=1	Acat1	_FASEITPITISVK[Lac (K)]GK_	1	4.91488		2.56297	5.00862	3.12325	9.238	0.988999		0.515736	1.00786	0.628477	1.85892	1.54856	0.468436
Q8QZT1	242	K	Acetyl-CoA acetyltransferase, mitochondrial OS=Mus musculus OX=10090 GN=Acat1 PE=1 SV=1	Acat1	_GK[Lac (K)]PDVVVK_	1	141.816	93.3245	122.331	127.175	107.267	150.466	1.14617	0.754259	0.988694	1.02784	0.866946	1.21608	1.07675	0.640278
Q8QZT1	248	K	Acetyl-CoA acetyltransferase, mitochondrial OS=Mus musculus OX=10090 GN=Acat1 PE=1 SV=1	Acat1	_GKPDVVVK[Lac (K)]EDEEYKR_	1	337.641	182.883	299.656	348.497	330.737	401.777	1.06557	0.577163	0.945689	1.09983	1.04378	1.26797	1.31802	0.194598
Q8QZT1	260	K	Acetyl-CoA acetyltransferase, mitochondrial OS=Mus musculus OX=10090 GN=Acat1 PE=1 SV=1	Acat1	_VDFSK[Lac (K)]VPK_	1	629.563	453.483	979.459	810.763	857.39	944.287	0.808004	0.582017	1.25707	1.04056	1.10041	1.21193	1.26664	0.27935
Q8QZT1	265	K	Acetyl-CoA acetyltransferase, mitochondrial OS=Mus musculus OX=10090 GN=Acat1 PE=1 SV=1	Acat1	_LK[Lac (K)]TVFQK_	1	5849.77	2526.41	6729.44	5245.55	5692.92	5274.9	1.12068	0.484003	1.28921	1.00493	1.09063	1.01055	1.07333	0.643812
Q8QZT1	304	K	Acetyl-CoA acetyltransferase, mitochondrial OS=Mus musculus OX=10090 GN=Acat1 PE=1 SV=1	Acat1	_LNVK[Lac (K)]PLAR_	1	981.167	521.703	882.602	920.531	1015.76	952.104	1.11626	0.593533	1.00412	1.04727	1.15562	1.08319	1.21083	0.315988
Q8QZT1	335	K	Acetyl-CoA acetyltransferase, mitochondrial OS=Mus musculus OX=10090 GN=Acat1 PE=1 SV=1	Acat1	_VLK[Lac (K)]YAGLK_	1	302.471	158.949	264.519	291.188	272.915	298.219	1.14265	0.600464	0.999279	1.10003	1.03099	1.12659	1.18787	0.353301
Q8R0F8	116	K	Acylpyruvase FAHD1, mitochondrial OS=Mus musculus OX=10090 GN=Fahd1 PE=1 SV=2	Fahd1	_DVQEEC[Carbamidomethyl (C)]K[Lac (K)]K_	1	114.412	63.6867	93.3207	94.0739	83.4951	151.125	1.1439	0.636746	0.933031	0.940561	0.834793	1.51097	1.21102	0.498215
Q8R0F8	142	K	Acylpyruvase FAHD1, mitochondrial OS=Mus musculus OX=10090 GN=Fahd1 PE=1 SV=2	Fahd1	_EK[Lac (K)]IPDPHALR_	1	62.1209	19.9834	78.6072	84.934	42.0818	68.9359	1.04504	0.336173	1.32238	1.42881	0.707924	1.15968	1.21928	0.548156
Q8R0Y8	66	K	Mitochondrial coenzyme A transporter SLC25A42 OS=Mus musculus OX=10090 GN=Slc25a42 PE=1 SV=1	Slc25a42	_IIFQVSSK[Lac (K)]R_	1	181.477	98.702	143.425	124.209	137.068	139.088	1.32148	0.718731	1.0444	0.904465	0.998109	1.01282	0.945141	0.887866
Q8R164	271	K	Valacyclovir hydrolase OS=Mus musculus OX=10090 GN=Bphl PE=1 SV=1	Bphl	_LHLMPEGK[Lac (K)]HNLHLR_	1		32.2557	93.1254	59.4198	45.8133	173.799		0.398796	1.15136	0.734642	0.566416	2.14878	1.48365	0.630166
Q8R1M2	96	K	Histone H2A.J OS=Mus musculus OX=10090 GN=H2aj PE=1 SV=1	H2aj	_NDEELNK[Lac (K)]LLGR_	1	27.4037	16.622	11.6137	48.9005	45.818	24.7151	0.939163	0.569661	0.398017	1.67589	1.57025	0.847022	2.14657	0.0769659
Q8R1S0	72	K	Ubiquinone biosynthesis monooxygenase COQ6, mitochondrial OS=Mus musculus OX=10090 GN=Coq6 PE=1 SV=3	Coq6	_K[Lac (K)]ILLLEAGPK_	1	25.3508	25.4621	8.56707	11.8736	24.333	18.2497	1.33617	1.34204	0.451547	0.625824	1.28253	0.961892	0.917082	0.971526
Q8R1S0	86	K	Ubiquinone biosynthesis monooxygenase COQ6, mitochondrial OS=Mus musculus OX=10090 GN=Coq6 PE=1 SV=3	Coq6	_ALEK[Lac (K)]LSETYSNR_	1	82.8904	62.995	105.505	73.859	95.8083	117.168	0.92404	0.702252	1.17614	0.823361	1.06805	1.30616	1.141	0.533245
Q8R1S0	330	K	Ubiquinone biosynthesis monooxygenase COQ6, mitochondrial OS=Mus musculus OX=10090 GN=Coq6 PE=1 SV=3	Coq6	_HAVALLK[Lac (K)]PTK_	1	3.33965	1	7.27019	3.19597	2.60101	5.10905	0.889945	0.266479	1.93735	0.851658	0.693113	1.36145	0.939378	0.775432
Q8R2Q4	271	K	Ribosome-releasing factor 2, mitochondrial OS=Mus musculus OX=10090 GN=Gfm2 PE=1 SV=2	Gfm2	_ELLK[Lac (K)]ETIEAR_	1	19.8057	15.1096	16.9488	19.6859	23.5907	42.5987	0.862748	0.658181	0.738299	0.857528	1.02762	1.85562	1.65577	0.138807
Q8R4N0	55	K	Citramalyl-CoA lyase, mitochondrial OS=Mus musculus OX=10090 GN=Clybl PE=1 SV=2	Clybl	_AVLYVPGNDEK[Lac (K)]K_	1	567.01	399.488	531.546	483.456	639.767	540.604	1.07596	0.758074	1.00867	0.91741	1.21403	1.02586	1.11067	0.462714
Q8R4N0	80	K	Citramalyl-CoA lyase, mitochondrial OS=Mus musculus OX=10090 GN=Clybl PE=1 SV=2	Clybl	_VDC[Carbamidomethyl (C)]AVLDC[Carbamidomethyl (C)]EDGVAENK[Lac (K)]K_	1	59.0493	48.8428	93.0571	55.8009	84.3729	101.297	0.800814	0.662395	1.26202	0.75676	1.14425	1.37376	1.20165	0.502236
Q8R4N0	90	K	Citramalyl-CoA lyase, mitochondrial OS=Mus musculus OX=10090 GN=Clybl PE=1 SV=2	Clybl	_IAK[Lac (K)]TLEDFDLGTTEK_	1	9.26787	3.08702	9.1705	13.7101	8.02547	7.20479	1.10188	0.367023	1.0903	1.63003	0.954168	0.856596	1.34448	0.425081
Q8R4N0	154	K	Citramalyl-CoA lyase, mitochondrial OS=Mus musculus OX=10090 GN=Clybl PE=1 SV=2	Clybl	_FSLHLK[Lac (K)]GR_	1	122.412	69.5539	107.986	95.7681	97.9781	145.559	1.14895	0.652826	1.01355	0.89887	0.919612	1.3662	1.1312	0.578981
Q8R4N0	226	K	Citramalyl-CoA lyase, mitochondrial OS=Mus musculus OX=10090 GN=Clybl PE=1 SV=2	Clybl	_QK[Lac (K)]VVVTAK_	1	31.9155	21.2169	18.5954	13.9631	3.04397		1.79836	1.19552	1.04781	0.786789	0.17152		0.355659	0.334067
Q8R4N0	307	K	Citramalyl-CoA lyase, mitochondrial OS=Mus musculus OX=10090 GN=Clybl PE=1 SV=2	Clybl	_EHQQLGK[Lac (K)]GAFTFR_	1	90.1957	40.8613	96.5397	73.3692	84.6137	80.8457	1.16026	0.525632	1.24187	0.943806	1.08845	1.03998	1.04935	0.702269
Q8VCW8	182	K	Medium-chain acyl-CoA ligase ACSF2, mitochondrial OS=Mus musculus OX=10090 GN=Acsf2 PE=1 SV=1	Acsf2	_QFK[Lac (K)]TQQYYDILK_	1	42.9811	40.519	43.3832	64.0372	56.1374	60.7314	0.837867	0.789872	0.845705	1.24833	1.09433	1.18389	1.42577	0.00127957
Q8VCW8	340	K	Medium-chain acyl-CoA ligase ACSF2, mitochondrial OS=Mus musculus OX=10090 GN=Acsf2 PE=1 SV=1	Acsf2	_K[Lac (K)]ALEAISR_	1	348.798	207.735	333.367	274.2	284.227	345.569	1.16662	0.694807	1.115	0.917109	0.950647	1.15582	1.01584	0.850642
Q8VCW8	510	K	Medium-chain acyl-CoA ligase ACSF2, mitochondrial OS=Mus musculus OX=10090 GN=Acsf2 PE=1 SV=1	Acsf2	_SK[Lac (K)]DMIIR_	1	75.2637	37.0365	55.9786	91.0665	73.1119	70.5711	1.12047	0.551374	0.833369	1.35573	1.08844	1.05061	1.395	0.171034
Q8VD26	383	K	Transmembrane protein 143 OS=Mus musculus OX=10090 GN=Tmem143 PE=1 SV=1	Tmem143	_RPGGSQGK[Lac (K)]PEETSR_	1	53.7582	56.5164	57.8156	71.2898	56.6662	61.237	0.902782	0.949103	0.970921	1.1972	0.951619	1.02838	1.12554	0.18208
Q8VDC0	332	K	Probable leucine--tRNA ligase, mitochondrial OS=Mus musculus OX=10090 GN=Lars2 PE=1 SV=1	Lars2	_ALQK[Lac (K)]ALVPGR_	1	34.2393	10.1567	40.455	28.8427	44.2548	47.2027	1.00139	0.29705	1.18318	0.843554	1.29431	1.38052	1.41778	0.353338
Q8VE38	87	K	Oxidoreductase NAD-binding domain-containing protein 1 OS=Mus musculus OX=10090 GN=Oxnad1 PE=1 SV=2	Oxnad1	_LLVADK[Lac (K)]DFSFK_	1	5.48899	3.27016	4.37423	8.485	16.0113	24.0755	0.533731	0.317979	0.425335	0.825052	1.55688	2.34102	3.69835	0.0213287
Q8VE38	302	K	Oxidoreductase NAD-binding domain-containing protein 1 OS=Mus musculus OX=10090 GN=Oxnad1 PE=1 SV=2	Oxnad1	_HLESC[Carbamidomethyl (C)]HVPK[Lac (K)]EHIC[Carbamidomethyl (C)]FEK_	1		1.17393	7.30287	4.81366	7.35724	4.42375		0.234117	1.45641	0.959988	1.46725	0.882229	1.3051	0.624329
Q8VEM8	94	K	Solute carrier family 25 member 3 OS=Mus musculus OX=10090 GN=Slc25a3 PE=1 SV=1	Slc25a3	_MQVDPQK[Lac (K)]YK_	1	1044.62	581.263	992.237	972.618	947.349	1163.77	1.09924	0.611656	1.04412	1.02347	0.996884	1.22462	1.17784	0.38728
Q8VEM8	201	K	Solute carrier family 25 member 3 OS=Mus musculus OX=10090 GN=Slc25a3 PE=1 SV=1	Slc25a3	_EAVPK[Lac (K)]MYK_	1	205.895	107.489	126.321	138.438	140.681	182.666	1.37036	0.71541	0.84075	0.921394	0.936323	1.21576	1.05021	0.727715
Q8VEM8	204	K	Solute carrier family 25 member 3 OS=Mus musculus OX=10090 GN=Slc25a3 PE=1 SV=1	Slc25a3	_MYK[Lac (K)]EEGLNAFYK_	1	1115.6	634.089	1095.17	1190.51	1579.15	1272.88	0.971862	0.552392	0.954066	1.03712	1.37568	1.10887	1.421	0.139109
Q8VEM8	247	K	Solute carrier family 25 member 3 OS=Mus musculus OX=10090 GN=Slc25a3 PE=1 SV=1	Slc25a3	_FVVPK[Lac (K)]PR_	1	2129.82	1152.61	1378.44	1623.65	1950.54	1972.31	1.25193	0.677518	0.810262	0.954396	1.14655	1.15935	1.19001	0.349274
Q8VEM8	290	K	Solute carrier family 25 member 3 OS=Mus musculus OX=10090 GN=Slc25a3 PE=1 SV=1	Slc25a3	_EK[Lac (K)]GSTASQVLQR_	1	5084.61	2401.95	4040.08	4288.55	4563.7	5093.61	1.19767	0.565775	0.951633	1.01016	1.07497	1.19979	1.20988	0.360917
Q8VEM8	308	K	Solute carrier family 25 member 3 OS=Mus musculus OX=10090 GN=Slc25a3 PE=1 SV=1	Slc25a3	_GVWK[Lac (K)]GLFAR_	1	67.6577	126.367	16.7035	24.4121	71.8105	104.188	0.98737	1.84415	0.243764	0.356261	1.04797	1.52047	0.951036	0.917065
Q91V12	50	K	Cytosolic acyl coenzyme A thioester hydrolase OS=Mus musculus OX=10090 GN=Acot7 PE=1 SV=2	Acot7	_ADHQK[Lac (K)]LGHC[Carbamidomethyl (C)]VTMGR_	1	12.839		14.1987	16.1517	14.2579	17.9498	0.851424		0.941594	1.07111	0.945519	1.19035	1.1924	0.16248
Q91VD9	84	K	NADH-ubiquinone oxidoreductase 75 kDa subunit, mitochondrial OS=Mus musculus OX=10090 GN=Ndufs1 PE=1 SV=2	Ndufs1	_MC[Carbamidomethyl (C)]LVEIEK[Lac (K)]APK_	1	830.121	665.84	526.823	514.934	759.878	865.451	1.19641	0.959644	0.759285	0.742149	1.09518	1.24733	1.05808	0.817195
Q91VD9	467	K	NADH-ubiquinone oxidoreductase 75 kDa subunit, mitochondrial OS=Mus musculus OX=10090 GN=Ndufs1 PE=1 SV=2	Ndufs1	_HSFC[Carbamidomethyl (C)]EVLK[Lac (K)]DAK_	1	48.3097	28.3229	47.4022	47.9786	44.4047	70.1344	1.01154	0.593042	0.992534	1.0046	0.929771	1.46852	1.31026	0.283618
Q91VD9	471	K	NADH-ubiquinone oxidoreductase 75 kDa subunit, mitochondrial OS=Mus musculus OX=10090 GN=Ndufs1 PE=1 SV=2	Ndufs1	_K[Lac (K)]PMVVLGSSALQR_	1	5.27287	4.75039	1	1.51763	1.69091	5.89404	1.57197	1.41621	0.298124	0.452442	0.5041	1.75716	0.825761	0.819918
Q91VD9	709	K	NADH-ubiquinone oxidoreductase 75 kDa subunit, mitochondrial OS=Mus musculus OX=10090 GN=Ndufs1 PE=1 SV=2	Ndufs1	_ASQTMAK[Lac (K)]C[Carbamidomethyl (C)]VK_	1	48.9909	19.0986	51.2672	45.1324	50.7035	55.3435	1.08653	0.423573	1.13701	1.00095	1.12451	1.22742	1.26662	0.378652
Q91VD9	712	K	NADH-ubiquinone oxidoreductase 75 kDa subunit, mitochondrial OS=Mus musculus OX=10090 GN=Ndufs1 PE=1 SV=2	Ndufs1	_C[Carbamidomethyl (C)]VK[Lac (K)]AVTEGAQAVEEPSIC[Carbamidomethyl (C)]_	1	3.75565		40.7647	38.8926		15.8618	0.151323		1.6425	1.56707		0.639107	1.22987	0.664468
Q91VM9	68	K	Inorganic pyrophosphatase 2, mitochondrial OS=Mus musculus OX=10090 GN=Ppa2 PE=1 SV=1	Ppa2	_ADC[Carbamidomethyl (C)]K[Lac (K)]EEHDIPR_	1	37.3929	9.95881	39.8639	35.7002	36.0602	26.3648	1.21051	0.322395	1.29051	1.15571	1.16737	0.853501	1.12509	0.584101
Q91VM9	237	K	Inorganic pyrophosphatase 2, mitochondrial OS=Mus musculus OX=10090 GN=Ppa2 PE=1 SV=1	Ppa2	_LYK[Lac (K)]VPDGKPENK_	0.925562	80.5085	31.5439	79.0035	60.9728	63.6944	73.2062	1.242	0.486627	1.21878	0.940626	0.982611	1.12935	1.03568	0.730205
Q91VM9	242	K	Inorganic pyrophosphatase 2, mitochondrial OS=Mus musculus OX=10090 GN=Ppa2 PE=1 SV=1	Ppa2	_VPDGK[Lac (K)]PENK_	1	1270.05	919.283	1274.2	1146.36	1053.98	1126.58	1.12221	0.812273	1.12587	1.01292	0.931293	0.995435	0.960558	0.803254
Q91VR2	83	K	ATP synthase subunit gamma, mitochondrial OS=Mus musculus OX=10090 GN=Atp5f1c PE=1 SV=1	Atp5f1c	_ADIK[Lac (K)]APEDK_	1	1020.92	526.2	1101.4	968.766	1104.92	1080.99	1.05554	0.544046	1.13875	1.00162	1.14239	1.11765	1.19111	0.400899
Q91VR2	90	K	ATP synthase subunit gamma, mitochondrial OS=Mus musculus OX=10090 GN=Atp5f1c PE=1 SV=1	Atp5f1c	_K[Lac (K)]HLIIGVSSDR_	1	157.072	71.7369	82.9924	159.012	137.066	161.933	1.22424	0.559125	0.646851	1.23935	1.06831	1.26212	1.46892	0.146757
Q91VR2	115	K	ATP synthase subunit gamma, mitochondrial OS=Mus musculus OX=10090 GN=Atp5f1c PE=1 SV=1	Atp5f1c	_QMK[Lac (K)]NEVAALTAAGK_	1	92.7848	56.5018	73.082	108.852	72.5172	98.1466	1.10924	0.675476	0.873692	1.30132	0.86694	1.17334	1.25699	0.28004
Q91VR2	138	K	ATP synthase subunit gamma, mitochondrial OS=Mus musculus OX=10090 GN=Atp5f1c PE=1 SV=1	Atp5f1c	_IK[Lac (K)]GILYR_	1	458.47	277.542	249.695	430.032	434.977	425.532	1.20849	0.731579	0.658174	1.13353	1.14656	1.12167	1.30925	0.177943
Q91VR2	154	K	ATP synthase subunit gamma, mitochondrial OS=Mus musculus OX=10090 GN=Atp5f1c PE=1 SV=1	Atp5f1c	_THSDQFLVSFK[Lac (K)]DVGR_	1			6.26753	9.32003	5.24653	5.28838			0.959714	1.42713	0.803375	0.809782	1.05597
Q91VR2	262	K	ATP synthase subunit gamma, mitochondrial OS=Mus musculus OX=10090 GN=Atp5f1c PE=1 SV=1	Atp5f1c	_MTAMDNASK[Lac (K)]NASDMIDK_	1		1	3.563	3.89628				0.35464	1.26358	1.38178			1.70777
Q91VT4	189	K	3-oxoacyl-[acyl-carrier-protein] reductase OS=Mus musculus OX=10090 GN=Cbr4 PE=1 SV=2	Cbr4	_HLK[Lac (K)]EEHFK_	1	36.2129	12.7943	29.0445	28.5188	25.299	23.3749	1.39958	0.494483	1.12253	1.10222	0.977774	0.903411	0.988995	0.826564
Q91VT4	195	K	3-oxoacyl-[acyl-carrier-protein] reductase OS=Mus musculus OX=10090 GN=Cbr4 PE=1 SV=2	Cbr4	_K[Lac (K)]NIPLGR_	1	206.713	111.358	168.715	161.124	170.286	177.704	1.24538	0.670898	1.01646	0.970724	1.02592	1.07061	1.04587	0.701748
Q91WD5	425	K	NADH dehydrogenase [ubiquinone] iron-sulfur protein 2, mitochondrial OS=Mus musculus OX=10090 GN=Ndufs2 PE=1 SV=1	Ndufs2	_IK[Lac (K)]APGFAHLAGLDK_	1	108.151	72.179	96.0175	88.613	75.2858	94.4228	1.21366	0.809986	1.0775	0.994406	0.844849	1.0596	0.934771	0.69537
Q91WK1	53	K	SPRY domain-containing protein 4 OS=Mus musculus OX=10090 GN=Spryd4 PE=1 SV=1	Spryd4	_GDTGVK[Lac (K)]YGLVGLEPTK_	1	14.2731	18.61	13.7054	9.77336	16.0618	22.0524	0.906457	1.18189	0.870403	0.620688	1.02006	1.40051	1.02789	0.950793
Q91WK1	143	K	SPRY domain-containing protein 4 OS=Mus musculus OX=10090 GN=Spryd4 PE=1 SV=1	Spryd4	_APIK[Lac (K)]GIGQPEK_	1	249.446	156.62	306.979	246.68	257.096	309.061	0.980859	0.615852	1.20709	0.969983	1.01094	1.21527	1.13995	0.480435
Q91WS0	55	K	CDGSH iron-sulfur domain-containing protein 1 OS=Mus musculus OX=10090 GN=Cisd1 PE=1 SV=1	Cisd1	_DNPK[Lac (K)]VVHAFDMEDLGDK_	1	13.113		14.1819	24.5957		10.657	0.838594		0.906952	1.57293		0.681529	1.29155	0.752141
Q91YM4	112	K	FAST kinase domain-containing protein 4 OS=Mus musculus OX=10090 GN=Tbrg4 PE=1 SV=1	Tbrg4	_LSYLLSEK[Lac (K)]PK_	1	16.2935		8.42006	12.0962	10.2067	11.4864	1.39254		0.719627	1.03381	0.872326	0.981696	0.911494	0.920286
Q91YP0	234	K	L-2-hydroxyglutarate dehydrogenase, mitochondrial OS=Mus musculus OX=10090 GN=L2hgdh PE=1 SV=1	L2hgdh	_SK[Lac (K)]DGMNYPIAVK_	1	16.0347	9.71406	19.2814	16.4909	20.8973	16.5781	0.971834	0.588751	1.16861	0.999486	1.26655	1.00477	1.19845	0.383518
Q91YT0	104	K	NADH dehydrogenase [ubiquinone] flavoprotein 1, mitochondrial OS=Mus musculus OX=10090 GN=Ndufv1 PE=1 SV=1	Ndufv1	_WSFMNK[Lac (K)]PSDGRPK_	1	11.1655	9.06189	19.959	13.034	12.0989	16.4357	0.819436	0.665052	1.46479	0.956567	0.887937	1.20622	1.0344	0.759355
Q91YT0	365	K	NADH dehydrogenase [ubiquinone] flavoprotein 1, mitochondrial OS=Mus musculus OX=10090 GN=Ndufv1 PE=1 SV=1	Ndufv1	_STDIVK[Lac (K)]AIAR_	1	42.0924	34.7598	17.7924	22.1499	28.869	46.3255	1.31546	1.08631	0.556044	0.692223	0.902209	1.44775	1.02852	0.904961
Q91YT0	401	K	NADH dehydrogenase [ubiquinone] flavoprotein 1, mitochondrial OS=Mus musculus OX=10090 GN=Ndufv1 PE=1 SV=1	Ndufv1	_FVK[Lac (K)]GDAR_	1	175.873	106.169	148.195	177.697	177.568	172.977	1.10095	0.664611	0.927687	1.11236	1.11156	1.08282	1.22779	0.201903
Q91Z53	66	K	Glyoxylate reductase/hydroxypyruvate reductase OS=Mus musculus OX=10090 GN=Grhpr PE=1 SV=1	Grhpr	_K[Lac (K)]LLDAAGANLR_	1	31.3758	14.1595	22.7185	22.0723	22.2473	28.3856	1.33553	0.602708	0.967026	0.939519	0.946969	1.20825	1.06522	0.683609
Q91ZA3	61	K	Propionyl-CoA carboxylase alpha chain, mitochondrial OS=Mus musculus OX=10090 GN=Pcca PE=1 SV=2	Pcca	_TFDK[Lac (K)]ILIANR_	1	19.6728	31.808	14.936	17.4633	13.8133	17.6161	1.02365	1.65509	0.777175	0.908682	0.718761	0.916635	0.73615	0.325829
Q91ZA3	146	K	Propionyl-CoA carboxylase alpha chain, mitochondrial OS=Mus musculus OX=10090 GN=Pcca PE=1 SV=2	Pcca	_AQAVHPGYGFLSENK[Lac (K)]EFAK_	1	2.86561		2.9737	5.35626	1.69336	3.14227	0.893761		0.927472	1.67057	0.528145	0.980049	1.1636	0.922625
Q91ZA3	184	K	Propionyl-CoA carboxylase alpha chain, mitochondrial OS=Mus musculus OX=10090 GN=Pcca PE=1 SV=2	Pcca	_AK[Lac (K)]VNTIPGFDGVVK_	1	295.457	262.552	194.53	213.181	282.704	321.383	1.12927	1.00351	0.743518	0.814804	1.08053	1.22837	1.08601	0.656957
Q91ZA3	492	K	Propionyl-CoA carboxylase alpha chain, mitochondrial OS=Mus musculus OX=10090 GN=Pcca PE=1 SV=2	Pcca	_FVK[Lac (K)]GDISTK_	1	358.944	178.82	340.062	329.748	435.352	444.339	1.03181	0.514032	0.977534	0.947885	1.25145	1.27729	1.37777	0.216158
Q91ZA3	704	K	Propionyl-CoA carboxylase alpha chain, mitochondrial OS=Mus musculus OX=10090 GN=Pcca PE=1 SV=2	Pcca	_VK[Lac (K)]LVHC[Carbamidomethyl (C)]K_	1	12.4594	3.93199	10.8515	4.81125	12.8388	10.5173	1.34915	0.425768	1.17503	0.520977	1.39023	1.13885	1.03394	0.894024
Q91ZE0	236	K	Trimethyllysine dioxygenase, mitochondrial OS=Mus musculus OX=10090 GN=Tmlhe PE=1 SV=2	Tmlhe	_GDTAYTK[Lac (K)]LALDR_	1	22.2456	23.6893	21.995	20.5546	24.4486	20.0189	1.00392	1.06908	0.992615	0.927611	1.10334	0.903432	0.957191	0.518705
Q921G7	87	K	Electron transfer flavoprotein-ubiquinone oxidoreductase, mitochondrial OS=Mus musculus OX=10090 GN=Etfdh PE=1 SV=1	Etfdh	_LK[Lac (K)]QLAAEQGK_	1	25.1283	21.0472	17.8181	24.1915	24.5492	40.4414	0.984295	0.824435	0.697947	0.947596	0.961608	1.58412	1.39361	0.186623
Q921G7	95	K	Electron transfer flavoprotein-ubiquinone oxidoreductase, mitochondrial OS=Mus musculus OX=10090 GN=Etfdh PE=1 SV=1	Etfdh	_QLAAEQGK[Lac (K)]DIR_	1	45.0931	17.5993	28.2138	44.2579	39.7945	48.5155	1.21069	0.47252	0.757505	1.18827	1.06843	1.30258	1.45829	0.183057
Q921G7	131	K	Electron transfer flavoprotein-ubiquinone oxidoreductase, mitochondrial OS=Mus musculus OX=10090 GN=Etfdh PE=1 SV=1	Etfdh	_ELFPDWK[Lac (K)]EK_	1	901.193	895.098	392.94	361.759	944.698	646.668	1.30533	1.29651	0.569154	0.52399	1.36835	0.936667	0.892151	0.774532
Q921G7	133	K	Electron transfer flavoprotein-ubiquinone oxidoreductase, mitochondrial OS=Mus musculus OX=10090 GN=Etfdh PE=1 SV=1	Etfdh	_EK[Lac (K)]GAPLNTPVTEDR_	1	40.1181	19.9788	38.183	47.0343	37.574	45.4518	1.05417	0.524974	1.00332	1.2359	0.987318	1.19432	1.32337	0.243269
Q921G7	152	K	Electron transfer flavoprotein-ubiquinone oxidoreductase, mitochondrial OS=Mus musculus OX=10090 GN=Etfdh PE=1 SV=1	Etfdh	_FAILTEK[Lac (K)]HR_	1	73.9533	32.8563	58.1599	55.968	54.9412	54.5144	1.34301	0.596676	1.05619	1.01639	0.997743	0.989992	1.00275	0.824721
Q921G7	222	K	Electron transfer flavoprotein-ubiquinone oxidoreductase, mitochondrial OS=Mus musculus OX=10090 GN=Etfdh PE=1 SV=1	Etfdh	_GIATNDVGIQK[Lac (K)]DGAPK_	1	151.674	72.7246	126.043	116.414	172.412	102.622	1.22666	0.588157	1.01937	0.94149	1.39437	0.829953	1.11701	0.653374
Q921G7	283	K	Electron transfer flavoprotein-ubiquinone oxidoreductase, mitochondrial OS=Mus musculus OX=10090 GN=Etfdh PE=1 SV=1	Etfdh	_ELWIIDEK[Lac (K)]K_	1	1301.72	1760.05	401.872	409.469	1591.75	1326.85	1.14998	1.55488	0.355026	0.361737	1.4062	1.17218	0.960859	0.974729
Q921G7	356	K	Electron transfer flavoprotein-ubiquinone oxidoreductase, mitochondrial OS=Mus musculus OX=10090 GN=Etfdh PE=1 SV=1	Etfdh	_HHPSIQPTLEGGK[Lac (K)]R_	1	65.0768	30.0006	53.2291	61.7551	45.7957	63.1211	1.2241	0.564313	1.00124	1.16162	0.86142	1.18731	1.15081	0.516949
Q921G7	496	K	Electron transfer flavoprotein-ubiquinone oxidoreductase, mitochondrial OS=Mus musculus OX=10090 GN=Etfdh PE=1 SV=1	Etfdh	_GSDSDQLK[Lac (K)]PAK_	1	19.546	11.4355	17.7552	19.788	14.5974	11.2223	1.24306	0.727264	1.12918	1.25845	0.928348	0.713701	0.935796	0.786198
Q921S7	134	K	Large ribosomal subunit protein mL37 OS=Mus musculus OX=10090 GN=Mrpl37 PE=1 SV=1	Mrpl37	_LIEGLPK[Lac (K)]K_	1	20.816	14.8867	13.8564	26.1319	25.4329	23.0659	1.00569	0.719225	0.669444	1.26251	1.22874	1.11439	1.50589	0.0317466
Q922B1	94	K	ADP-ribose glycohydrolase MACROD1 OS=Mus musculus OX=10090 GN=Macrod1 PE=1 SV=2	Macrod1	_VDLSTSTDWK[Lac (K)]EAK_	1	41.3559	20.8691	28.8026	36.8729	73.6126	64.7087	0.932064	0.47034	0.64914	0.831026	1.65905	1.45838	1.92463	0.0878651
Q922B1	101	K	ADP-ribose glycohydrolase MACROD1 OS=Mus musculus OX=10090 GN=Macrod1 PE=1 SV=2	Macrod1	_SFLK[Lac (K)]GLSDK_	1	370.059	226.208	235.857	283.165	362.598	298.677	1.2498	0.763975	0.796561	0.956333	1.2246	1.00872	1.13497	0.447764
Q922B1	106	K	ADP-ribose glycohydrolase MACROD1 OS=Mus musculus OX=10090 GN=Macrod1 PE=1 SV=2	Macrod1	_GLSDK[Lac (K)]QR_	1	1078.92	642.716	1035.26	947.944	1080.9	1279.36	1.06734	0.635818	1.02415	0.93777	1.0693	1.26563	1.19997	0.344715
Q922B1	115	K	ADP-ribose glycohydrolase MACROD1 OS=Mus musculus OX=10090 GN=Macrod1 PE=1 SV=2	Macrod1	_EEHYFC[Carbamidomethyl (C)]K[Lac (K)]DFIK_	1	14.0266	7.21759	7.25074	8.03084	6.45554	13.7052	1.48465	0.763948	0.767457	0.850027	0.683288	1.45064	0.989357	0.974091
Q922B1	131	K	ADP-ribose glycohydrolase MACROD1 OS=Mus musculus OX=10090 GN=Macrod1 PE=1 SV=2	Macrod1	_ETAK[Lac (K)]GLAVK_	1	2474.27	1172.6	2046.81	2099.66	2320.78	2563.8	1.17098	0.55495	0.96868	0.993694	1.09834	1.21335	1.22667	0.344329
Q922B1	136	K	ADP-ribose glycohydrolase MACROD1 OS=Mus musculus OX=10090 GN=Macrod1 PE=1 SV=2	Macrod1	_GLAVK[Lac (K)]VEDPK_	1	49.5863	18.115	32.1952	40.2362	43.6397	41.6172	1.32002	0.482232	0.857055	1.07111	1.16171	1.10787	1.25623	0.350541
Q922B1	141	K	ADP-ribose glycohydrolase MACROD1 OS=Mus musculus OX=10090 GN=Macrod1 PE=1 SV=2	Macrod1	_VEDPK[Lac (K)]YK_	1	100.76	41.653	92.3907	89.9626	98.4906	143.62	1.06647	0.440868	0.977892	0.952191	1.04245	1.52012	1.41426	0.277627
Q922B1	146	K	ADP-ribose glycohydrolase MACROD1 OS=Mus musculus OX=10090 GN=Macrod1 PE=1 SV=2	Macrod1	_DK[Lac (K)]QLNEK_	1	84.4226	62.9226	63.3543	75.2754	89.3873	89.7653	1.08902	0.811683	0.817251	0.971029	1.15307	1.15794	1.20754	0.159262
Q922B1	209	K	ADP-ribose glycohydrolase MACROD1 OS=Mus musculus OX=10090 GN=Macrod1 PE=1 SV=2	Macrod1	_AK[Lac (K)]ITC[Carbamidomethyl (C)]GYR_	1	106.852	75.8123	90.5096	65.4611	81.9353	90.8233	1.25366	0.889479	1.06192	0.768032	0.961318	1.0656	0.872044	0.380611
Q922U2	251	K	Keratin, type II cytoskeletal 5 OS=Mus musculus OX=10090 GN=Krt5 PE=1 SV=1	Krt5	_NK[Lac (K)]YEDEINKR_	0.999919	10.514	10.2458	1.87686	15.8966	10.2136	5.97811	1.15275	1.12334	0.205777	1.74289	1.11981	0.655435	1.41754	0.457397
Q922U2	258	K	Keratin, type II cytoskeletal 5 OS=Mus musculus OX=10090 GN=Krt5 PE=1 SV=1	Krt5	_YEDEINK[Lac (K)]R_	1	32.9633	22.303	19.7019	24.6214	23.2158	35.8037	1.24696	0.843696	0.7453	0.9314	0.878228	1.35441	1.11569	0.605852
Q922U2	398	K	Keratin, type II cytoskeletal 5 OS=Mus musculus OX=10090 GN=Krt5 PE=1 SV=1	Krt5	_SEIDNVK[Lac (K)]K_	1	55.2442	31.7024	23.1762	47.438	49.1934	34.1723	1.37579	0.789511	0.577178	1.18139	1.22511	0.851021	1.1878	0.465245
Q924D0	53	K	Reticulon-4-interacting protein 1, mitochondrial OS=Mus musculus OX=10090 GN=Rtn4ip1 PE=1 SV=2	Rtn4ip1	_YGK[Lac (K)]NEVLR_	1	62.4796	25.7967	51.5919	39.9184	43.2882	52.9032	1.35836	0.560843	1.12165	0.86786	0.941123	1.15016	0.973129	0.916072
Q924D0	111	K	Reticulon-4-interacting protein 1, mitochondrial OS=Mus musculus OX=10090 GN=Rtn4ip1 PE=1 SV=2	Rtn4ip1	_TK[Lac (K)]GEEFPLTLGR_	1	73.9919	69.0152	35.2197	43.1828	88.0255	52.91	1.22522	1.14281	0.583196	0.715055	1.4576	0.876126	1.03306	0.91228
Q924X2	209	K	Carnitine O-palmitoyltransferase 1, muscle isoform OS=Mus musculus OX=10090 GN=Cpt1b PE=1 SV=1	Cpt1b	_METLAK[Lac (K)]EFQDK_	1	11.0723	9.63395	8.80031	7.41236	12.7231	17.0478	0.996163	0.866754	0.791753	0.666881	1.14468	1.53377	1.26017	0.517398
Q924X2	214	K	Carnitine O-palmitoyltransferase 1, muscle isoform OS=Mus musculus OX=10090 GN=Cpt1b PE=1 SV=1	Cpt1b	_EFQDK[Lac (K)]TAPR_	1	16.5211	7.88606	15.8575	13.6118	16.2857	11.9074	1.20784	0.57654	1.15932	0.995144	1.19062	0.870533	1.03825	0.766156
Q924X2	321	K	Carnitine O-palmitoyltransferase 1, muscle isoform OS=Mus musculus OX=10090 GN=Cpt1b PE=1 SV=1	Cpt1b	_IPGK[Lac (K)]ETDLLQHLSESR_	1		1.62252	1.48744	1.55211		1		1.14624	1.05081	1.0965		0.706455	0.820626	0.495129
Q924X2	626	K	Carnitine O-palmitoyltransferase 1, muscle isoform OS=Mus musculus OX=10090 GN=Cpt1b PE=1 SV=1	Cpt1b	_K[Lac (K)]QDLQDLFR_	1	48.3175	72.1307	45.3266	48.817	87.8054	68.8455	0.780905	1.16577	0.732565	0.788977	1.41911	1.11268	1.23944	0.404889
Q925I1	423	K	ATPase family AAA domain-containing protein 3 OS=Mus musculus OX=10090 GN=Atad3 PE=1 SV=1	Atad3	_ATEK[Lac (K)]ISEDLR_	1	388.982	213.825	348.61	375.023	423.922	443.792	1.06369	0.584713	0.953288	1.02552	1.15923	1.21357	1.3062	0.195028
Q925I1	500	K	ATPase family AAA domain-containing protein 3 OS=Mus musculus OX=10090 GN=Atad3 PE=1 SV=1	Atad3	_YVLKPATEGK[Lac (K)]QR_	0.998544	32.62	18.6291	48.8957	47.1795	28.1063	30.2018	0.951796	0.543565	1.42669	1.37662	0.820094	0.881236	1.05335	0.773601
Q925I1	504	K	ATPase family AAA domain-containing protein 3 OS=Mus musculus OX=10090 GN=Atad3 PE=1 SV=1	Atad3	_LK[Lac (K)]VAQFDYGK_	1	31.453	24.4415	22.3239	33.2483	38.0085	36.7063	1.01362	0.787667	0.719424	1.07148	1.22489	1.18292	1.38028	0.0395556
Q99J39	227	K	Malonyl-CoA decarboxylase, mitochondrial OS=Mus musculus OX=10090 GN=Mlycd PE=1 SV=1	Mlycd	_NWMDMK[Lac (K)]R_	1	177.333	119.71	208.448	84.4684	159.601	162.798	1.16621	0.787257	1.37083	0.555495	1.0496	1.07062	0.804895	0.437363
Q99J39	385	K	Malonyl-CoA decarboxylase, mitochondrial OS=Mus musculus OX=10090 GN=Mlycd PE=1 SV=1	Mlycd	_GFLSSGEWVK[Lac (K)]SEK_	1	51.5172	37.0946	37.0004	36.1987	55.5435	62.3301	1.10519	0.795781	0.793759	0.776562	1.19156	1.33715	1.22657	0.390968
Q99JT1	529	K	Glutamyl-tRNA(Gln) amidotransferase subunit B, mitochondrial OS=Mus musculus OX=10090 GN=Gatb PE=1 SV=1	Gatb	_AINK[Lac (K)]LIGLVR_	1	8.97172		5.50101	6.84278	5.43012	18.9014	0.982727		0.602559	0.749531	0.594794	2.07039	1.436	0.685559
Q99JY0	182	K	Trifunctional enzyme subunit beta, mitochondrial OS=Mus musculus OX=10090 GN=Hadhb PE=1 SV=1	Hadhb	_K[Lac (K)]MMLDLNK_	1	110.703	80.1622	83.8439	73.1808	75.1225	113.062	1.23904	0.897212	0.93842	0.819073	0.840806	1.26544	0.951425	0.746771
Q99JY0	189	K	Trifunctional enzyme subunit beta, mitochondrial OS=Mus musculus OX=10090 GN=Hadhb PE=1 SV=1	Hadhb	_MMLDLNK[Lac (K)]AK_	1	506.789	410.278	378.613	376.465	407.439	454.523	1.19992	0.971415	0.89644	0.891355	0.964692	1.07617	0.955812	0.713461
Q99JY0	255	K	Trifunctional enzyme subunit beta, mitochondrial OS=Mus musculus OX=10090 GN=Hadhb PE=1 SV=1	Hadhb	_K[Lac (K)]AQDEGHLSDIVPFK_	1	123.579	99.9283	114.276	101.154	189.437	141.269	0.963402	0.779023	0.890872	0.788581	1.47682	1.1013	1.27851	0.320331
Q99JY0	273	K	Trifunctional enzyme subunit beta, mitochondrial OS=Mus musculus OX=10090 GN=Hadhb PE=1 SV=1	Hadhb	_VPGK[Lac (K)]DTVTK_	1	20387.1	10970.6	18895.2	15939.2	18595.3	20317.5	1.16382	0.626266	1.07865	0.909899	1.06153	1.15984	1.09152	0.60004
Q99JY0	278	K	Trifunctional enzyme subunit beta, mitochondrial OS=Mus musculus OX=10090 GN=Hadhb PE=1 SV=1	Hadhb	_DTVTK[Lac (K)]DNGIR_	1	808.26	421.795	528.74	533.295	698.887	854.758	1.26102	0.658072	0.824925	0.832031	1.09038	1.33357	1.18657	0.463741
Q99JY0	292	K	Trifunctional enzyme subunit beta, mitochondrial OS=Mus musculus OX=10090 GN=Hadhb PE=1 SV=1	Hadhb	_PSSLEQMAK[Lac (K)]LK_	1	137.547	87.406	74.8513	77.7009	149.2	186.412	1.15729	0.735413	0.629781	0.653756	1.25533	1.56843	1.37861	0.412819
Q99JY0	294	K	Trifunctional enzyme subunit beta, mitochondrial OS=Mus musculus OX=10090 GN=Hadhb PE=1 SV=1	Hadhb	_LK[Lac (K)]PAFIK_	1	237.335	122.639	70.6049	72.9218	189.835	177.146	1.63588	0.845321	0.486661	0.50263	1.30848	1.22102	1.02166	0.905636
Q99JY0	333	K	Trifunctional enzyme subunit beta, mitochondrial OS=Mus musculus OX=10090 GN=Hadhb PE=1 SV=1	Hadhb	_ALAMGYK[Lac (K)]PK_	1	161.752	69.3748	176.168	150.629	147.107	172.029	1.10655	0.474596	1.20517	1.03046	1.00636	1.17686	1.15338	0.507929
Q99JY0	362	K	Trifunctional enzyme subunit beta, mitochondrial OS=Mus musculus OX=10090 GN=Hadhb PE=1 SV=1	Hadhb	_DQLLLGPTYATPK[Lac (K)]VLEK_	1	7.28439		68.138	72.8624	14.4173	23.3675	0.195744		1.83098	1.95793	0.387418	0.627922	0.978022	0.814544
Q99JY0	409	K	Trifunctional enzyme subunit beta, mitochondrial OS=Mus musculus OX=10090 GN=Hadhb PE=1 SV=1	Hadhb	_TK[Lac (K)]VGSPPLEK_	1	800.903	392.682	693.557	591.604	718.803	805.807	1.20035	0.58853	1.03946	0.886662	1.0773	1.2077	1.12139	0.557466
Q99JY3	63	K	GTPase IMAP family member 4 OS=Mus musculus OX=10090 GN=Gimap4 PE=1 SV=2	Gimap4	_VFNSGIC[Carbamidomethyl (C)]AK[Lac (K)]SITK_	1			9.02319	17.5691	20.5821	22.4624			0.5183	1.00919	1.18225	1.29026	2.23918
Q99JY3	170	K	GTPase IMAP family member 4 OS=Mus musculus OX=10090 GN=Gimap4 PE=1 SV=2	Gimap4	_KDDLEDTDIHEYLEK[Lac (K)]APK_	0.999999			6.52419	6.72806		1			1.3733	1.41621		0.210493	0.592262
Q99KB8	117	K	Hydroxyacylglutathione hydrolase, mitochondrial OS=Mus musculus OX=10090 GN=Hagh PE=1 SV=2	Hagh	_LVK[Lac (K)]LEPGLK_	1	129.03	81.4441	126.371	71.6051	105.461	112.9	1.23511	0.779605	1.20965	0.685423	1.0095	1.08071	0.860829	0.513776
Q99KI0	31	K	Aconitate hydratase, mitochondrial OS=Mus musculus OX=10090 GN=Aco2 PE=1 SV=1	Aco2	_AK[Lac (K)]VAMSHFEPSEYIR_	1	1585.67	903.66	2031.33	1952.13	2599.38	2320.92	0.83507	0.475899	1.06977	1.02806	1.36892	1.22228	1.52023	0.140149
Q99KI0	50	K	Aconitate hydratase, mitochondrial OS=Mus musculus OX=10090 GN=Aco2 PE=1 SV=1	Aco2	_YDLLEK[Lac (K)]NINIVR_	1	59.5332		73.6551	166.806	42.6758	123.955	0.637914		0.789233	1.78737	0.457283	1.3282	1.669	0.542043
Q99KI0	138	K	Aconitate hydratase, mitochondrial OS=Mus musculus OX=10090 GN=Aco2 PE=1 SV=1	Aco2	_VAVPSTIHC[Carbamidomethyl (C)]DHLIEAQVGGEK[Lac (K)]DLR_	1			44.7001	52.2816					0.921825	1.07818			1.16961
Q99KI0	228	K	Aconitate hydratase, mitochondrial OS=Mus musculus OX=10090 GN=Aco2 PE=1 SV=1	Aco2	_C[Carbamidomethyl (C)]PK[Lac (K)]VIGVK_	1	150.413	105.109	133.74	147.261	121.486	153.493	1.11211	0.777146	0.988831	1.08881	0.898229	1.13488	1.08472	0.532635
Q99KI0	309	K	Aconitate hydratase, mitochondrial OS=Mus musculus OX=10090 GN=Aco2 PE=1 SV=1	Aco2	_YLSK[Lac (K)]TGR_	1	436.034	276.636	291.265	396.375	445.535	462.999	1.13312	0.718894	0.75691	1.03006	1.15781	1.2032	1.2998	0.136149
Q99KI0	409	K	Aconitate hydratase, mitochondrial OS=Mus musculus OX=10090 GN=Aco2 PE=1 SV=1	Aco2	_QALAHGLK[Lac (K)]C[Carbamidomethyl (C)]K_	1	195.377	105.105	234.899	229.078	196.813	179.88	1.02726	0.552627	1.23506	1.20446	1.03481	0.945781	1.13148	0.531657
Q99KI0	411	K	Aconitate hydratase, mitochondrial OS=Mus musculus OX=10090 GN=Aco2 PE=1 SV=1	Aco2	_C[Carbamidomethyl (C)]K[Lac (K)]SQFTITPGSEQIR_	1	147.689	69.0244	141.416	129.222	181.378	165.702	1.06196	0.496321	1.01685	0.929174	1.3042	1.19149	1.32997	0.283128
Q99KI0	465	K	Aconitate hydratase, mitochondrial OS=Mus musculus OX=10090 GN=Aco2 PE=1 SV=1	Aco2	_GEK[Lac (K)]NTIVTSYNR_	1	38.1436	23.4187	66.3446	51.5757	34.9458	41.4442	0.894436	0.54915	1.55573	1.20941	0.81945	0.971831	1.00046	0.822001
Q99KI0	517	K	Aconitate hydratase, mitochondrial OS=Mus musculus OX=10090 GN=Aco2 PE=1 SV=1	Aco2	_FNPETDFLTGK[Lac (K)]DGK_	1	11361	7624	9973.05	11401.6	12846.9	14118.3	1.01249	0.679451	0.888798	1.01611	1.14492	1.25823	1.32491	0.093428
Q99KI0	523	K	Aconitate hydratase, mitochondrial OS=Mus musculus OX=10090 GN=Aco2 PE=1 SV=1	Aco2	_FK[Lac (K)]LEAPDADELPR_	1	87.4333	26.4111	116.48	139.917	89.3181	104.367	0.930264	0.281006	1.23931	1.48867	0.950318	1.11043	1.4484	0.328334
Q99KI0	591	K	Aconitate hydratase, mitochondrial OS=Mus musculus OX=10090 GN=Aco2 PE=1 SV=1	Aco2	_GK[Lac (K)]C[Carbamidomethyl (C)]TTDHISAAGPWLK_	1	755.608	387.45	504.416	643.814	732.587	759.312	1.19837	0.614482	0.799985	1.02107	1.16186	1.20424	1.29636	0.214958
Q99KI0	605	K	Aconitate hydratase, mitochondrial OS=Mus musculus OX=10090 GN=Aco2 PE=1 SV=1	Aco2	_C[Carbamidomethyl (C)]TTDHISAAGPWLK[Lac (K)]FR_	1	207.795	78.0823	311.33	299.964	229.868	318.11	0.862726	0.324184	1.29259	1.2454	0.95437	1.32074	1.41985	0.311191
Q99KI0	689	K	Aconitate hydratase, mitochondrial OS=Mus musculus OX=10090 GN=Aco2 PE=1 SV=1	Aco2	_AIITK[Lac (K)]SFAR_	1	410.036	195.095	335.672	358.063	326.6	297.555	1.27935	0.608713	1.04733	1.11719	1.01902	0.9284	1.04402	0.724266
Q99KI0	700	K	Aconitate hydratase, mitochondrial OS=Mus musculus OX=10090 GN=Aco2 PE=1 SV=1	Aco2	_IHETNLK[Lac (K)]K_	1	28.5083	25.6384	26.0796	39.0554	24.5447	46.3935	0.899222	0.808698	0.822613	1.2319	0.774199	1.46336	1.37104	0.217169
Q99KI0	723	K	Aconitate hydratase, mitochondrial OS=Mus musculus OX=10090 GN=Aco2 PE=1 SV=1	Aco2	_IHPVDK[Lac (K)]LTIQGLK_	1	33.1667	16.7059	20.3458	33.4964	6.76473	29.8991	1.4176	0.714035	0.86961	1.43169	0.289135	1.27793	0.999173	0.774684
Q99KI0	730	K	Aconitate hydratase, mitochondrial OS=Mus musculus OX=10090 GN=Aco2 PE=1 SV=1	Aco2	_LTIQGLK[Lac (K)]DFAPGK_	1	251.591	45.7352	418.227	468.089	314.667	548.981	0.737338	0.134036	1.2257	1.37183	0.922195	1.6089	1.86113	0.244231
Q99KI0	736	K	Aconitate hydratase, mitochondrial OS=Mus musculus OX=10090 GN=Aco2 PE=1 SV=1	Aco2	_DFAPGK[Lac (K)]PLK_	1	3666.39	2144.29	3292.61	3258.66	3561.9	3608.84	1.12623	0.658676	1.01141	1.00099	1.09414	1.10855	1.14568	0.390993
Q99KI0	739	K	Aconitate hydratase, mitochondrial OS=Mus musculus OX=10090 GN=Aco2 PE=1 SV=1	Aco2	_DFAPGKPLK[Lac (K)]C[Carbamidomethyl (C)]VIK_	1	496.496	271.349	313.062	376.236	347.977	495.481	1.29487	0.707683	0.81647	0.981229	0.907528	1.29222	1.1284	0.534629
Q99KR7	66	K	Peptidyl-prolyl cis-trans isomerase F, mitochondrial OS=Mus musculus OX=10090 GN=Ppif PE=1 SV=1	Ppif	_VVLELK[Lac (K)]ADVVPK_	1	13.9846	1.64567	20.7344	27.3173	4.04351	15.4334	1.009	0.118737	1.49601	1.97097	0.291743	1.11354	1.28681	0.684187
Q99KR7	72	K	Peptidyl-prolyl cis-trans isomerase F, mitochondrial OS=Mus musculus OX=10090 GN=Ppif PE=1 SV=1	Ppif	_ADVVPK[Lac (K)]TAENFR_	1	931.275	626.627	862.236	729.008	845.271	908.923	1.13956	0.766775	1.05508	0.892055	1.03432	1.11221	1.02606	0.807921
Q99KR7	85	K	Peptidyl-prolyl cis-trans isomerase F, mitochondrial OS=Mus musculus OX=10090 GN=Ppif PE=1 SV=1	Ppif	_ALC[Carbamidomethyl (C)]TGEK[Lac (K)]GFGYK_	1	221.994	102.514	162.744	145.672	211.142	198.286	1.27784	0.590095	0.936787	0.838517	1.21538	1.14138	1.13925	0.545586
Q99KR7	90	K	Peptidyl-prolyl cis-trans isomerase F, mitochondrial OS=Mus musculus OX=10090 GN=Ppif PE=1 SV=1	Ppif	_GFGYK[Lac (K)]GSTFHR_	1	45.4956	15.1855	59.632	75.0579	56.6089	58.8123	0.878315	0.293163	1.15123	1.44903	1.09286	1.1354	1.5832	0.232518
Q99KR7	166	K	Peptidyl-prolyl cis-trans isomerase F, mitochondrial OS=Mus musculus OX=10090 GN=Ppif PE=1 SV=1	Ppif	_TDWLDGK[Lac (K)]HVVFGHVK_	1	46.657	8.50933	132.498	103.779	49.8483	56.8672	0.70309	0.12823	1.99666	1.56389	0.75118	0.856951	1.12165	0.528002
Q99KR7	174	K	Peptidyl-prolyl cis-trans isomerase F, mitochondrial OS=Mus musculus OX=10090 GN=Ppif PE=1 SV=1	Ppif	_HVVFGHVK[Lac (K)]EGMDVVK_	1	2.82819	4.16162	14.0268	14.8668	10.9769	6.6227	0.31728	0.466872	1.5736	1.66784	1.23145	0.742968	1.5448	0.308303
Q99KR7	189	K	Peptidyl-prolyl cis-trans isomerase F, mitochondrial OS=Mus musculus OX=10090 GN=Ppif PE=1 SV=1	Ppif	_IESFGSK[Lac (K)]SGK_	1	3388.77	1780.23	3021.17	2940.11	3404.15	3918.09	1.10189	0.578859	0.982361	0.956002	1.10689	1.274	1.25301	0.300328
Q99L13	124	K	3-hydroxyisobutyrate dehydrogenase, mitochondrial OS=Mus musculus OX=10090 GN=Hibadh PE=1 SV=1	Hibadh	_K[Lac (K)]GSLLIDSSTIDPSVSK_	1	14.5991	1	13.5689	17.33	20.9485	20.0158	1.00151	0.068601	0.930839	1.18886	1.43709	1.3731	1.99857	0.245722
Q99LB2	106	K	Dehydrogenase/reductase SDR family member 4 OS=Mus musculus OX=10090 GN=Dhrs4 PE=1 SV=3	Dhrs4	_LITTALK[Lac (K)]R_	1	3712.66	1924.27	3026.81	2879.42	3354.54	3234	1.22856	0.636764	1.00161	0.952836	1.11006	1.07017	1.09283	0.572219
Q99LB2	159	K	Dehydrogenase/reductase SDR family member 4 OS=Mus musculus OX=10090 GN=Dhrs4 PE=1 SV=3	Dhrs4	_AVVPEMEK[Lac (K)]R_	1	88.0715	43.3702	88.1623	75.6042	98.2637	96.6786	1.0781	0.5309	1.07921	0.925482	1.20286	1.18346	1.23197	0.371457
Q99LB2	217	K	Dehydrogenase/reductase SDR family member 4 OS=Mus musculus OX=10090 GN=Dhrs4 PE=1 SV=3	Dhrs4	_VNC[Carbamidomethyl (C)]LAPGLIK[Lac (K)]TR_	1	75.5872	60.2326	46.5515	70.6299	69.5324	61.3567	1.18139	0.941403	0.727575	1.10391	1.08675	0.958973	1.10499	0.469409
Q99LC3	70	K	NADH dehydrogenase [ubiquinone] 1 alpha subcomplex subunit 10, mitochondrial OS=Mus musculus OX=10090 GN=Ndufa10 PE=1 SV=1	Ndufa10	_VITVDGNIC[Carbamidomethyl (C)]SGK[Lac (K)]NK_	1	83.9012	44.1638	54.2474	63.5754	48.7927	56.1507	1.4349	0.7553	0.927752	1.08728	0.834465	0.960303	0.924341	0.826463
Q99LC3	75	K	NADH dehydrogenase [ubiquinone] 1 alpha subcomplex subunit 10, mitochondrial OS=Mus musculus OX=10090 GN=Ndufa10 PE=1 SV=1	Ndufa10	_LAK[Lac (K)]EIAQQLGMK_	1	60.038	36.5731	49.1258	67.5582	27.9941	56.0173	1.21164	0.73809	0.991418	1.3634	0.564954	1.1305	1.04002	0.985178
Q99LC3	122	K	NADH dehydrogenase [ubiquinone] 1 alpha subcomplex subunit 10, mitochondrial OS=Mus musculus OX=10090 GN=Ndufa10 PE=1 SV=1	Ndufa10	_FYDDPK[Lac (K)]SNDGNSYR_	1	23.26	19.2167	33.0736	26.899	15.1217	26.9899	0.965406	0.797591	1.37272	1.11644	0.627626	1.12021	0.913438	0.711504
Q99LC3	181	K	NADH dehydrogenase [ubiquinone] 1 alpha subcomplex subunit 10, mitochondrial OS=Mus musculus OX=10090 GN=Ndufa10 PE=1 SV=1	Ndufa10	_K[Lac (K)]QC[Carbamidomethyl (C)]VDHYNEIK_	1	20.942	13.5109	14.0667	21.8841	20.4192	15.5036	1.18175	0.762418	0.793786	1.23492	1.15226	0.874868	1.19141	0.350746
Q99LC3	338	K	NADH dehydrogenase [ubiquinone] 1 alpha subcomplex subunit 10, mitochondrial OS=Mus musculus OX=10090 GN=Ndufa10 PE=1 SV=1	Ndufa10	_K[Lac (K)]YAPGYNAEVGDK_	1	42.3497	19.7214	31.1386	34.8431	34.7238	37.0701	1.27146	0.592096	0.934874	1.04609	1.04251	1.11296	1.14406	0.461072
Q99LC5	59	K	Electron transfer flavoprotein subunit alpha, mitochondrial OS=Mus musculus OX=10090 GN=Etfa PE=1 SV=2	Etfa	_LGGEVSC[Carbamidomethyl (C)]LVAGTK[Lac (K)]C[Carbamidomethyl (C)]DK_	1	159.862	123.905	217.516	176.757	129.918	291.219	0.872627	0.676353	1.18734	0.964849	0.709176	1.58966	1.19273	0.635326
Q99LC5	62	K	Electron transfer flavoprotein subunit alpha, mitochondrial OS=Mus musculus OX=10090 GN=Etfa PE=1 SV=2	Etfa	_C[Carbamidomethyl (C)]DK[Lac (K)]VVQDLC[Carbamidomethyl (C)]K_	1	850.709	389.535	732.117	618.003	745.375	930.058	1.19655	0.547896	1.02975	0.869243	1.0484	1.30816	1.16279	0.516755
Q99LC5	69	K	Electron transfer flavoprotein subunit alpha, mitochondrial OS=Mus musculus OX=10090 GN=Etfa PE=1 SV=2	Etfa	_VVQDLC[Carbamidomethyl (C)]K[Lac (K)]VAGVAK_	1	398.142	233.315	385.447	247.063	291.227	469.85	1.17965	0.69129	1.14204	0.732022	0.862876	1.39212	0.991381	0.944619
Q99LC5	75	K	Electron transfer flavoprotein subunit alpha, mitochondrial OS=Mus musculus OX=10090 GN=Etfa PE=1 SV=2	Etfa	_VAGVAK[Lac (K)]VLVAQHDAYK_	1	103.161	65.2807	52.6106	47.8283	90.6275	74.8223	1.4251	0.901811	0.726782	0.660718	1.25196	1.03362	0.964831	0.919629
Q99LC5	158	K	Electron transfer flavoprotein subunit alpha, mitochondrial OS=Mus musculus OX=10090 GN=Etfa PE=1 SV=2	Etfa	_TIYAGNALC[Carbamidomethyl (C)]TVK[Lac (K)]C[Carbamidomethyl (C)]DEK_	1	13.6571	7.13375	13.395	18.0648	10.3585	11.433	1.1067	0.578084	1.08546	1.46388	0.839399	0.926475	1.16587	0.579498
Q99LC5	164	K	Electron transfer flavoprotein subunit alpha, mitochondrial OS=Mus musculus OX=10090 GN=Etfa PE=1 SV=2	Etfa	_VK[Lac (K)]VFSVR_	1	111.642	52.1679	85.5499	97.6001	88.011	104.055	1.24271	0.580691	0.952271	1.0864	0.979667	1.15826	1.16164	0.44138
Q99LC5	206	K	Electron transfer flavoprotein subunit alpha, mitochondrial OS=Mus musculus OX=10090 GN=Etfa PE=1 SV=2	Etfa	_LTK[Lac (K)]SDRPELTGAK_	1	1013.97	488.174	957.78	982.125	956.001	1276.51	1.07212	0.516171	1.01271	1.03845	1.01083	1.34972	1.3068	0.287492
Q99LC5	216	K	Electron transfer flavoprotein subunit alpha, mitochondrial OS=Mus musculus OX=10090 GN=Etfa PE=1 SV=2	Etfa	_SDRPELTGAK[Lac (K)]VVVSGGR_	1	69.3484	12.5781	52.151	52.2724	44.1493	54.7224	1.45883	0.264596	1.09706	1.09962	0.928738	1.15115	1.12729	0.557148
Q99LC5	226	K	Electron transfer flavoprotein subunit alpha, mitochondrial OS=Mus musculus OX=10090 GN=Etfa PE=1 SV=2	Etfa	_GLK[Lac (K)]SGENFK_	1	14219.9	6992.16	12300.9	11582.5	12139.9	13496.1	1.20624	0.59313	1.04346	0.982519	1.0298	1.14485	1.11057	0.544187
Q99LC5	294	K	Electron transfer flavoprotein subunit alpha, mitochondrial OS=Mus musculus OX=10090 GN=Etfa PE=1 SV=2	Etfa	_DSK[Lac (K)]TIVAINK_	1	738.948	365.296	674.349	737.618	780.753	1042.04	1.02182	0.505134	0.932495	1.01998	1.07963	1.44094	1.43957	0.180858
Q99LP6	66	K	GrpE protein homolog 1, mitochondrial OS=Mus musculus OX=10090 GN=Grpel1 PE=1 SV=1	Grpel1	_AK[Lac (K)]LEEQLR_	1	220.268	124.961	241.052	203.339	219.252	274.689	1.02964	0.584131	1.1268	0.950508	1.02489	1.28403	1.18933	0.414505
Q99LP6	94	K	GrpE protein homolog 1, mitochondrial OS=Mus musculus OX=10090 GN=Grpel1 PE=1 SV=1	Grpel1	_SQK[Lac (K)]LVEEAK_	1	503.672	205.333	499.665	456.915	459.554	598.03	1.10975	0.452412	1.10092	1.00673	1.01254	1.31765	1.25303	0.39478
Q99LP6	157	K	GrpE protein homolog 1, mitochondrial OS=Mus musculus OX=10090 GN=Grpel1 PE=1 SV=1	Grpel1	_VFTK[Lac (K)]HGLLR_	1	11.6952		20.3667	11.1797	11.4622	12.22	0.873773		1.52163	0.835253	0.856363	0.912976	0.724885	0.490959
Q99LP6	215	K	GrpE protein homolog 1, mitochondrial OS=Mus musculus OX=10090 GN=Grpel1 PE=1 SV=1	Grpel1	_TLRPALVGVVK[Lac (K)]DA_	1	122.154	40.0836	94.1958	104.8	153.837	168.191	1.07269	0.351991	0.827173	0.920289	1.35091	1.47695	1.66447	0.182485
Q99LX0	130	K	Parkinson disease protein 7 homolog OS=Mus musculus OX=10090 GN=Park7 PE=1 SV=1	Park7	_VTTHPLAK[Lac (K)]DK_	1	49.6473	19.1118	59.0773	47.0181	55.93	44.0818	1.08374	0.417187	1.28959	1.02635	1.22088	0.962253	1.15014	0.535742
Q99LX0	148	K	Parkinson disease protein 7 homolog OS=Mus musculus OX=10090 GN=Park7 PE=1 SV=1	Park7	_VEK[Lac (K)]DGLILTSR_	1	43.5237	27.0875	34.4418	32.868	46.448	45.7952	1.13459	0.706127	0.897841	0.856814	1.21082	1.1938	1.19093	0.365258
Q99M87	130	K	DnaJ homolog subfamily A member 3, mitochondrial OS=Mus musculus OX=10090 GN=Dnaja3 PE=1 SV=1	Dnaja3	_YHPDTNKDDPK[Lac (K)]AK_	0.88768	8.00309	1	19.8019	6.97128	3.15383	5.31361	1.08532	0.135612	2.68539	0.945393	0.427699	0.720591	0.535974	0.91681
Q99M87	335	K	DnaJ homolog subfamily A member 3, mitochondrial OS=Mus musculus OX=10090 GN=Dnaja3 PE=1 SV=1	Dnaja3	_VQK[Lac (K)]SPVFR_	1	24.3604	10.2716	21.1309	15.9122	25.0728	23.532	1.21519	0.512383	1.05409	0.793757	1.25072	1.17386	1.15699	0.561662
Q99MN9	101	K	Propionyl-CoA carboxylase beta chain, mitochondrial OS=Mus musculus OX=10090 GN=Pccb PE=1 SV=2	Pccb	_C[Carbamidomethyl (C)]ADFGMAADK[Lac (K)]NK_	1	64.3073	30.2381	59.955	40.9359	48.6847	48.9679	1.31647	0.619022	1.22737	0.838024	0.996655	1.00245	0.897011	0.822676
Q99MN9	103	K	Propionyl-CoA carboxylase beta chain, mitochondrial OS=Mus musculus OX=10090 GN=Pccb PE=1 SV=2	Pccb	_NK[Lac (K)]FPGDSVVTGR_	1	117.731	74.0156	129.293	69.8272	101.425	109.942	1.17294	0.73741	1.28814	0.695681	1.01048	1.09535	0.875886	0.608648
Q99MR8	193	K	Methylcrotonoyl-CoA carboxylase subunit alpha, mitochondrial OS=Mus musculus OX=10090 GN=Mccc1 PE=1 SV=2	Mccc1	_EHAGK[Lac (K)]IGYPVMIK_	1	36.3491	16.0712	37.5405	30.1276	37.3611	38.3036	1.11413	0.492597	1.15065	0.923436	1.14515	1.17404	1.17598	0.477494
Q99MR8	233	K	Methylcrotonoyl-CoA carboxylase subunit alpha, mitochondrial OS=Mus musculus OX=10090 GN=Mccc1 PE=1 SV=2	Mccc1	_K[Lac (K)]SFNDDAMLIEK_	1	49.5373	35.0531	42.0323	26.3687	45.7788	56.3083	1.16523	0.824525	0.988692	0.620248	1.07682	1.32449	1.01448	0.928219
Q99MR8	692	K	Methylcrotonoyl-CoA carboxylase subunit alpha, mitochondrial OS=Mus musculus OX=10090 GN=Mccc1 PE=1 SV=2	Mccc1	_K[Lac (K)]VFFSEGAQANR_	1	126.819	70.6893	132.204	121.173	133.812	169.571	1.00881	0.562314	1.05165	0.963899	1.06444	1.34889	1.28766	0.281176
Q99N96	113	K	Large ribosomal subunit protein uL1m OS=Mus musculus OX=10090 GN=Mrpl1 PE=1 SV=2	Mrpl1	_K[Lac (K)]FQVLDFTNPK_	1	6.95765		5.04461	2.24724	15.5607	9.44147	0.886287		0.642598	0.286261	1.98217	1.20268	1.51357	0.851952
Q99NB1	151	K	Acetyl-coenzyme A synthetase 2-like, mitochondrial OS=Mus musculus OX=10090 GN=Acss1 PE=1 SV=1	Acss1	_LANTLK[Lac (K)]R_	1	18.4551	12.8738	17.236	25.441	19.4167	18.0229	0.993586	0.693098	0.927951	1.36969	1.04536	0.970315	1.29478	0.16418
Q99NB1	389	K	Acetyl-coenzyme A synthetase 2-like, mitochondrial OS=Mus musculus OX=10090 GN=Acss1 PE=1 SV=1	Acss1	_LLLK[Lac (K)]YGDAWVK_	1	109.094	62.6924	62.1091	70.2405	82.4252	176.059	1.16342	0.668576	0.662355	0.749072	0.879014	1.87756	1.40543	0.438126
Q99NB1	615	K	Acetyl-coenzyme A synthetase 2-like, mitochondrial OS=Mus musculus OX=10090 GN=Acss1 PE=1 SV=1	Acss1	_IAK[Lac (K)]YAVPDQILVVK_	1	122.826	37.5801	331.723	373.834	319.06	248.639	0.514038	0.157276	1.38829	1.56453	1.33529	1.04058	1.91318	0.197895
Q99NB1	626	K	Acetyl-coenzyme A synthetase 2-like, mitochondrial OS=Mus musculus OX=10090 GN=Acss1 PE=1 SV=1	Acss1	_YAVPDQILVVK[Lac (K)]R_	1	25.8921		9.54952	11.3378	18.4287	21.182	1.49856		0.552698	0.656198	1.0666	1.22595	0.958356	0.928801
Q9CPP6	40	K	NADH dehydrogenase [ubiquinone] 1 alpha subcomplex subunit 5 OS=Mus musculus OX=10090 GN=Ndufa5 PE=1 SV=3	Ndufa5	_HFPK[Lac (K)]HAAYR_	1	1143.72	551.896	1149.97	975.648	1037.91	1077.2	1.15598	0.557813	1.1623	0.986109	1.04904	1.08875	1.08616	0.609725
Q9CPP6	46	K	NADH dehydrogenase [ubiquinone] 1 alpha subcomplex subunit 5 OS=Mus musculus OX=10090 GN=Ndufa5 PE=1 SV=3	Ndufa5	_K[Lac (K)]YTEQITNEK_	1	51.2643	40.7821	52.228	59.5711	51.4693	89.1276	0.892997	0.710402	0.909784	1.0377	0.896568	1.55255	1.38741	0.169008
Q9CPP6	60	K	NADH dehydrogenase [ubiquinone] 1 alpha subcomplex subunit 5 OS=Mus musculus OX=10090 GN=Ndufa5 PE=1 SV=3	Ndufa5	_LDMVK[Lac (K)]AEPDVK_	1	155.047	78.4641	104.553	117.727	93.893	105.518	1.41984	0.718534	0.957444	1.07808	0.859825	0.966277	0.938098	0.896223
Q9CPQ1	48	K	Cytochrome c oxidase subunit 6C OS=Mus musculus OX=10090 GN=Cox6c PE=1 SV=3	Cox6c	_K[Lac (K)]AYAEFYR_	1	65.7657	55.537	61.0327	111.068	69.4488	136.346	0.790457	0.667516	0.73357	1.33495	0.834725	1.63878	1.7378	0.0656688
Q9CPQ1	68	K	Cytochrome c oxidase subunit 6C OS=Mus musculus OX=10090 GN=Cox6c PE=1 SV=3	Cox6c	_K[Lac (K)]AGIFQSAK_	1	58.3192	50.2227	75.4835	141.984	88.9991	111.387	0.664738	0.572452	0.860382	1.61837	1.01444	1.26962	1.86045	0.0265256
Q9CPQ8	24	K	ATP synthase subunit g, mitochondrial OS=Mus musculus OX=10090 GN=Atp5mg PE=1 SV=1	Atp5mg	_APSMVAAAVTYSK[Lac (K)]PR_	1	11.5368	5.89161	21.6623	31.6635	21.4752	21.7799	0.60715	0.310059	1.14003	1.66637	1.13018	1.14622	1.91653	0.124528
Q9CPQ8	55	K	ATP synthase subunit g, mitochondrial OS=Mus musculus OX=10090 GN=Atp5mg PE=1 SV=1	Atp5mg	_K[Lac (K)]IIQSAK_	1	223.329	154.175	215.079	268.607	258.206	263.173	0.969189	0.669081	0.933388	1.16569	1.12055	1.14211	1.33312	0.0638566
Q9CPQ8	61	K	ATP synthase subunit g, mitochondrial OS=Mus musculus OX=10090 GN=Atp5mg PE=1 SV=1	Atp5mg	_IIQSAK[Lac (K)]TGSFK_	1	445.399	355.406	404.283	496.284	444.716	557.777	0.98836	0.788661	0.897123	1.10128	0.986846	1.23773	1.24371	0.0778196
Q9CPQ8	66	K	ATP synthase subunit g, mitochondrial OS=Mus musculus OX=10090 GN=Atp5mg PE=1 SV=1	Atp5mg	_TGSFK[Lac (K)]HLTVK_	1	91.0619	54.4444	84.6976	114.229	86.7834	62.215	1.10729	0.66203	1.0299	1.389	1.05526	0.756519	1.14345	0.619032
Q9CPV4	273	K	Glyoxalase domain-containing protein 4 OS=Mus musculus OX=10090 GN=Glod4 PE=1 SV=1	Glod4	_GSK[Lac (K)]LLDDAMEADK_	1	22.025	22.3785	24.6393	21.7466	20.1114	32.8902	0.919043	0.933792	1.02813	0.907426	0.839195	1.37242	1.08264	0.736766
Q9CQ54	95	K	NADH dehydrogenase [ubiquinone] 1 subunit C2 OS=Mus musculus OX=10090 GN=Ndufc2 PE=1 SV=1	Ndufc2	_DHDM[Oxidation (M)]FGYIK[Lac (K)]LHPEDFPEK_	1			43.734	45.7342					0.977644	1.02236			1.04574
Q9CQ62	42	K	2,4-dienoyl-CoA reductase [(3E)-enoyl-CoA-producing], mitochondrial OS=Mus musculus OX=10090 GN=Decr1 PE=1 SV=1	Decr1	_DAPQSK[Lac (K)]FFQPVLK_	1	295.313	352.531	78.8881	87.8375	270.137	231.249	1.34646	1.60734	0.359684	0.400489	1.23167	1.05436	0.810785	0.830574
Q9CQ62	97	K	2,4-dienoyl-CoA reductase [(3E)-enoyl-CoA-producing], mitochondrial OS=Mus musculus OX=10090 GN=Decr1 PE=1 SV=1	Decr1	_NIDVLK[Lac (K)]ATAEEISSK_	1			54.9897	42.1186		15.0892			1.47034	1.12619		0.403464	0.520169
Q9CQ62	106	K	2,4-dienoyl-CoA reductase [(3E)-enoyl-CoA-producing], mitochondrial OS=Mus musculus OX=10090 GN=Decr1 PE=1 SV=1	Decr1	_ATAEEISSK[Lac (K)]TGNK_	1	3533.03	1965.63	3428.14	3209.97	3342.79	3638.54	1.1088	0.61689	1.07588	1.00741	1.0491	1.14192	1.14165	0.443602
Q9CQ62	110	K	2,4-dienoyl-CoA reductase [(3E)-enoyl-CoA-producing], mitochondrial OS=Mus musculus OX=10090 GN=Decr1 PE=1 SV=1	Decr1	_TGNK[Lac (K)]VHAIR_	1	39.0175	14.7713	34.8772	54.9241	22.6255	29.2042	1.19796	0.453526	1.07084	1.68634	0.694673	0.896662	1.204	0.65181
Q9CQ62	185	K	2,4-dienoyl-CoA reductase [(3E)-enoyl-CoA-producing], mitochondrial OS=Mus musculus OX=10090 GN=Decr1 PE=1 SV=1	Decr1	_QLIK[Lac (K)]AQK_	1	152.459	86.4688	132.777	148.734	147.978	142.238	1.12841	0.639993	0.982737	1.10085	1.09525	1.05277	1.18091	0.321178
Q9CQ62	244	K	2,4-dienoyl-CoA reductase [(3E)-enoyl-CoA-producing], mitochondrial OS=Mus musculus OX=10090 GN=Decr1 PE=1 SV=1	Decr1	_FNIIQPGPIK[Lac (K)]TK_	1	904.955	750.728	408.964	619.896	923.45	785.392	1.23589	1.02526	0.558518	0.846585	1.26115	1.0726	1.12791	0.579264
Q9CQ62	260	K	2,4-dienoyl-CoA reductase [(3E)-enoyl-CoA-producing], mitochondrial OS=Mus musculus OX=10090 GN=Decr1 PE=1 SV=1	Decr1	_FEK[Lac (K)]EMIDR_	1	721.362	356.862	551.133	607.389	594.501	633.578	1.24918	0.617974	0.954391	1.05181	1.02949	1.09716	1.1265	0.482346
Q9CQ75	13	K	NADH dehydrogenase [ubiquinone] 1 alpha subcomplex subunit 2 OS=Mus musculus OX=10090 GN=Ndufa2 PE=1 SV=3	Ndufa2	_AVGAK[Lac (K)]LGLR_	1	8215.15	4434.45	5870.25	6570.49	7429.05	9350.14	1.17725	0.635467	0.84122	0.941566	1.0646	1.3399	1.26079	0.287313
Q9CQ75	46	K	NADH dehydrogenase [ubiquinone] 1 alpha subcomplex subunit 2 OS=Mus musculus OX=10090 GN=Ndufa2 PE=1 SV=3	Ndufa2	_K[Lac (K)]AHPNLPILIR_	1	163.481	64.0424	135.277	128.863	164.024	194.08	1.1543	0.452188	0.955161	0.909868	1.15813	1.37035	1.34224	0.316337
Q9CQ75	64	K	NADH dehydrogenase [ubiquinone] 1 alpha subcomplex subunit 2 OS=Mus musculus OX=10090 GN=Ndufa2 PE=1 SV=3	Ndufa2	_EC[Carbamidomethyl (C)]SEVQPK[Lac (K)]LWAR_	1	51.0449	53.3396	54.671	35.1329	64.9606	57.0201	0.968689	1.01224	1.0375	0.666723	1.23277	1.08208	0.987791	0.823413
Q9CQ75	98	K	NADH dehydrogenase [ubiquinone] 1 alpha subcomplex subunit 2 OS=Mus musculus OX=10090 GN=Ndufa2 PE=1 SV=3	Ndufa2	_AMQNVLSGK[Lac (K)]A_	1	156.23	139.524	162.907	159.329	227.431	188.663	0.906484	0.809549	0.945225	0.924465	1.31961	1.09467	1.25457	0.124785
Q9CQA3	53	K	Succinate dehydrogenase [ubiquinone] iron-sulfur subunit, mitochondrial OS=Mus musculus OX=10090 GN=Sdhb PE=1 SV=1	Sdhb	_WDPDK[Lac (K)]TGDKPR_	0.999989	395.223	220.024	365.974	435.638	374.258	467.307	1.05	0.584542	0.97229	1.15737	0.994299	1.2415	1.30165	0.210096
Q9CQA3	82	K	Succinate dehydrogenase [ubiquinone] iron-sulfur subunit, mitochondrial OS=Mus musculus OX=10090 GN=Sdhb PE=1 SV=1	Sdhb	_IK[Lac (K)]NEVDSTLTFR_	1	1.95963	5.06624	5.88845	7.89347	2.74312	5.47456	0.405085	1.04727	1.21723	1.6317	0.567043	1.13167	1.24754	0.637814
Q9CQA3	125	K	Succinate dehydrogenase [ubiquinone] iron-sulfur subunit, mitochondrial OS=Mus musculus OX=10090 GN=Sdhb PE=1 SV=1	Sdhb	_IDTDLSK[Lac (K)]VSK_	1	39.4643	23.3614	19.7896	31.5313	25.1124	52.4022	1.23544	0.731335	0.619517	0.987094	0.786149	1.64046	1.31992	0.414206
Q9CQA3	235	K	Succinate dehydrogenase [ubiquinone] iron-sulfur subunit, mitochondrial OS=Mus musculus OX=10090 GN=Sdhb PE=1 SV=1	Sdhb	_LAK[Lac (K)]LQDPFSVYR_	1	104.144	53.7528	152.917	160.038	171.229	163.486	0.775681	0.40036	1.13895	1.19199	1.27534	1.21767	1.5918	0.145722
Q9CQA3	263	K	Succinate dehydrogenase [ubiquinone] iron-sulfur subunit, mitochondrial OS=Mus musculus OX=10090 GN=Sdhb PE=1 SV=1	Sdhb	_GLNPGK[Lac (K)]AIAEIK_	1	464.337	232.79	322.737	309.919	402.778	467.972	1.26607	0.634726	0.879978	0.845029	1.09822	1.27598	1.15767	0.501659
Q9CQC7	55	K	NADH dehydrogenase [ubiquinone] 1 beta subcomplex subunit 4 OS=Mus musculus OX=10090 GN=Ndufb4 PE=1 SV=3	Ndufb4	_EYLLQYNDPK[Lac (K)]R_	1	35.202	16.6274	25.1373	35.5305	34.5391	35.2024	1.15899	0.547438	0.827617	1.1698	1.13716	1.159	1.36776	0.173453
Q9CQC7	120	K	NADH dehydrogenase [ubiquinone] 1 beta subcomplex subunit 4 OS=Mus musculus OX=10090 GN=Ndufb4 PE=1 SV=3	Ndufb4	_LIQEGK[Lac (K)]LDR_	1	14.4734	16.1037	21.0246	18.8175	21.9529	22.8314	0.753802	0.838706	1.095	0.980047	1.14335	1.1891	1.23255	0.157611
Q9CQF4	158	K	Mitochondrial transcription rescue factor 1 OS=Mus musculus OX=10090 GN=Mtres1 PE=1 SV=1	Mtres1	_NK[Lac (K)]VEDAFYK_	1	43.4284	20.0943	33.3725	29.3032	32.3543	30.9816	1.37479	0.636115	1.05646	0.927638	1.02422	0.980771	0.956076	0.990615
Q9CQN1	98	K	Heat shock protein 75 kDa, mitochondrial OS=Mus musculus OX=10090 GN=Trap1 PE=1 SV=1	Trap1	_K[Lac (K)]LLDIVAR_	1	33.8221	23.8037	21.6503	26.5714	33.683	24.7239	1.23548	0.869517	0.790858	0.970619	1.2304	0.903134	1.07193	0.654426
Q9CQQ7	115	K	ATP synthase F(0) complex subunit B1, mitochondrial OS=Mus musculus OX=10090 GN=Atp5pb PE=1 SV=1	Atp5pb	_K[Lac (K)]YGASFGEFIDK_	1	23.7206	21.2394	15.883	25.2115	18.4275	22.5777	1.12013	1.00296	0.750026	1.19054	0.870182	1.06616	1.08832	0.581835
Q9CQQ7	131	K	ATP synthase F(0) complex subunit B1, mitochondrial OS=Mus musculus OX=10090 GN=Atp5pb PE=1 SV=1	Atp5pb	_LNEEK[Lac (K)]IAQLEEVK_	1	29.8196	7.83729	33.568	48.1851	15.0956	50.4552	0.967326	0.254236	1.08892	1.56309	0.489691	1.63673	1.59686	0.447356
Q9CQQ7	139	K	ATP synthase F(0) complex subunit B1, mitochondrial OS=Mus musculus OX=10090 GN=Atp5pb PE=1 SV=1	Atp5pb	_IAQLEEVK[Lac (K)]QSSMK_	1	38.8285	19.9254	30.2054	42.7837	20.3381	34.8824	1.24608	0.639441	0.969347	1.37301	0.652688	1.11944	1.10168	0.782393
Q9CQQ7	144	K	ATP synthase F(0) complex subunit B1, mitochondrial OS=Mus musculus OX=10090 GN=Atp5pb PE=1 SV=1	Atp5pb	_QSSMK[Lac (K)]QIQDAIDMEK_	1	5.6034	6.93719	14.754	12.553	12.2832	9.55199	0.545054	0.674794	1.43515	1.22105	1.19481	0.929141	1.25989	0.362963
Q9CQQ7	162	K	ATP synthase F(0) complex subunit B1, mitochondrial OS=Mus musculus OX=10090 GN=Atp5pb PE=1 SV=1	Atp5pb	_AQQALVQK[Lac (K)]R_	1	670.604	182.434	206.754	272.65	237.645	296.119	2.15605	0.58654	0.664731	0.87659	0.764046	0.952047	0.760916	0.836963
Q9CQQ7	221	K	ATP synthase F(0) complex subunit B1, mitochondrial OS=Mus musculus OX=10090 GN=Atp5pb PE=1 SV=1	Atp5pb	_KEEEHMIDWVEK[Lac (K)]HVVK_	1	4.00068		36.309	56.9173	1.54989	15.9216	0.1744		1.5828	2.48117	0.0675635	0.694065	1.23029	0.966077
Q9CQQ7	225	K	ATP synthase F(0) complex subunit B1, mitochondrial OS=Mus musculus OX=10090 GN=Atp5pb PE=1 SV=1	Atp5pb	_HVVK[Lac (K)]SISVQQEK_	1	2258.28	1308.65	2271.14	1987.16	2404.52	2525.32	1.0623	0.61559	1.06835	0.934764	1.13109	1.18792	1.18481	0.37692
Q9CQQ7	233	K	ATP synthase F(0) complex subunit B1, mitochondrial OS=Mus musculus OX=10090 GN=Atp5pb PE=1 SV=1	Atp5pb	_SISVQQEK[Lac (K)]ETIAK_	1	3128.37	1381.74	2372.46	2593.78	2568.06	3227.3	1.22908	0.542863	0.932099	1.01905	1.00895	1.26795	1.2189	0.38178
Q9CQQ7	238	K	ATP synthase F(0) complex subunit B1, mitochondrial OS=Mus musculus OX=10090 GN=Atp5pb PE=1 SV=1	Atp5pb	_ETIAK[Lac (K)]C[Carbamidomethyl (C)]IEDLK_	1	64.6355	27.178	35.388	59.7721	36.2524	58.5627	1.37625	0.578689	0.7535	1.2727	0.771906	1.24695	1.21529	0.477687
Q9CQQ7	244	K	ATP synthase F(0) complex subunit B1, mitochondrial OS=Mus musculus OX=10090 GN=Atp5pb PE=1 SV=1	Atp5pb	_C[Carbamidomethyl (C)]IEDLK[Lac (K)]LLAK_	1	39.6588	24.1208	19.8006	27.0581	38.43	53.6832	1.17362	0.713803	0.585957	0.800727	1.13726	1.58864	1.42583	0.276342
Q9CQR4	13	K	Acyl-coenzyme A thioesterase 13 OS=Mus musculus OX=10090 GN=Acot13 PE=1 SV=1	Acot13	_EVMK[Lac (K)]VMFK_	1	135.312	86.8207	109.86	104.593	178.42	192.376	1.00556	0.645202	0.816415	0.777277	1.32592	1.42963	1.43193	0.213424
Q9CQR4	17	K	Acyl-coenzyme A thioesterase 13 OS=Mus musculus OX=10090 GN=Acot13 PE=1 SV=1	Acot13	_VMFK[Lac (K)]VPGFDR_	1	3254.15	3011.93	2067.57	2156.87	4394.54	3636.21	1.05419	0.975719	0.669793	0.698723	1.42362	1.17796	1.22247	0.525412
Q9CQR4	27	K	Acyl-coenzyme A thioesterase 13 OS=Mus musculus OX=10090 GN=Acot13 PE=1 SV=1	Acot13	_VLEK[Lac (K)]VTLVSAAPEK_	1	102.095	60.4649	83.5467	82.6574	124.162	164.88	0.991527	0.587221	0.811386	0.802749	1.20584	1.60128	1.51032	0.190969
Q9CQR4	37	K	Acyl-coenzyme A thioesterase 13 OS=Mus musculus OX=10090 GN=Acot13 PE=1 SV=1	Acot13	_VTLVSAAPEK[Lac (K)]LIC[Carbamidomethyl (C)]EM[Oxidation (M)]K_	1			3.62107	6.94966		4.70684			0.711056	1.36468		0.924265	1.60954
Q9CQR4	127	K	Acyl-coenzyme A thioesterase 13 OS=Mus musculus OX=10090 GN=Acot13 PE=1 SV=1	Acot13	_TTGK[Lac (K)]LIAQGR_	1	3187.4	1654.07	2981.54	3075.1	3277.68	3157.33	1.10334	0.572569	1.03208	1.06447	1.13459	1.09294	1.21566	0.324053
Q9CQX8	16	K	Alpha-ketoglutarate dehydrogenase component 4 OS=Mus musculus OX=10090 GN=Mrps36 PE=1 SV=1	Mrps36	_VVQVVK[Lac (K)]PHAPLIK_	1	26.753	20.2113	5.47053	7.61777	11.9775	9.06578	1.97936	1.49536	0.404745	0.563612	0.886175	0.670745	0.546604	0.448926
Q9CQZ5	90	K	NADH dehydrogenase [ubiquinone] 1 alpha subcomplex subunit 6 OS=Mus musculus OX=10090 GN=Ndufa6 PE=1 SV=1	Ndufa6	_GK[Lac (K)]MELQETIK_	1	248.261	127.365	193.66	223.366	236.489	227.316	1.18553	0.608212	0.92479	1.06665	1.12932	1.08551	1.20708	0.314858
Q9CQZ5	119	K	NADH dehydrogenase [ubiquinone] 1 alpha subcomplex subunit 6 OS=Mus musculus OX=10090 GN=Ndufa6 PE=1 SV=1	Ndufa6	_PK[Lac (K)]DFLSK_	1	23.8476	14.7752	17.947	36.7119	41.5912	37.6265	0.829485	0.513923	0.624246	1.27694	1.44665	1.30875	2.04932	0.00696952
Q9CQZ6	29	K	NADH dehydrogenase [ubiquinone] 1 beta subcomplex subunit 3 OS=Mus musculus OX=10090 GN=Ndufb3 PE=1 SV=1	Ndufb3	_QWK[Lac (K)]IEGTPLETVQK_	1	18.7165	17.6988	11.325	16.5609	7.44023	14.7469	1.29843	1.22783	0.785654	1.14889	0.516155	1.02304	0.811639	0.460046
Q9CQZ6	40	K	NADH dehydrogenase [ubiquinone] 1 beta subcomplex subunit 3 OS=Mus musculus OX=10090 GN=Ndufb3 PE=1 SV=1	Ndufb3	_IEGTPLETVQK[Lac (K)]K_	1	523.867	273.976	358.299	490.65	505.628	442.082	1.21149	0.633591	0.828596	1.13467	1.16931	1.02235	1.2441	0.259682
Q9CR21	88	K	Acyl carrier protein, mitochondrial OS=Mus musculus OX=10090 GN=Ndufab1 PE=1 SV=1	Ndufab1	_VLYVLK[Lac (K)]LYDK_	1	72.9225	27.8175	16.9463	28.9541	56.7417	67.922	1.61271	0.615196	0.374774	0.640332	1.25487	1.50212	1.30532	0.477086
Q9CR21	97	K	Acyl carrier protein, mitochondrial OS=Mus musculus OX=10090 GN=Ndufab1 PE=1 SV=1	Ndufab1	_IDPEK[Lac (K)]LSVNSHFMK_	1	121.003	50.7089	169.026	158.476	156.588	161.306	0.888522	0.372354	1.24115	1.16369	1.14982	1.18446	1.39806	0.278046
Q9CR62	57	K	Mitochondrial 2-oxoglutarate/malate carrier protein OS=Mus musculus OX=10090 GN=Slc25a11 PE=1 SV=3	Slc25a11	_MQLSGEGAK[Lac (K)]TR_	1	51.2707	23.9755	56.7025	32.937	52.3959	59.8694	1.10995	0.519043	1.22754	0.713048	1.13431	1.2961	1.10044	0.708362
Q9CR62	62	K	Mitochondrial 2-oxoglutarate/malate carrier protein OS=Mus musculus OX=10090 GN=Slc25a11 PE=1 SV=3	Slc25a11	_EYK[Lac (K)]TSFHALTSILK_	1	1.81487	1.79726	7.19701	6.79907	1	1	0.555341	0.549951	2.20224	2.08048	0.305994	0.305994	0.81404	0.62777
Q9CR62	73	K	Mitochondrial 2-oxoglutarate/malate carrier protein OS=Mus musculus OX=10090 GN=Slc25a11 PE=1 SV=3	Slc25a11	_TSFHALTSILK[Lac (K)]TEGLK_	1			25.8938	25.6851		2.72547			1.43048	1.41895		0.150566	0.548597
Q9CR62	162	K	Mitochondrial 2-oxoglutarate/malate carrier protein OS=Mus musculus OX=10090 GN=Slc25a11 PE=1 SV=3	Slc25a11	_GYK[Lac (K)]NVFNALVR_	1	16.7127		13.4696	23.9399	18.618	15.2563	0.949624		0.765347	1.36027	1.05788	0.866869	1.277	0.299725
Q9CR62	256	K	Mitochondrial 2-oxoglutarate/malate carrier protein OS=Mus musculus OX=10090 GN=Slc25a11 PE=1 SV=3	Slc25a11	_MIDGK[Lac (K)]PEYK_	1	1564.85	771.09	1450.62	1209.89	1317.14	1526.15	1.19763	0.59014	1.1102	0.925965	1.00805	1.16801	1.07041	0.664296
Q9CR68	101	K	Cytochrome b-c1 complex subunit Rieske, mitochondrial OS=Mus musculus OX=10090 GN=Uqcrfs1 PE=1 SV=1	Uqcrfs1	_AEVLDSTK[Lac (K)]SSK_	1	304.169	193.718	318.382	323.737	265.885	411.828	1.00401	0.639433	1.05093	1.0686	0.877645	1.35938	1.22686	0.354713
Q9CR68	163	K	Cytochrome b-c1 complex subunit Rieske, mitochondrial OS=Mus musculus OX=10090 GN=Uqcrfs1 PE=1 SV=1	Uqcrfs1	_LSDIPEGK[Lac (K)]NMAFK_	1	95.0203	76.5427	81.7194	74.7922	107.265	70.8128	1.12638	0.907347	0.968712	0.886596	1.27154	0.839424	0.998373	0.922374
Q9CR68	172	K	Cytochrome b-c1 complex subunit Rieske, mitochondrial OS=Mus musculus OX=10090 GN=Uqcrfs1 PE=1 SV=1	Uqcrfs1	_GK[Lac (K)]PLFVR_	1	205.694	101.43	124.851	122.174	108.367	139.271	1.53927	0.759029	0.934295	0.914264	0.81094	1.04221	0.856096	0.631255
Q9CRB9	76	K	MICOS complex subunit Mic19 OS=Mus musculus OX=10090 GN=Chchd3 PE=1 SV=1	Chchd3	_VAEELALEQAK[Lac (K)]K_	1	102.994	60.6549	93.867	80.8623	102.194	101.195	1.14064	0.671745	1.03956	0.89554	1.13179	1.12072	1.10382	0.547445
Q9CRB9	157	K	MICOS complex subunit Mic19 OS=Mus musculus OX=10090 GN=Chchd3 PE=1 SV=1	Chchd3	_SSEFYK[Lac (K)]VTTEEYQK_	1	8.95154	7.67106	8.69456	10.4443	13.0259	4.93525	0.999752	0.856741	0.971051	1.16647	1.45479	0.551193	1.12198	0.901682
Q9CW03	106	K	Structural maintenance of chromosomes protein 3 OS=Mus musculus OX=10090 GN=Smc3 PE=1 SV=2	Smc3	_K[Lac (K)]DQYFLDK_	1	54.5486	15.5317	40.0896	63.6962	58.4676	31.2239	1.24182	0.353587	0.912657	1.45007	1.33104	0.710825	1.39228	0.403717
Q9CXD6	134	K	Mitochondrial calcium uniporter regulator 1 OS=Mus musculus OX=10090 GN=Mcur1 PE=1 SV=1	Mcur1	_K[Lac (K)]ENLPLSVSR_	1	107.774	56.9884	88.1051	83.4646	107.707	122.171	1.14206	0.603893	0.93363	0.884455	1.14134	1.29462	1.23916	0.341751
Q9CXD6	253	K	Mitochondrial calcium uniporter regulator 1 OS=Mus musculus OX=10090 GN=Mcur1 PE=1 SV=1	Mcur1	_TDTK[Lac (K)]LNFNLEK_	1	11.1014	10.5765	12.9331	10.6049	15.991	16.1489	0.861066	0.820351	1.00314	0.822556	1.24032	1.25257	1.23501	0.263559
Q9CXZ1	98	K	NADH dehydrogenase [ubiquinone] iron-sulfur protein 4, mitochondrial OS=Mus musculus OX=10090 GN=Ndufs4 PE=1 SV=3	Ndufs4	_WK[Lac (K)]MEFDTR_	1	56.3446	50.1142	38.6431	38.552	63.5323	53.2906	1.1251	1.00069	0.771636	0.769816	1.26863	1.06412	1.0708	0.761661
Q9CZ13	102	K	Cytochrome b-c1 complex subunit 1, mitochondrial OS=Mus musculus OX=10090 GN=Uqcrc1 PE=1 SV=2	Uqcrc1	_GTK[Lac (K)]NRPGNALEK_	1	377.458	318.493	455.838	352.923	386.945	381.813	0.996163	0.840547	1.20302	0.931412	1.0212	1.00766	0.97386	0.884863
Q9CZ13	138	K	Cytochrome b-c1 complex subunit 1, mitochondrial OS=Mus musculus OX=10090 GN=Uqcrc1 PE=1 SV=2	Uqcrc1	_ALSK[Lac (K)]DLPK_	1	108.706	91.0321	103.938	97.7745	105.755	108.117	1.05999	0.887651	1.0135	0.953396	1.03121	1.05424	1.02624	0.674345
Q9CZ42	63	K	ATP-dependent (S)-NAD(P)H-hydrate dehydratase OS=Mus musculus OX=10090 GN=Naxd PE=1 SV=1	Naxd	_NIVPALTSK[Lac (K)]K_	1	100.229	31.9283	60.2823	50.1138	50.2719	64.4534	1.6832	0.536193	1.01236	0.841592	0.844248	1.08241	0.856577	0.874511
Q9CZB0	44	K	Succinate dehydrogenase cytochrome b560 subunit, mitochondrial OS=Mus musculus OX=10090 GN=Sdhc PE=1 SV=1	Sdhc	_K[Lac (K)]NTSSNRPLSPHLTIYK_	1	49.9717	24.1679	50.0863	26.2708	47.3948	57.3743	1.17458	0.568064	1.17727	0.617493	1.11401	1.34858	1.05485	0.877571
Q9CZN7	103	K	Serine hydroxymethyltransferase, mitochondrial OS=Mus musculus OX=10090 GN=Shmt2 PE=1 SV=1	Shmt2	_YSEGYPGK[Lac (K)]R_	1	24.2325	17.8628	21.5598	24.1915	28.8651	18.89	1.07222	0.79038	0.953962	1.07041	1.2772	0.835831	1.13026	0.489409
Q9CZN7	367	K	Serine hydroxymethyltransferase, mitochondrial OS=Mus musculus OX=10090 GN=Shmt2 PE=1 SV=1	Shmt2	_NAQAMADALLK[Lac (K)]R_	1	7.86392		4.51696	8.39491	4.49557	6.20238	1.24928		0.717577	1.33364	0.714178	0.985326	1.02808	0.921115
Q9CZN7	464	K	Serine hydroxymethyltransferase, mitochondrial OS=Mus musculus OX=10090 GN=Shmt2 PE=1 SV=1	Shmt2	_TAK[Lac (K)]LQDFK_	1	167.071	92.2025	191.233	136.826	167.182	191.712	1.05939	0.584654	1.2126	0.86761	1.0601	1.21564	1.10036	0.616373
Q9CZN7	474	K	Serine hydroxymethyltransferase, mitochondrial OS=Mus musculus OX=10090 GN=Shmt2 PE=1 SV=1	Shmt2	_SFLLK[Lac (K)]DPETSQR_	1	62.2353	49.1235	42.013	43.819	75.2377	51.648	1.15223	0.909481	0.777835	0.811271	1.39296	0.956218	1.11301	0.657567
Q9CZR8	55	K	Elongation factor Ts, mitochondrial OS=Mus musculus OX=10090 GN=Tsfm PE=1 SV=1	Tsfm	_K[Lac (K)]TGYSFVNC[Carbamidomethyl (C)]K_	1	34.7262	17.7235	41.4437	33.1359	31.5565	29.0413	1.11049	0.566768	1.3253	1.05963	1.00912	0.928693	0.9983	0.835035
Q9CZR8	65	K	Elongation factor Ts, mitochondrial OS=Mus musculus OX=10090 GN=Tsfm PE=1 SV=1	Tsfm	_K[Lac (K)]ALETC[Carbamidomethyl (C)]GGDLK_	1	52.7381	31.8634	62.9367	54.2502	66.11	76.3847	0.919094	0.555301	1.09683	0.945446	1.15213	1.3312	1.33352	0.234337
Q9CZR8	75	K	Elongation factor Ts, mitochondrial OS=Mus musculus OX=10090 GN=Tsfm PE=1 SV=1	Tsfm	_ALETC[Carbamidomethyl (C)]GGDLK[Lac (K)]QAEDWLHK_	1			41.3311	38.0769		10.0907			1.38542	1.27634		0.33824	0.582704
Q9CZR8	87	K	Elongation factor Ts, mitochondrial OS=Mus musculus OX=10090 GN=Tsfm PE=1 SV=1	Tsfm	_QAQK[Lac (K)]EGWSK_	1	40.3098	20.7277	40.6496	45.4129	42.2826	49.7676	1.01132	0.520035	1.01985	1.13936	1.06082	1.24861	1.35182	0.205058
Q9CZS1	385	K	Aldehyde dehydrogenase X, mitochondrial OS=Mus musculus OX=10090 GN=Aldh1b1 PE=1 SV=1	Aldh1b1	_EGAK[Lac (K)]LLC[Carbamidomethyl (C)]GGER_	1	69.5049	33.705	88.5842	68.6849	50.992	64.8601	1.10815	0.537373	1.41233	1.09507	0.812987	1.03409	0.962162	0.925845
Q9CZS1	431	K	Aldehyde dehydrogenase X, mitochondrial OS=Mus musculus OX=10090 GN=Aldh1b1 PE=1 SV=1	Aldh1b1	_K[Lac (K)]IEEVIQR_	1	217.002	142.42	256.553	190.113	247.443	242.13	1.0049	0.659526	1.18805	0.880382	1.14587	1.12127	1.10343	0.568138
Q9CZU6	43	K	Citrate synthase, mitochondrial OS=Mus musculus OX=10090 GN=Cs PE=1 SV=1	Cs	_DVLSNLIPK[Lac (K)]EQAR_	1	2388.91	574.482	2464.12	2670.64	2251.29	3357.66	1.0457	0.251468	1.07862	1.16902	0.985455	1.46974	1.52548	0.294461
Q9CZU6	103	K	Citrate synthase, mitochondrial OS=Mus musculus OX=10090 GN=Cs PE=1 SV=1	Cs	_GYSIPEC[Carbamidomethyl (C)]QK[Lac (K)]MLPK_	1	2487.36	1358.6	1831.55	1492.94	3086.51	1960.98	1.2215	0.667185	0.899438	0.733154	1.51573	0.962998	1.15199	0.669741
Q9CZU6	215	K	Citrate synthase, mitochondrial OS=Mus musculus OX=10090 GN=Cs PE=1 SV=1	Cs	_LPC[Carbamidomethyl (C)]VAAK[Lac (K)]IYR_	1	197.316	161.314	125.073	139.183	136.471	185.187	1.25341	1.02471	0.7945	0.884127	0.8669	1.17636	0.952733	0.81451
Q9CZU6	321	K	Citrate synthase, mitochondrial OS=Mus musculus OX=10090 GN=Cs PE=1 SV=1	Cs	_EVGK[Lac (K)]DVSDEK_	1	35041	18865.4	24598.6	32053.3	25392.5	26278.2	1.29598	0.697731	0.909773	1.18548	0.939136	0.971892	1.06648	0.661443
Q9CZU6	327	K	Citrate synthase, mitochondrial OS=Mus musculus OX=10090 GN=Cs PE=1 SV=1	Cs	_DVSDEK[Lac (K)]LR_	1	912.839	450.269	815.877	801.682	839.195	933.747	1.15219	0.568329	1.0298	1.01188	1.05923	1.17857	1.18157	0.402904
Q9CZU6	366	K	Citrate synthase, mitochondrial OS=Mus musculus OX=10090 GN=Cs PE=1 SV=1	Cs	_EFALK[Lac (K)]HLPK_	1	221.873	109.389	172.714	187.77	180.524	194.382	1.24805	0.615321	0.971531	1.05622	1.01546	1.09341	1.11647	0.508956
Q9CZU6	370	K	Citrate synthase, mitochondrial OS=Mus musculus OX=10090 GN=Cs PE=1 SV=1	Cs	_HLPK[Lac (K)]DPMFK_	1	14928.4	7606.75	13414.8	11868.7	12562.7	12649.4	1.22647	0.624949	1.10212	0.9751	1.03212	1.03924	1.03146	0.751834
Q9CZU6	393	K	Citrate synthase, mitochondrial OS=Mus musculus OX=10090 GN=Cs PE=1 SV=1	Cs	_IVPNILLEQGK[Lac (K)]AK_	1	177.925	82.7882	351.297	204.617	228.913	162.212	0.883914	0.411284	1.74521	1.01652	1.13722	0.805855	0.973418	0.780525
Q9CZU6	450	K	Citrate synthase, mitochondrial OS=Mus musculus OX=10090 GN=Cs PE=1 SV=1	Cs	_PK[Lac (K)]SMSTDGLMK_	1	2350.03	1009.63	1809.27	1979.8	2141.73	2611.04	1.18474	0.508995	0.912122	0.998093	1.07973	1.31632	1.30251	0.295979
Q9CZU6	459	K	Citrate synthase, mitochondrial OS=Mus musculus OX=10090 GN=Cs PE=1 SV=1	Cs	_SM[Oxidation (M)]STDGLMK[Lac (K)]FVDSK_	1	56.6218	34.324	80.1775	81.8471	120.011	98.073	0.721213	0.437198	1.02125	1.04252	1.52863	1.24919	1.75272	0.0876678
Q9D023	19	K	Mitochondrial pyruvate carrier 2 OS=Mus musculus OX=10090 GN=Mpc2 PE=1 SV=1	Mpc2	_LMDK[Lac (K)]VELLLPK_	1	2.07775		3.81248	3.33096		5.1546	0.578125		1.06081	0.926825		1.43424	1.44062	0.418796
Q9D023	26	K	Mitochondrial pyruvate carrier 2 OS=Mus musculus OX=10090 GN=Mpc2 PE=1 SV=1	Mpc2	_VELLLPK[Lac (K)]K_	1	3730.47	2910.43	1986.06	2113.91	3401.32	3335.73	1.28063	0.999122	0.681794	0.725686	1.16764	1.14512	1.02597	0.889811
Q9D023	27	K	Mitochondrial pyruvate carrier 2 OS=Mus musculus OX=10090 GN=Mpc2 PE=1 SV=1	Mpc2	_K[Lac (K)]LRPLYNHPAGPR_	1	267.832	134.473	271.773	244.653	268.92	314.584	1.06973	0.537091	1.08548	0.977155	1.07408	1.25647	1.22858	0.363166
Q9D051	227	K	Pyruvate dehydrogenase E1 component subunit beta, mitochondrial OS=Mus musculus OX=10090 GN=Pdhb PE=1 SV=1	Pdhb	_DFLIPIGK[Lac (K)]AK_	1	162.792	174.156	48.3761	75.7262	161.881	186.732	1.20637	1.29058	0.35849	0.561168	1.19962	1.38377	1.10125	0.750717
Q9D0K2	176	K	Succinyl-CoA:3-ketoacid coenzyme A transferase 1, mitochondrial OS=Mus musculus OX=10090 GN=Oxct1 PE=1 SV=1	Oxct1	_YNK[Lac (K)]DGSVAIASK_	1	1495.18	931.912	1483.42	1489.65	1637.97	1921.8	1.00125	0.624053	0.99337	0.99754	1.09686	1.28693	1.29124	0.189744
Q9D0K2	296	K	Succinyl-CoA:3-ketoacid coenzyme A transferase 1, mitochondrial OS=Mus musculus OX=10090 GN=Oxct1 PE=1 SV=1	Oxct1	_SGK[Lac (K)]PGGDVR_	1	4692.15	3113.75	4652.56	3876.96	3918.97	4490.87	1.13771	0.754994	1.12811	0.940049	0.950234	1.0889	0.98622	0.993396
Q9D0K2	421	K	Succinyl-CoA:3-ketoacid coenzyme A transferase 1, mitochondrial OS=Mus musculus OX=10090 GN=Oxct1 PE=1 SV=1	Oxct1	_MVK[Lac (K)]GMGGAMDLVSSSK_	1	25.5743	16.8936	32.1753	37.7521	34.9722	30.4982	0.862704	0.569877	1.08538	1.2735	1.17973	1.02881	1.38288	0.148781
Q9D0K2	446	K	Succinyl-CoA:3-ketoacid coenzyme A transferase 1, mitochondrial OS=Mus musculus OX=10090 GN=Oxct1 PE=1 SV=1	Oxct1	_VVVTMEHSAK[Lac (K)]GNAHK_	1	4401.36	2391.32	4668.27	4058.82	4517.84	4823.65	1.06222	0.577119	1.12664	0.979553	1.09033	1.16414	1.16921	0.422781
Q9D0K2	455	K	Succinyl-CoA:3-ketoacid coenzyme A transferase 1, mitochondrial OS=Mus musculus OX=10090 GN=Oxct1 PE=1 SV=1	Oxct1	_IMEK[Lac (K)]C[Carbamidomethyl (C)]TLPLTGK_	1	129.046	79.8301	104.827	85.3279	123.592	130.235	1.18598	0.733668	0.963394	0.784194	1.13586	1.1969	1.08113	0.698489
Q9D0K2	463	K	Succinyl-CoA:3-ketoacid coenzyme A transferase 1, mitochondrial OS=Mus musculus OX=10090 GN=Oxct1 PE=1 SV=1	Oxct1	_C[Carbamidomethyl (C)]TLPLTGK[Lac (K)]QC[Carbamidomethyl (C)]VNR_	1	144.993	84.5697	101.481	111.469	104.782	121.941	1.29993	0.758205	0.909826	0.999366	0.939419	1.09326	1.02159	0.797731
Q9D0K2	473	K	Succinyl-CoA:3-ketoacid coenzyme A transferase 1, mitochondrial OS=Mus musculus OX=10090 GN=Oxct1 PE=1 SV=1	Oxct1	_IITEK[Lac (K)]GVFDVDK_	1	33.2854	25.7007	21.1962	30.7703	35.1224	47.6319	1.031	0.79607	0.656545	0.953098	1.0879	1.47538	1.41583	0.131595
Q9D0M3	318	K	Cytochrome c1, heme protein, mitochondrial OS=Mus musculus OX=10090 GN=Cyc1 PE=1 SV=1	Cyc1	_K[Lac (K)]LAYRPPK_	1	745.74	424.359	582.069	700.013	694.445	746.305	1.14938	0.654046	0.897117	1.0789	1.07032	1.15025	1.22178	0.242123
Q9D0S9	128	K	Adenosine 5'-monophosphoramidase HINT2 OS=Mus musculus OX=10090 GN=Hint2 PE=1 SV=1	Hint2	_IAQAQGLK[Lac (K)]DGYR_	1	541.086	282.578	565.494	556.39	552.746	499.654	1.08291	0.565542	1.13176	1.11354	1.10625	0.999993	1.1581	0.445871
Q9D172	149	K	Glutamine amidotransferase-like class 1 domain-containing protein 3, mitochondrial OS=Mus musculus OX=10090 GN=Gatd3 PE=1 SV=1	Gatd3	_NLSTFAVDGK[Lac (K)]DC[Carbamidomethyl (C)]K_	1	1283.41	696.279	1229.08	1145.09	1622.37	1357.11	1.05006	0.569683	1.00561	0.936891	1.32739	1.11036	1.2854	0.278763
Q9D172	155	K	Glutamine amidotransferase-like class 1 domain-containing protein 3, mitochondrial OS=Mus musculus OX=10090 GN=Gatd3 PE=1 SV=1	Gatd3	_VNK[Lac (K)]EVER_	1	865.183	613.943	804.068	756.524	797.343	858.442	1.10555	0.784508	1.02745	0.9667	1.01886	1.09693	1.05655	0.592567
Q9D172	162	K	Glutamine amidotransferase-like class 1 domain-containing protein 3, mitochondrial OS=Mus musculus OX=10090 GN=Gatd3 PE=1 SV=1	Gatd3	_VLK[Lac (K)]EFHGAK_	1	287.698	161.627	292.766	254.425	285.274	309.385	1.08485	0.609462	1.10396	0.959385	1.07571	1.16663	1.14418	0.457896
Q9D172	186	K	Glutamine amidotransferase-like class 1 domain-containing protein 3, mitochondrial OS=Mus musculus OX=10090 GN=Gatd3 PE=1 SV=1	Gatd3	_VIK[Lac (K)]GVEVTVGHEQEEGGK_	1	504.196	240.399	387.042	227.294	388.24	436.179	1.38557	0.660633	1.06362	0.62462	1.06691	1.19865	0.929373	0.834233
Q9D172	201	K	Glutamine amidotransferase-like class 1 domain-containing protein 3, mitochondrial OS=Mus musculus OX=10090 GN=Gatd3 PE=1 SV=1	Gatd3	_GVEVTVGHEQEEGGK[Lac (K)]WPYAGTAEAIK_	1			9.57217	11.7775					0.896706	1.10329			1.23038
Q9D172	217	K	Glutamine amidotransferase-like class 1 domain-containing protein 3, mitochondrial OS=Mus musculus OX=10090 GN=Gatd3 PE=1 SV=1	Gatd3	_ALGAK[Lac (K)]HC[Carbamidomethyl (C)]VK_	1	2887.92	1957.1	2329.97	1572.32	2094.64	2444.48	1.30415	0.883802	1.05219	0.71004	0.945916	1.1039	0.85177	0.392734
Q9D172	221	K	Glutamine amidotransferase-like class 1 domain-containing protein 3, mitochondrial OS=Mus musculus OX=10090 GN=Gatd3 PE=1 SV=1	Gatd3	_HC[Carbamidomethyl (C)]VK[Lac (K)]GVTEAHVDQK_	1	1251.84	606.037	1097.29	1023.7	1098.39	1168.2	1.20264	0.582219	1.05417	0.983463	1.05522	1.12229	1.1134	0.538615
Q9D172	231	K	Glutamine amidotransferase-like class 1 domain-containing protein 3, mitochondrial OS=Mus musculus OX=10090 GN=Gatd3 PE=1 SV=1	Gatd3	_GVTEAHVDQK[Lac (K)]NK_	1	303.574	241.3	430.822	249.936	309.317	319.602	0.982148	0.780675	1.39383	0.808613	1.00073	1.034	0.900746	0.682564
Q9D1E6	129	K	Tubulin-folding cofactor B OS=Mus musculus OX=10090 GN=Tbcb PE=1 SV=2	Tbcb	_SK[Lac (K)]LGPYNEELR_	1	23.5622	8.86093	14.4792	25.6814	19.4438	16.122	1.3072	0.491593	0.803288	1.42477	1.07872	0.894428	1.30584	0.355862
Q9D1H8	109	K	Large ribosomal subunit protein mL53 OS=Mus musculus OX=10090 GN=Mrpl53 PE=1 SV=1	Mrpl53	_NAAAASAPGADK[Lac (K)]VAPGTSTR_	1	6.50554	2.90421	6.28092	3.36539	6.58819	6.57132	1.21163	0.540896	1.16979	0.626788	1.22702	1.22388	1.05317	0.852616
Q9D2G2	155	K	Dihydrolipoyllysine-residue succinyltransferase component of 2-oxoglutarate dehydrogenase complex, mitochondrial OS=Mus musculus OX=10090 GN=Dlst PE=1 SV=1	Dlst	_AK[Lac (K)]PAETPAPAHK_	1	3719.09	2795.67	4890.14	3238.43	3605.74	3954.16	1.00501	0.755477	1.32147	0.875123	0.974383	1.06854	0.946815	0.860451
Q9D2G2	204	K	Dihydrolipoyllysine-residue succinyltransferase component of 2-oxoglutarate dehydrogenase complex, mitochondrial OS=Mus musculus OX=10090 GN=Dlst PE=1 SV=1	Dlst	_PVSAIK[Lac (K)]PTAAPPLAEAGAAK_	1	156.278	52.3114	114.053	87.2632	137.548	143.987	1.35611	0.453935	0.989697	0.757229	1.19358	1.24945	1.14306	0.600669
Q9D2G2	218	K	Dihydrolipoyllysine-residue succinyltransferase component of 2-oxoglutarate dehydrogenase complex, mitochondrial OS=Mus musculus OX=10090 GN=Dlst PE=1 SV=1	Dlst	_PVSAIKPTAAPPLAEAGAAK[Lac (K)]GLR_	1	64.2455		219.415	235.268	68.7367	133.189	0.445621		1.52191	1.63187	0.476772	0.923829	1.0275	0.904998
Q9D2G2	354	K	Dihydrolipoyllysine-residue succinyltransferase component of 2-oxoglutarate dehydrogenase complex, mitochondrial OS=Mus musculus OX=10090 GN=Dlst PE=1 SV=1	Dlst	_TINELGEK[Lac (K)]AR_	1	564.952	286.21	436.331	419.352	490.037	616.959	1.20466	0.61029	0.930396	0.894191	1.04491	1.31555	1.18552	0.439265
Q9D3D9	136	K	ATP synthase subunit delta, mitochondrial OS=Mus musculus OX=10090 GN=Atp5f1d PE=1 SV=1	Atp5f1d	_ANLEK[Lac (K)]AQSELSGAADEAAR_	1	44.5228	10.7125	447.177	321.061	35.0918	269.94	0.236718	0.056956	2.37754	1.70701	0.186575	1.43521	1.24617	0.532704
Q9D404	138	K	3-oxoacyl-[acyl-carrier-protein] synthase, mitochondrial OS=Mus musculus OX=10090 GN=Oxsm PE=1 SV=1	Oxsm	_DSGWHPK[Lac (K)]R_	1	64.7675	34.6856	70.1598	44.6884	81.7006	69.9271	1.06197	0.568727	1.15038	0.732738	1.33961	1.14657	1.15744	0.605086
Q9D4K4	168	K	FANCD2 opposite strand protein OS=Mus musculus OX=10090 GN=Fancd2os PE=2 SV=1	Fancd2os	_SILLLYATYK[Lac (K)]K_	1	36.5765	59.0806	22.7691	28.912	55.1997	48.3951	0.874573	1.41266	0.544426	0.691308	1.31987	1.15716	1.1189	0.680148
Q9D6J6	158	K	NADH dehydrogenase [ubiquinone] flavoprotein 2, mitochondrial OS=Mus musculus OX=10090 GN=Ndufv2 PE=1 SV=2	Ndufv2	_LGIK[Lac (K)]VGETTPDK_	1	132.67	72.0499	102.383	91.559	99.2263	114.645	1.29955	0.705757	1.00288	0.896856	0.97196	1.123	0.994556	0.917701
Q9D6J6	211	K	NADH dehydrogenase [ubiquinone] flavoprotein 2, mitochondrial OS=Mus musculus OX=10090 GN=Ndufv2 PE=1 SV=2	Ndufv2	_AGK[Lac (K)]VPKPGPR_	0.966882	9.93543		68.6735	23.194	9.42901	13.4747	0.398352		2.7534	0.929942	0.378048	0.540257	0.390945	0.645578
Q9D6R2	58	K	Isocitrate dehydrogenase [NAD] subunit alpha, mitochondrial OS=Mus musculus OX=10090 GN=Idh3a PE=1 SV=1	Idh3a	_IFDAAK[Lac (K)]APIQWEER_	1	70.1496	54.7987	174.759	140.021	124.063	174.794	0.56987	0.445165	1.41968	1.13748	1.00784	1.41996	1.46436	0.242206
Q9D6R2	100	K	Isocitrate dehydrogenase [NAD] subunit alpha, mitochondrial OS=Mus musculus OX=10090 GN=Idh3a PE=1 SV=1	Idh3a	_GPLK[Lac (K)]TPIAAGHPSMNLLLR_	1			3.56734						1
Q9D6R2	116	K	Isocitrate dehydrogenase [NAD] subunit alpha, mitochondrial OS=Mus musculus OX=10090 GN=Idh3a PE=1 SV=1	Idh3a	_K[Lac (K)]TFDLYANVR_	1	6.41611		3.52347	11.6411		7.00395	0.897839		0.493057	1.629		0.9801	1.87584	0.247437
Q9D6R2	214	K	Isocitrate dehydrogenase [NAD] subunit alpha, mitochondrial OS=Mus musculus OX=10090 GN=Idh3a PE=1 SV=1	Idh3a	_MSDGLFLQK[Lac (K)]C[Carbamidomethyl (C)]R_	1	40.6603	27.4393	23.2594	20.6303	19.9633	29.6438	1.5097	1.01881	0.863612	0.765992	0.741229	1.10066	0.768806	0.294513
Q9D6R2	223	K	Isocitrate dehydrogenase [NAD] subunit alpha, mitochondrial OS=Mus musculus OX=10090 GN=Idh3a PE=1 SV=1	Idh3a	_EVAENC[Carbamidomethyl (C)]K[Lac (K)]DIK_	1	1431.5	687.307	1384.88	1303.24	1437.27	1612.78	1.09316	0.524864	1.05757	0.995222	1.09758	1.23161	1.24249	0.34316
Q9D6R2	336	K	Isocitrate dehydrogenase [NAD] subunit alpha, mitochondrial OS=Mus musculus OX=10090 GN=Idh3a PE=1 SV=1	Idh3a	_IEAAC[Carbamidomethyl (C)]FATIK[Lac (K)]DGK_	1	11.89	9.18956	17.218	12.9316	26.2685	16.2012	0.761374	0.588453	1.10255	0.828072	1.6821	1.03745	1.4466	0.26651
Q9D6R2	343	K	Isocitrate dehydrogenase [NAD] subunit alpha, mitochondrial OS=Mus musculus OX=10090 GN=Idh3a PE=1 SV=1	Idh3a	_SLTK[Lac (K)]DLGGNAK_	1	3500.3	1860.84	3053.18	2527.74	3193.47	3326.66	1.2027	0.639384	1.04907	0.868531	1.09728	1.14304	1.0753	0.658621
Q9D6R2	350	K	Isocitrate dehydrogenase [NAD] subunit alpha, mitochondrial OS=Mus musculus OX=10090 GN=Idh3a PE=1 SV=1	Idh3a	_DLGGNAK[Lac (K)]C[Carbamidomethyl (C)]SDFTEEIC[Carbamidomethyl (C)]R_	1	3.07479		5.74735	4.05261	3.35492	3.6322	0.774044		1.44683	1.0202	0.844563	0.914364	0.834244	0.738851
Q9D6U8	70	K	Protein FAM162A OS=Mus musculus OX=10090 GN=Fam162a PE=1 SV=1	Fam162a	_K[Lac (K)]ILLWSGR_	1	89.9737	135.073	62.8736	48.9125	91.0048	96.9215	1.02874	1.5444	0.718885	0.559256	1.04053	1.10818	0.822583	0.572629
Q9D6Y7	104	K	Mitochondrial peptide methionine sulfoxide reductase OS=Mus musculus OX=10090 GN=Msra PE=1 SV=1	Msra	_NPTYK[Lac (K)]EVC[Carbamidomethyl (C)]SEK_	1	70.6538	31.3448	52.0042	68.4665	66.5565	55.0413	1.23209	0.546605	0.906873	1.19395	1.16064	0.959836	1.23416	0.352266
Q9D6Y7	183	K	Mitochondrial peptide methionine sulfoxide reductase OS=Mus musculus OX=10090 GN=Msra PE=1 SV=1	Msra	_VLSK[Lac (K)]HNFGPITTDIR_	1	79.8849	40.5999	119.863	102.413	115.757	165.726	0.767824	0.390231	1.15208	0.984352	1.11261	1.5929	1.59725	0.194849
Q9D7B6	78	K	Isobutyryl-CoA dehydrogenase, mitochondrial OS=Mus musculus OX=10090 GN=Acad8 PE=1 SV=2	Acad8	_K[Lac (K)]AAQLGFGGVYVR_	1	65.4559	42.3394	38.2063	38.622	47.7898	63.7305	1.32616	0.857814	0.774075	0.782497	0.968242	1.29121	1.02836	0.880949
Q9D7B6	229	K	Isobutyryl-CoA dehydrogenase, mitochondrial OS=Mus musculus OX=10090 GN=Acad8 PE=1 SV=2	Acad8	_GTPGLSFGK[Lac (K)]K_	1	41.2723	23	46.6299	32.3273	28.1984	24.788	1.26205	0.703307	1.42587	0.988523	0.862267	0.757981	0.76927	0.387209
Q9D7N3	174	K	Small ribosomal subunit protein uS9m OS=Mus musculus OX=10090 GN=Mrps9 PE=1 SV=3	Mrps9	_VMQLEK[Lac (K)]HR_	1	49.1419	14.3594	33.5951	30.321	31.1441	28.07	1.57986	0.461639	1.08005	0.974788	1.00125	0.902419	0.922126	0.923681
Q9D7P6	39	K	Iron-sulfur cluster assembly enzyme ISCU OS=Mus musculus OX=10090 GN=Iscu PE=1 SV=1	Iscu	_K[Lac (K)]VVDHYENPR_	1	10.5228	3.97034	15.1231	14.9489	14.3331	16.8088	0.83396	0.314661	1.19855	1.18474	1.13594	1.33215	1.55627	0.222586
Q9D7P6	83	K	Iron-sulfur cluster assembly enzyme ISCU OS=Mus musculus OX=10090 GN=Iscu PE=1 SV=1	Iscu	_LQIQVDEK[Lac (K)]GK_	1	16.7548	8.22516		15.8211	10.8087	19.129	1.18427	0.581375		1.11828	0.763987	1.35209	1.22122	0.542317
Q9D855	12	K	Cytochrome b-c1 complex subunit 7 OS=Mus musculus OX=10090 GN=Uqcrb PE=1 SV=3	Uqcrb	_SAVSASSK[Lac (K)]WLDGFR_	1	179.234	189.45	240.802	279.272	315.846	424.19	0.660247	0.697876	0.887044	1.02876	1.16348	1.56259	1.67241	0.0299183
Q9D855	19	K	Cytochrome b-c1 complex subunit 7 OS=Mus musculus OX=10090 GN=Uqcrb PE=1 SV=3	Uqcrb	_K[Lac (K)]WYYNAAGFNK_	1	29.9966	19.4656	28.7446	35.7843	39.6657	31.0563	0.974375	0.632299	0.933705	1.16237	1.28845	1.0088	1.36185	0.106105
Q9D855	78	K	Cytochrome b-c1 complex subunit 7 OS=Mus musculus OX=10090 GN=Uqcrb PE=1 SV=3	Uqcrb	_HQILPK[Lac (K)]DQWTK_	1	97.182	85.6685	119.153	133.147	113.238	126.861	0.863521	0.761216	1.05874	1.18309	1.00619	1.12723	1.2359	0.111317
Q9D8T7	25	K	SRA stem-loop-interacting RNA-binding protein, mitochondrial OS=Mus musculus OX=10090 GN=Slirp PE=1 SV=2	Slirp	_K[Lac (K)]IPWTAAASELR_	1	45.2656		25.9911	28.7421	45.8715	59.9818	1.09947		0.631305	0.698125	1.11419	1.45692	1.25925	0.563129
Q9D9D5	190	K	Transmembrane and coiled-coil domain-containing protein 5A OS=Mus musculus OX=10090 GN=Tmco5a PE=1 SV=1	Tmco5a	_YQEALK[Lac (K)]R_	1	75.9482	38.0981	92.7555	104.741	76.1744	90.0707	0.953747	0.47843	1.16481	1.31533	0.956588	1.1311	1.31037	0.313194
Q9DB15	141	K	Large ribosomal subunit protein bL12m OS=Mus musculus OX=10090 GN=Mrpl12 PE=1 SV=2	Mrpl12	_LTEAK[Lac (K)]PVDK_	1	41.3688	25.8112	59.3557	56.973	58.4346	50.978	0.84737	0.528698	1.2158	1.167	1.19693	1.0442	1.31493	0.250803
Q9DB15	145	K	Large ribosomal subunit protein bL12m OS=Mus musculus OX=10090 GN=Mrpl12 PE=1 SV=2	Mrpl12	_LTEAKPVDK[Lac (K)]VK_	0.99999	52.8666	30.142	105.841	101.905	61.4385	72.7583	0.746438	0.425583	1.49439	1.43883	0.867467	1.02729	1.25021	0.446297
Q9DB15	153	K	Large ribosomal subunit protein bL12m OS=Mus musculus OX=10090 GN=Mrpl12 PE=1 SV=2	Mrpl12	_EIK[Lac (K)]NYVQGINLVQAK_	1	2.99842		8.41103	6.88229	9.20892	5.2769	0.457389		1.28305	1.04985	1.40476	0.804956	1.24856	0.512486
Q9DB15	165	K	Large ribosomal subunit protein bL12m OS=Mus musculus OX=10090 GN=Mrpl12 PE=1 SV=2	Mrpl12	_NYVQGINLVQAK[Lac (K)]K_	1	58.8059	39.4163	59.428	59.8945	64.0977	96.0553	0.934174	0.626156	0.944057	0.951468	1.01824	1.52591	1.3958	0.176114
Q9DB15	166	K	Large ribosomal subunit protein bL12m OS=Mus musculus OX=10090 GN=Mrpl12 PE=1 SV=2	Mrpl12	_K[Lac (K)]LVESLPQEIK_	1	99.4276	93.1962	117.962	112.457	131.372	169.307	0.824302	0.77264	0.977963	0.932323	1.08914	1.40363	1.33018	0.116975
Q9DB15	176	K	Large ribosomal subunit protein bL12m OS=Mus musculus OX=10090 GN=Mrpl12 PE=1 SV=2	Mrpl12	_LVESLPQEIK[Lac (K)]ANVAK_	1			10.4784	10.3773	3.03959	7.64484			1.3289	1.31607	0.385489	0.96954	0.670004
Q9DB15	181	K	Large ribosomal subunit protein bL12m OS=Mus musculus OX=10090 GN=Mrpl12 PE=1 SV=2	Mrpl12	_ANVAK[Lac (K)]AEAEK_	1	178.001	119.913	215.851	247.363	208.853	286.304	0.850128	0.572705	1.0309	1.1814	0.997477	1.36738	1.44525	0.117675
Q9DB20	54	K	ATP synthase subunit O, mitochondrial OS=Mus musculus OX=10090 GN=Atp5po PE=1 SV=1	Atp5po	_K[Lac (K)]LDQVEK_	1	86.5621	58.5052	88.7008	97.476	84.6803	88.2006	1.03025	0.696318	1.0557	1.16014	1.00785	1.04975	1.15652	0.317857
Q9DB20	60	K	ATP synthase subunit O, mitochondrial OS=Mus musculus OX=10090 GN=Atp5po PE=1 SV=1	Atp5po	_LDQVEK[Lac (K)]ELLR_	1	174.371	195.539	103.152	162.735	166.905	228.881	1.01419	1.13732	0.599964	0.946517	0.970768	1.33124	1.18065	0.447002
Q9DB20	70	K	ATP synthase subunit O, mitochondrial OS=Mus musculus OX=10090 GN=Atp5po PE=1 SV=1	Atp5po	_VGQLLK[Lac (K)]DPK_	1	530.631	280.275	563.651	514.241	462.967	491.08	1.11993	0.591538	1.18962	1.08534	0.977119	1.03646	1.06819	0.648741
Q9DB20	90	K	ATP synthase subunit O, mitochondrial OS=Mus musculus OX=10090 GN=Atp5po PE=1 SV=1	Atp5po	_VK[Lac (K)]SLNDITK_	1	7765.32	3705.15	7249.05	7048.93	7600.16	8913.07	1.10194	0.52578	1.02868	1.00028	1.0785	1.26481	1.25869	0.324431
Q9DB20	97	K	ATP synthase subunit O, mitochondrial OS=Mus musculus OX=10090 GN=Atp5po PE=1 SV=1	Atp5po	_SLNDITK[Lac (K)]R_	1	279.408	210.79	305.593	331.555	282.808	296.617	0.982233	0.741013	1.07428	1.16555	0.994186	1.04273	1.14475	0.298139
Q9DB20	162	K	ATP synthase subunit O, mitochondrial OS=Mus musculus OX=10090 GN=Atp5po PE=1 SV=1	Atp5po	_TVLK[Lac (K)]SFLSPNQILK_	1			21.3083	24.8496		9.9114			1.14011	1.32958		0.530311	0.815667
Q9DB20	192	K	ATP synthase subunit O, mitochondrial OS=Mus musculus OX=10090 GN=Atp5po PE=1 SV=1	Atp5po	_IGEK[Lac (K)]YVDMSAK_	1	38.0431	12.4603	26.0702	31.3781	22.0848	23.2782	1.48882	0.487636	1.02026	1.22799	0.864294	0.910995	1.00219	0.809815
Q9DB20	199	K	ATP synthase subunit O, mitochondrial OS=Mus musculus OX=10090 GN=Atp5po PE=1 SV=1	Atp5po	_YVDMSAK[Lac (K)]SK_	1	115.595	70.8989	92.6659	148.605	85.8569	127.295	1.08216	0.663726	0.867499	1.39118	0.803756	1.19168	1.29588	0.305805
Q9DB77	92	K	Cytochrome b-c1 complex subunit 2, mitochondrial OS=Mus musculus OX=10090 GN=Uqcrc2 PE=1 SV=1	Uqcrc2	_LASSLTTK[Lac (K)]GASSFK_	1	317.293	250.738	194.865	307.379	295.051	261.549	1.17019	0.924736	0.718671	1.13363	1.08816	0.964605	1.1325	0.39487
Q9DB77	109	K	Cytochrome b-c1 complex subunit 2, mitochondrial OS=Mus musculus OX=10090 GN=Uqcrc2 PE=1 SV=1	Uqcrc2	_GIEAVGGK[Lac (K)]LSVTATR_	1	6.16684		4.65499	15.3618	2.15405	2.7211	0.99277		0.749384	2.47302	0.346769	0.438056	1.24667	0.839111
Q9DB77	162	K	Cytochrome b-c1 complex subunit 2, mitochondrial OS=Mus musculus OX=10090 GN=Uqcrc2 PE=1 SV=1	Uqcrc2	_IDK[Lac (K)]AVAFQNSQTR_	1	27.1918	12.0411	22.4447	31.3617	16.9289	18.5564	1.26941	0.562124	1.0478	1.46408	0.790302	0.866281	1.08381	0.769799
Q9DB77	250	K	Cytochrome b-c1 complex subunit 2, mitochondrial OS=Mus musculus OX=10090 GN=Uqcrc2 PE=1 SV=1	Uqcrc2	_GGLGLAGAK[Lac (K)]AK_	1	1130.83	574.399	915.56	1164.86	891.049	1019.65	1.19111	0.605017	0.964363	1.22696	0.938546	1.07401	1.17353	0.421106
Q9DBF1	390	K	Alpha-aminoadipic semialdehyde dehydrogenase OS=Mus musculus OX=10090 GN=Aldh7a1 PE=1 SV=4	Aldh7a1	_K[Lac (K)]QGGTVVYGGK_	1	28.8293	19.1751	21.8157	26.2432	24.6335	18.7652	1.24031	0.824958	0.938567	1.12905	1.0598	0.807325	0.997447	0.990712
Q9DBL1	284	K	Short/branched chain specific acyl-CoA dehydrogenase, mitochondrial OS=Mus musculus OX=10090 GN=Acadsb PE=1 SV=1	Acadsb	_IGHGYK[Lac (K)]YAIGSLNEGR_	1		4.91293	14.6472	18.2119	4.45665	5.05848		0.519478	1.54875	1.92567	0.471232	0.534868	0.945018	0.863961
Q9DC69	157	K	NADH dehydrogenase [ubiquinone] 1 alpha subcomplex subunit 9, mitochondrial OS=Mus musculus OX=10090 GN=Ndufa9 PE=1 SV=2	Ndufa9	_AIAQASK[Lac (K)]EAGVER_	1	13.9008	11.4172	21.7619	28.9035	16.3509	27.8376	0.694044	0.570045	1.08654	1.44311	0.816377	1.38989	1.55251	0.167903
Q9DC69	189	K	NADH dehydrogenase [ubiquinone] 1 alpha subcomplex subunit 9, mitochondrial OS=Mus musculus OX=10090 GN=Ndufa9 PE=1 SV=2	Ndufa9	_AVGEK[Lac (K)]EVR_	1	595.074	369.709	547.422	574.988	513.294	590.638	1.11887	0.695132	1.02927	1.0811	0.965103	1.11053	1.11025	0.465385
Q9DC69	237	K	NADH dehydrogenase [ubiquinone] 1 alpha subcomplex subunit 9, mitochondrial OS=Mus musculus OX=10090 GN=Ndufa9 PE=1 SV=2	Ndufa9	_TVK[Lac (K)]QPVYVADVSK_	1	46.3577	33.0389	29.0527	76.1703	41.4312	46.2609	1.02143	0.727965	0.640134	1.6783	0.912877	1.01929	1.51096	0.165081
Q9DC69	370	K	NADH dehydrogenase [ubiquinone] 1 alpha subcomplex subunit 9, mitochondrial OS=Mus musculus OX=10090 GN=Ndufa9 PE=1 SV=2	Ndufa9	_WLSSEIEETK[Lac (K)]PAK_	1	188.677	103.468	182.829	165.186	155.075	162.447	1.18209	0.64824	1.14545	1.03491	0.971563	1.01775	1.01628	0.807093
Q9DC70	147	K	NADH dehydrogenase [ubiquinone] iron-sulfur protein 7, mitochondrial OS=Mus musculus OX=10090 GN=Ndufs7 PE=1 SV=1	Ndufs7	_K[Lac (K)]VYDQMPEPR_	1	3.42346		4.89029	4.30111	7.71254	7.08388	0.624462		0.892022	0.784552	1.40682	1.29215	1.5314	0.22555
Q9DCJ5	41	K	NADH dehydrogenase [ubiquinone] 1 alpha subcomplex subunit 8 OS=Mus musculus OX=10090 GN=Ndufa8 PE=1 SV=3	Ndufa8	_TNK[Lac (K)]EFMLC[Carbamidomethyl (C)]R_	1	27.4757	8.28766	16.142	17.5022	16.5516	6.49902	1.78301	0.537822	1.04752	1.13579	1.0741	0.421749	0.781285	0.661678
Q9DCM2	93	K	Glutathione S-transferase kappa 1 OS=Mus musculus OX=10090 GN=Gstk1 PE=1 SV=3	Gstk1	_DFFGETVK[Lac (K)]K_	1	90.3136	61.0763	56.8565	74.5528	87.0847	66.105	1.24288	0.840521	0.782449	1.02598	1.19844	0.909725	1.09362	0.559468
Q9DCM2	165	K	Glutathione S-transferase kappa 1 OS=Mus musculus OX=10090 GN=Gstk1 PE=1 SV=3	Gstk1	_ISTQQVK[Lac (K)]NK_	1	121.806	87.3145	93.5336	134.701	143.186	127.443	1.03228	0.73997	0.792676	1.14156	1.21347	1.08005	1.33925	0.0477885
Q9DCS3	222	K	Enoyl-[acyl-carrier-protein] reductase, mitochondrial OS=Mus musculus OX=10090 GN=Mecr PE=1 SV=2	Mecr	_DRPDIK[Lac (K)]K_	1	56.9706	26.9089	22.9752	34.688	34.8227	47.3651	1.52784	0.721642	0.616148	0.930262	0.933875	1.27024	1.09378	0.616764
Q9DCS3	248	K	Enoyl-[acyl-carrier-protein] reductase, mitochondrial OS=Mus musculus OX=10090 GN=Mecr PE=1 SV=2	Mecr	_MPETK[Lac (K)]TIFK_	1	74.4459	49.8873	62.3145	39.7623	85.9611	74.8084	1.15367	0.773088	0.965668	0.616184	1.33211	1.15928	1.07439	0.905886
Q9DCS3	252	K	Enoyl-[acyl-carrier-protein] reductase, mitochondrial OS=Mus musculus OX=10090 GN=Mecr PE=1 SV=2	Mecr	_TIFK[Lac (K)]DLPLPR_	1	118.354	56.9909	72.2312	61.4793	105.346	127.179	1.31121	0.631384	0.800228	0.681111	1.16709	1.40897	1.18753	0.598193
Q9DCS3	267	K	Enoyl-[acyl-carrier-protein] reductase, mitochondrial OS=Mus musculus OX=10090 GN=Mecr PE=1 SV=2	Mecr	_LALNC[Carbamidomethyl (C)]VGGK[Lac (K)]SSTELLR_	1	3.41133		2.23548	3.20315	4.19925	2.59701	1.09014		0.714383	1.02362	1.34194	0.829915	1.18054	0.530957
Q9DCS9	134	K	NADH dehydrogenase [ubiquinone] 1 beta subcomplex subunit 10 OS=Mus musculus OX=10090 GN=Ndufb10 PE=1 SV=3	Ndufb10	_ELEQFTK[Lac (K)]VTK_	1	10.0249	13.9014	14.0214	9.77439	15.9614	11.7942	0.796918	1.10507	1.11461	0.777002	1.26883	0.937564	0.988993	0.917001
Q9DCS9	137	K	NADH dehydrogenase [ubiquinone] 1 beta subcomplex subunit 10 OS=Mus musculus OX=10090 GN=Ndufb10 PE=1 SV=3	Ndufb10	_VTK[Lac (K)]AYQDR_	1	33.109	32.3978	29.0425	35.5643	38.0533	35.1883	0.976881	0.955898	0.8569	1.04933	1.12276	1.03823	1.15079	0.0405163
Q9DCT2	42	K	NADH dehydrogenase [ubiquinone] iron-sulfur protein 3, mitochondrial OS=Mus musculus OX=10090 GN=Ndufs3 PE=1 SV=2	Ndufs3	_ESAAADK[Lac (K)]RPTVR_	1	519.689	342.611	628.549	599.61	677.443	726.948	0.892208	0.588199	1.0791	1.02942	1.16304	1.24803	1.3442	0.160184
Q9DCT2	252	K	NADH dehydrogenase [ubiquinone] iron-sulfur protein 3, mitochondrial OS=Mus musculus OX=10090 GN=Ndufs3 PE=1 SV=2	Ndufs3	_QPPESLK[Lac (K)]LEAGDK_	1	96.85	67.6804	80.7812	78.149	113.367	124.846	1.03459	0.722987	0.862934	0.834816	1.21102	1.33365	1.28963	0.236233
Q9DCT2	258	K	NADH dehydrogenase [ubiquinone] iron-sulfur protein 3, mitochondrial OS=Mus musculus OX=10090 GN=Ndufs3 PE=1 SV=2	Ndufs3	_LEAGDK[Lac (K)]KPETK_	1	941.465	723.525	1228.37	1003.2	1031.24	1090.73	0.938566	0.721297	1.22459	1.00012	1.02806	1.08737	1.08012	0.554589
Q9DCT8	108	K	Cysteine-rich protein 2 OS=Mus musculus OX=10090 GN=Crip2 PE=1 SV=1	Crip2	_TSGPPK[Lac (K)]GPSK_	1	54.1414	24.8751	40.7844	37.7271	57.3706	34.8688	1.3006	0.597559	0.979737	0.906294	1.37818	0.83763	1.08485	0.719564
Q9DCW4	26	K	Electron transfer flavoprotein subunit beta OS=Mus musculus OX=10090 GN=Etfb PE=1 SV=3	Etfb	_VKPDK[Lac (K)]SGVVTDGVK_	0.999986	1063.93	491.081	986.994	966.293	1042.41	1141.51	1.12146	0.517634	1.04036	1.01854	1.09878	1.20323	1.23927	0.346623
Q9DCW4	110	K	Electron transfer flavoprotein subunit beta OS=Mus musculus OX=10090 GN=Etfb PE=1 SV=3	Etfb	_VLAK[Lac (K)]LAEK_	1	289.059	149.282	211.796	178.924	277.355	269.897	1.26015	0.65079	0.923321	0.780013	1.20912	1.17661	1.11696	0.620489
Q9DCW4	116	K	Electron transfer flavoprotein subunit beta OS=Mus musculus OX=10090 GN=Etfb PE=1 SV=3	Etfb	_EK[Lac (K)]VDLLFLGK_	1	343.154	259.549	80.3505	114.149	364.585	374.871	1.33987	1.01343	0.313735	0.445705	1.42355	1.46371	1.24969	0.683814
Q9DCW4	176	K	Electron transfer flavoprotein subunit beta OS=Mus musculus OX=10090 GN=Etfb PE=1 SV=3	Etfb	_LK[Lac (K)]LPAVVTADLR_	1	91.3625	17.8065	41.6331	70.8231	94.0639	154.384	1.16615	0.227282	0.531404	0.903985	1.20063	1.97055	2.11715	0.158727
Q9DCW4	238	K	Electron transfer flavoprotein subunit beta OS=Mus musculus OX=10090 GN=Etfb PE=1 SV=3	Etfb	_SAGVK[Lac (K)]VETTEDLVAK_	1	41.1342	17.2689	74.4929	132.869	40.4991	62.1478	0.669916	0.281244	1.2132	2.16392	0.659573	1.01215	1.77218	0.325238
Q9DCW4	248	K	Electron transfer flavoprotein subunit beta OS=Mus musculus OX=10090 GN=Etfb PE=1 SV=3	Etfb	_VETTEDLVAK[Lac (K)]LK_	1	197.906	33.4048	120.923	138.718	124.714	250.01	1.37168	0.231529	0.838117	0.961456	0.864392	1.73282	1.45768	0.381446
Q9DCX2	63	K	ATP synthase subunit d, mitochondrial OS=Mus musculus OX=10090 GN=Atp5pd PE=1 SV=3	Atp5pd	_ANVAK[Lac (K)]PGLVDDFEK_	1	4428.05	2666.6	3450.24	3456.8	4448	4708.46	1.14725	0.690884	0.893917	0.895616	1.15242	1.21991	1.19615	0.333759
Q9DCX2	72	K	ATP synthase subunit d, mitochondrial OS=Mus musculus OX=10090 GN=Atp5pd PE=1 SV=3	Atp5pd	_PGLVDDFEK[Lac (K)]K_	1	9826.13	6238.37	6856.05	7330.5	12266.6	10352.9	1.11512	0.707959	0.778057	0.8319	1.39207	1.1749	1.30669	0.265964
Q9DCX2	78	K	ATP synthase subunit d, mitochondrial OS=Mus musculus OX=10090 GN=Atp5pd PE=1 SV=3	Atp5pd	_YNALK[Lac (K)]IPVPEDK_	1	7951.71	6405.35	4784.76	4708.09	7257.03	6880.97	1.25593	1.01169	0.755728	0.743618	1.14621	1.08681	0.98455	0.955224
Q9DCX2	85	K	ATP synthase subunit d, mitochondrial OS=Mus musculus OX=10090 GN=Atp5pd PE=1 SV=3	Atp5pd	_IPVPEDK[Lac (K)]YTALVDQEEKEDVK_	0.999994	1		21.7736	9.79134		1	0.119172		2.5948	1.16685		0.119172	0.473852	0.855598
Q9DCX2	95	K	ATP synthase subunit d, mitochondrial OS=Mus musculus OX=10090 GN=Atp5pd PE=1 SV=3	Atp5pd	_YTALVDQEEK[Lac (K)]EDVK_	1	1688.07	907.361	1890.98	1480.9	1850.49	2125.67	1.0186	0.547511	1.14104	0.893593	1.11661	1.28265	1.21635	0.406529
Q9DCX2	99	K	ATP synthase subunit d, mitochondrial OS=Mus musculus OX=10090 GN=Atp5pd PE=1 SV=3	Atp5pd	_EDVK[Lac (K)]SC[Carbamidomethyl (C)]AEFVSGSQLR_	1	173.86	107.52	539.224	677.683	268.634	445.335	0.471538	0.291612	1.46246	1.83799	0.728578	1.20782	1.69589	0.273337
Q9DCX2	117	K	ATP synthase subunit d, mitochondrial OS=Mus musculus OX=10090 GN=Atp5pd PE=1 SV=3	Atp5pd	_IQEYEK[Lac (K)]QLEK_	1	5290.09	3270.3	6015.82	5753.55	6968.32	6894.88	0.928276	0.573855	1.05562	1.0096	1.22276	1.20988	1.34581	0.171355
Q9DCX2	149	K	ATP synthase subunit d, mitochondrial OS=Mus musculus OX=10090 GN=Atp5pd PE=1 SV=3	Atp5pd	_K[Lac (K)]YPYWPHQPIENL_	1	18.1288	8.40732	44.1974	51.8811	26.2745	41.7809	0.570475	0.264561	1.3908	1.63259	0.826807	1.31476	1.69561	0.242863
Q9EP89	241	K	Serine beta-lactamase-like protein LACTB, mitochondrial OS=Mus musculus OX=10090 GN=Lactb PE=1 SV=1	Lactb	_MVK[Lac (K)]GTPPPSDQEK_	1	201.518	94.7178	161.728	240.69	200.546	190.071	1.11001	0.521731	0.890845	1.32578	1.10466	1.04696	1.37851	0.197675
Q9EP89	270	K	Serine beta-lactamase-like protein LACTB, mitochondrial OS=Mus musculus OX=10090 GN=Lactb PE=1 SV=1	Lactb	_AK[Lac (K)]VEQDSEAR_	1	110.349	105.203	96.6643	146.036	102.828	121.349	0.9702	0.924955	0.849885	1.28397	0.904077	1.06692	1.18576	0.210489
Q9EP89	288	K	Serine beta-lactamase-like protein LACTB, mitochondrial OS=Mus musculus OX=10090 GN=Lactb PE=1 SV=1	Lactb	_K[Lac (K)]NDFEQGELYLK_	1	10.7437	8.70034	16.2242	11.6201	15.4098	17.1505	0.807308	0.653763	1.21912	0.873158	1.15793	1.28873	1.23865	0.338836
Q9EPC5	35	K	Retinoid-binding protein 7 OS=Mus musculus OX=10090 GN=Rbp7 PE=1 SV=1	Rbp7	_IAK[Lac (K)]LLKPQK_	0.998303	48.2088	20.114	48.6764	55.9371	64.3782	52.5063	0.99804	0.41641	1.00772	1.15803	1.33279	1.08701	1.47712	0.196887
Q9EQ20	47	K	Methylmalonate-semialdehyde/malonate-semialdehyde dehydrogenase [acylating], mitochondrial OS=Mus musculus OX=10090 GN=Aldh6a1 PE=1 SV=1	Aldh6a1	_LFIDGK[Lac (K)]FVESK_	1	62.7434	27.304	28.2039	39.4215	36.7275	64.3439	1.45495	0.633151	0.654019	0.914141	0.851672	1.49207	1.18809	0.536688
Q9EQ20	52	K	Methylmalonate-semialdehyde/malonate-semialdehyde dehydrogenase [acylating], mitochondrial OS=Mus musculus OX=10090 GN=Aldh6a1 PE=1 SV=1	Aldh6a1	_FVESK[Lac (K)]SDK_	1	41.833	26.1557	42.7909	27.0532	42.6741	41.8732	1.12869	0.705704	1.15453	0.729917	1.15138	1.12977	1.00741	0.963509
Q9EQ20	117	K	Methylmalonate-semialdehyde/malonate-semialdehyde dehydrogenase [acylating], mitochondrial OS=Mus musculus OX=10090 GN=Aldh6a1 PE=1 SV=1	Aldh6a1	_ENLK[Lac (K)]EIAR_	1	121.458	47.245	134.663	114.607	93.9044	135.827	1.12512	0.437653	1.24745	1.06166	0.869882	1.25823	1.13506	0.576475
Q9EQ20	331	K	Methylmalonate-semialdehyde/malonate-semialdehyde dehydrogenase [acylating], mitochondrial OS=Mus musculus OX=10090 GN=Aldh6a1 PE=1 SV=1	Aldh6a1	_K[Lac (K)]WLPELVDR_	1	1045.61	739.832	389.723	432.21	1252.87	1358.63	1.20211	0.850563	0.448054	0.4969	1.44039	1.56198	1.3993	0.560316
Q9EQI8	246	K	Large ribosomal subunit protein mL46 OS=Mus musculus OX=10090 GN=Mrpl46 PE=1 SV=1	Mrpl46	_ALLLTGDFVQAGK[Lac (K)]K_	1	21.4904	4.67671	2.82477	2.80882	5.54176	23.726	2.11144	0.459489	0.277535	0.275967	0.544481	2.33109	1.1064	0.925132
Q9ERS2	7	K	NADH dehydrogenase [ubiquinone] 1 alpha subcomplex subunit 13 OS=Mus musculus OX=10090 GN=Ndufa13 PE=1 SV=3	Ndufa13	_VK[Lac (K)]QDMPPPGGYGPIDYK_	1	42.1464	23.1667	54.6603	22.7024	42.9979	34.5473	1.14829	0.631186	1.48924	0.618536	1.17149	0.941254	0.835583	0.653302
Q9JHI5	76	K	Isovaleryl-CoA dehydrogenase, mitochondrial OS=Mus musculus OX=10090 GN=Ivd PE=1 SV=1	Ivd	_AQEIDQTNDFK[Lac (K)]NLR_	1	73.2262	51.3942	93.0911	85.7969	146.011	117.824	0.774411	0.543524	0.984495	0.907353	1.54415	1.24606	1.60594	0.107195
Q9JII6	127	K	Aldo-keto reductase family 1 member A1 OS=Mus musculus OX=10090 GN=Akr1a1 PE=1 SV=3	Akr1a1	_GDNPFPK[Lac (K)]NADGTVR_	1	25.5285	15.0836	35.7992	26.7109	33.3078	27.0807	0.936763	0.553492	1.31365	0.980151	1.22223	0.993721	1.13988	0.515797
Q9JLT4	329	K	Thioredoxin reductase 2, mitochondrial OS=Mus musculus OX=10090 GN=Txnrd2 PE=1 SV=4	Txnrd2	_TLNLEK[Lac (K)]AGISTNPK_	1	98.2207	55.3405	68.6055	66.1592	52.2545	87.2007	1.37763	0.776199	0.962251	0.92794	0.732915	1.22307	0.925496	0.766837
Q9JLT4	337	K	Thioredoxin reductase 2, mitochondrial OS=Mus musculus OX=10090 GN=Txnrd2 PE=1 SV=4	Txnrd2	_AGISTNPK[Lac (K)]NQK_	1	107.122	42.2564	73.7115	65.3122	68.7359	66.5005	1.51717	0.598479	1.04398	0.925019	0.973509	0.941849	0.898961	0.897671
Q9JLZ3	75	K	Methylglutaconyl-CoA hydratase, mitochondrial OS=Mus musculus OX=10090 GN=Auh PE=1 SV=1	Auh	_AYGK[Lac (K)]NALSK_	1	283.569	134.656	383.149	330.703	322.991	290.949	0.974453	0.462731	1.31665	1.13643	1.10992	0.999816	1.17878	0.467687
Q9JLZ3	119	K	Methylglutaconyl-CoA hydratase, mitochondrial OS=Mus musculus OX=10090 GN=Auh PE=1 SV=1	Auh	_SEVPGIFC[Carbamidomethyl (C)]AGADLK[Lac (K)]ER_	1	1.33749		8.4592	12.9142	4.93094	3.82237	0.212542		1.34426	2.05221	0.78358	0.607415	1.47448	0.513751
Q9JLZ3	123	K	Methylglutaconyl-CoA hydratase, mitochondrial OS=Mus musculus OX=10090 GN=Auh PE=1 SV=1	Auh	_AK[Lac (K)]MHSSEVGPFVSK_	1	9.17897	2.33296	14.7199	8.67145	9.05593	7.7066	1.06596	0.270929	1.70943	1.00702	1.05167	0.894976	0.969587	0.714966
Q9JLZ3	179	K	Methylglutaconyl-CoA hydratase, mitochondrial OS=Mus musculus OX=10090 GN=Auh PE=1 SV=1	Auh	_VAASSAK[Lac (K)]MGLVETK_	1	7.60213	9.02396	9.53692	6.35118	12.1867	10.4959	0.826366	0.980922	1.03668	0.690386	1.32472	1.14092	1.10973	0.746816
Q9QX60	135	K	Deoxyguanosine kinase, mitochondrial OS=Mus musculus OX=10090 GN=Dguok PE=1 SV=3	Dguok	_LLQAEK[Lac (K)]SVR_	1	162.552	77.1932	108.604	122.486	163.379	172.415	1.20912	0.574192	0.807834	0.911099	1.21527	1.28248	1.31558	0.266455
Q9QYR9	83	K	Acyl-coenzyme A thioesterase 2, mitochondrial OS=Mus musculus OX=10090 GN=Acot2 PE=1 SV=2	Acot2	_DEK[Lac (K)]GALFR_	1	3641.74	1835.52	2637.12	2898.36	2704.78	2904.96	1.31451	0.662544	0.951887	1.04618	0.976311	1.04856	1.04852	0.69042
Q9QYR9	345	K	Acyl-coenzyme A thioesterase 2, mitochondrial OS=Mus musculus OX=10090 GN=Acot2 PE=1 SV=2	Acot2	_K[Lac (K)]SFIPVER_	1	1188.32	637.468	911.73	837.32	1167.57	932.779	1.25633	0.673953	0.963912	0.885243	1.23439	0.986166	1.07311	0.675217
Q9QYR9	379	K	Acyl-coenzyme A thioesterase 2, mitochondrial OS=Mus musculus OX=10090 GN=Acot2 PE=1 SV=2	Acot2	_SEFYADEISK[Lac (K)]R_	1	272.193	204	305.035	294.328	338.415	397.935	0.901348	0.67553	1.0101	0.974648	1.12064	1.31773	1.31931	0.128174
Q9R0P3	200	K	S-formylglutathione hydrolase OS=Mus musculus OX=10090 GN=Esd PE=1 SV=1	Esd	_WK[Lac (K)]AYDATC[Carbamidomethyl (C)]LVK_	1	28.8788	26.744	23.504	32.8655	56.1024	38.8853	0.837149	0.775264	0.68134	0.952714	1.62631	1.12722	1.6158	0.0535032
Q9R0P4	62	K	Small acidic protein OS=Mus musculus OX=10090 GN=Smap PE=1 SV=1	Smap	_LVIGDHK[Lac (K)]STSHFR_	1	46.1574		189.365	145.415	56.5376	23.8897	0.500227		2.05223	1.57592	0.612722	0.258902	0.639265	0.616902
Q9R0P5	22	K	Destrin OS=Mus musculus OX=10090 GN=Dstn PE=1 SV=3	Dstn	_K[Lac (K)]C[Carbamidomethyl (C)]STPEEIK_	1	24.0158	11.149	35.0668	38.5159	27.6141	34.1218	0.845214	0.392379	1.23414	1.35553	0.971851	1.20088	1.42744	0.268278
Q9R0X4	102	K	Acyl-coenzyme A thioesterase 9, mitochondrial OS=Mus musculus OX=10090 GN=Acot9 PE=1 SV=1	Acot9	_DK[Lac (K)]YVTVQNTVR_	1	19.0126	13.0258	17.4852	29.9031	27.3794	24.9062	0.866099	0.593375	0.796518	1.3622	1.24724	1.13457	1.65958	0.0149608
Q9R0X4	231	K	Acyl-coenzyme A thioesterase 9, mitochondrial OS=Mus musculus OX=10090 GN=Acot9 PE=1 SV=1	Acot9	_EEEELFK[Lac (K)]QGELNK_	1	13.1267	10.1626	7.49288	18.2631	9.62452	13.4278	1.09241	0.845734	0.623562	1.51987	0.800958	1.11747	1.34219	0.308891
Q9R0X4	292	K	Acyl-coenzyme A thioesterase 9, mitochondrial OS=Mus musculus OX=10090 GN=Acot9 PE=1 SV=1	Acot9	_AVWMEDTK[Lac (K)]LK_	1	84.064	113.243	79.529	93.3779	158.204	126.959	0.76961	1.03674	0.728092	0.854879	1.44836	1.16231	1.36738	0.183379
Q9R0X4	432	K	Acyl-coenzyme A thioesterase 9, mitochondrial OS=Mus musculus OX=10090 GN=Acot9 PE=1 SV=1	Acot9	_SMSTPVTLK[Lac (K)]K_	1	12.2195	5.35623	9.65783	9.12582	11.4573	18.6005	1.10389	0.483872	0.872469	0.824409	1.03503	1.68033	1.4388	0.310506
Q9R112	173	K	Sulfide:quinone oxidoreductase, mitochondrial OS=Mus musculus OX=10090 GN=Sqor PE=1 SV=3	Sqor	_IGSNYSVK[Lac (K)]TVEK_	1	6.83003	6.06497	10.581	14.8229	7.34345	13.6307	0.69138	0.613936	1.07108	1.50047	0.743352	1.37978	1.52484	0.218506
Q9WTP7	29	K	GTP:AMP phosphotransferase AK3, mitochondrial OS=Mus musculus OX=10090 GN=Ak3 PE=1 SV=3	Ak3	_ITK[Lac (K)]HFELK_	1	1097.38	393.853	1188.34	906.807	921.189	787.581	1.24346	0.446279	1.34653	1.02751	1.04381	0.892416	0.976114	0.829488
Q9WTP7	34	K	GTP:AMP phosphotransferase AK3, mitochondrial OS=Mus musculus OX=10090 GN=Ak3 PE=1 SV=3	Ak3	_HFELK[Lac (K)]HLSSGDLLR_	1			24.0243	25.3868		10.4195			1.20462	1.27293		0.522452	0.74521
Q9WTP7	165	K	GTP:AMP phosphotransferase AK3, mitochondrial OS=Mus musculus OX=10090 GN=Ak3 PE=1 SV=3	Ak3	_EDDK[Lac (K)]PETVIK_	1	234.721	95.9259	253.54	198.115	188.891	237.289	1.16537	0.476263	1.2588	0.983623	0.937828	1.17812	1.06866	0.668854
Q9WTP7	171	K	GTP:AMP phosphotransferase AK3, mitochondrial OS=Mus musculus OX=10090 GN=Ak3 PE=1 SV=3	Ak3	_EDDKPETVIK[Lac (K)]R_	0.999999	98.7834	36.4851	113.745	94.9324	103.648	126.687	1.03207	0.381191	1.18839	0.99184	1.0829	1.3236	1.30622	0.370635
Q9WUM5	48	K	Succinate--CoA ligase [ADP/GDP-forming] subunit alpha, mitochondrial OS=Mus musculus OX=10090 GN=Suclg1 PE=1 SV=4	Suclg1	_K[Lac (K)]HIYIDK_	1	280.545	193.992	261.403	278.265	265.625	292.401	1.07063	0.740318	0.997573	1.06192	1.01369	1.11587	1.13636	0.297219
Q9WUM5	54	K	Succinate--CoA ligase [ADP/GDP-forming] subunit alpha, mitochondrial OS=Mus musculus OX=10090 GN=Suclg1 PE=1 SV=4	Suclg1	_HIYIDK[Lac (K)]NTK_	1	391.311	227.997	433.054	452.35	389.007	439.289	1.00637	0.586361	1.11372	1.16335	1.00044	1.12976	1.21692	0.321278
Q9WUM5	57	K	Succinate--CoA ligase [ADP/GDP-forming] subunit alpha, mitochondrial OS=Mus musculus OX=10090 GN=Suclg1 PE=1 SV=4	Suclg1	_NTK[Lac (K)]IIC[Carbamidomethyl (C)]QGFTGK_	1	394.959	252.687	329.129	417.722	395.65	386.127	1.0889	0.69666	0.90741	1.15166	1.09081	1.06455	1.22802	0.168125
Q9WUM5	90	K	Succinate--CoA ligase [ADP/GDP-forming] subunit alpha, mitochondrial OS=Mus musculus OX=10090 GN=Suclg1 PE=1 SV=4	Suclg1	_LVGGTTPGK[Lac (K)]GGQK_	1	982.24	535.105	976.926	912.27	1004.34	1197.68	1.05079	0.572451	1.04511	0.975941	1.07444	1.28127	1.24858	0.307686
Q9WUM5	94	K	Succinate--CoA ligase [ADP/GDP-forming] subunit alpha, mitochondrial OS=Mus musculus OX=10090 GN=Suclg1 PE=1 SV=4	Suclg1	_GGQK[Lac (K)]HLGLPVFNTVK_	1	1316.27	629.355	1059.78	1096.85	1316.34	1406.61	1.15712	0.553263	0.931643	0.964234	1.15719	1.23655	1.27098	0.293252
Q9WUM5	105	K	Succinate--CoA ligase [ADP/GDP-forming] subunit alpha, mitochondrial OS=Mus musculus OX=10090 GN=Suclg1 PE=1 SV=4	Suclg1	_HLGLPVFNTVK[Lac (K)]EAK_	1	25.2541	3.00161	10.4884	17.5112	18.093	23.4033	1.5501	0.184239	0.643779	1.07484	1.11055	1.4365	1.52301	0.299367
Q9WUM5	192	K	Succinate--CoA ligase [ADP/GDP-forming] subunit alpha, mitochondrial OS=Mus musculus OX=10090 GN=Suclg1 PE=1 SV=4	Suclg1	_IGIMPGHIHK[Lac (K)]K_	1	26.3204	18.4404	19.2704	28.9739	19.8493	15.6529	1.2289	0.860982	0.899734	1.35279	0.926762	0.730833	1.00695	0.954813
Q9WUM5	308	K	Succinate--CoA ligase [ADP/GDP-forming] subunit alpha, mitochondrial OS=Mus musculus OX=10090 GN=Suclg1 PE=1 SV=4	Suclg1	_MGHAGAIIAGGK[Lac (K)]GGAK_	1	1235.75	586.735	1028.98	1243.47	1038.89	1167.46	1.17667	0.558681	0.979777	1.18402	0.989216	1.11164	1.20984	0.365749
Q9WUR2	53	K	Enoyl-CoA delta isomerase 2 OS=Mus musculus OX=10090 GN=Eci2 PE=1 SV=2	Eci2	_K[Lac (K)]DPGNEVK_	1	176.855	118.294	141.62	183.332	158.357	191.947	1.09349	0.731407	0.875634	1.13354	0.979118	1.18681	1.22178	0.180505
Q9WUR2	60	K	Enoyl-CoA delta isomerase 2 OS=Mus musculus OX=10090 GN=Eci2 PE=1 SV=2	Eci2	_KDPGNEVK[Lac (K)]LR_	1	618.297	327.575	493.46	532.354	653.749	648.16	1.13324	0.600395	0.904437	0.975723	1.19822	1.18798	1.27438	0.241763
Q9WUR2	88	K	Enoyl-CoA delta isomerase 2 OS=Mus musculus OX=10090 GN=Eci2 PE=1 SV=2	Eci2	_PGMLDFVNK[Lac (K)]AK_	1	31.4915	31.2625	22.8883	22.527	44.1856	25.9484	1.0597	1.052	0.770204	0.758044	1.48687	0.873178	1.08195	0.853181
Q9WUR2	90	K	Enoyl-CoA delta isomerase 2 OS=Mus musculus OX=10090 GN=Eci2 PE=1 SV=2	Eci2	_AK[Lac (K)]WDAWNALGSLPK_	1			12.0236	12.158					0.994442	1.00556			1.01118
Q9WUR2	138	K	Enoyl-CoA delta isomerase 2 OS=Mus musculus OX=10090 GN=Eci2 PE=1 SV=2	Eci2	_ESK[Lac (K)]DILVTSEDGITK_	1	82.0653	51.243	93.8226	77.0131	48.0497	95.8004	1.0991	0.686299	1.25657	1.03144	0.643531	1.28306	0.972405	0.902713
Q9WUR2	158	K	Enoyl-CoA delta isomerase 2 OS=Mus musculus OX=10090 GN=Eci2 PE=1 SV=2	Eci2	_ITFNRPTK[Lac (K)]K_	1	60.0621	17.7495	80.8599	61.6528	64.1986	54.8444	1.0619	0.313811	1.4296	1.09002	1.13503	0.969647	1.1388	0.545212
Q9WUR2	159	K	Enoyl-CoA delta isomerase 2 OS=Mus musculus OX=10090 GN=Eci2 PE=1 SV=2	Eci2	_K[Lac (K)]NAISFQMYR_	1	25.835	18.0479	21.9967	30.1397	23.8274	15.5194	1.14512	0.799959	0.974986	1.33592	1.05613	0.687887	1.05475	0.905969
Q9WUR9	45	K	Adenylate kinase 4, mitochondrial OS=Mus musculus OX=10090 GN=Ak4 PE=1 SV=1	Ak4	_ENLK[Lac (K)]TGTEVGDVAK_	1	106.848	43.8162	106.796	106.786	89.2594	125.956	1.10635	0.453691	1.10581	1.10571	0.924229	1.30421	1.25069	0.404041
Q9WV03	5	K	Protein FAM50A OS=Mus musculus OX=10090 GN=Fam50a PE=1 SV=1	Fam50a	_[Acetyl (Protein N-term)]AQYK[Lac (K)]GAASEAGR_	1	88.2437	26.6126	126.947	134.603	78.5862	82.6127	0.984852	0.297012	1.41681	1.50225	0.877069	0.922007	1.22332	0.514822
Q9WVL0	177	K	Maleylacetoacetate isomerase OS=Mus musculus OX=10090 GN=Gstz1 PE=1 SV=1	Gstz1	_FK[Lac (K)]VDLSPYPTISHINK_	1	1.50499		14.1181	10.5879	8.83339	4.82452	0.188742		1.77057	1.32784	1.1078	0.605048	1.03461	0.728459
Q9Z0X1	592	K	Apoptosis-inducing factor 1, mitochondrial OS=Mus musculus OX=10090 GN=Aifm1 PE=1 SV=1	Aifm1	_IIK[Lac (K)]DGEQHEDLNEVAK_	1	3.87702	9.44196	8.46408	4.20373	8.47275	10.9231	0.512577	1.24831	1.11903	0.555771	1.12017	1.44414	1.08339	0.858811
Q9Z1P6	40	K	NADH dehydrogenase [ubiquinone] 1 alpha subcomplex subunit 7 OS=Mus musculus OX=10090 GN=Ndufa7 PE=1 SV=3	Ndufa7	_TQPPPK[Lac (K)]LPVGPSHK_	1	1910.71	892.718	1887.17	1850.2	1619.22	1884.07	1.14139	0.533279	1.12733	1.10525	0.967269	1.12548	1.14132	0.50532
Q9Z1P6	80	K	NADH dehydrogenase [ubiquinone] 1 alpha subcomplex subunit 7 OS=Mus musculus OX=10090 GN=Ndufa7 PE=1 SV=3	Ndufa7	_ALVSGK[Lac (K)]AAESSAMAATEK_	1	54.9013	23.7023	62.7762	57.3762	64.9882	84.1834	0.946772	0.408746	1.08257	0.989451	1.12072	1.45174	1.46094	0.239554
Q9Z1P6	93	K	NADH dehydrogenase [ubiquinone] 1 alpha subcomplex subunit 7 OS=Mus musculus OX=10090 GN=Ndufa7 PE=1 SV=3	Ndufa7	_K[Lac (K)]AVTPAPPMK_	1	121.349	68.4411	111.718	85.342	112.151	123.631	1.16938	0.659532	1.07657	0.822398	1.08075	1.19137	1.06506	0.719562
Q9Z2I0	458	K	Mitochondrial proton/calcium exchanger protein OS=Mus musculus OX=10090 GN=Letm1 PE=1 SV=1	Letm1	_VAEVEGEK[Lac (K)]VDNK_	1	145.879	82.2047	146.221	132.373	156.773	135.553	1.09546	0.617304	1.09802	0.994036	1.17726	1.01791	1.13463	0.472285
Q9Z2I0	591	K	Mitochondrial proton/calcium exchanger protein OS=Mus musculus OX=10090 GN=Letm1 PE=1 SV=1	Letm1	_ELSK[Lac (K)]TGEEK_	1	35.7838	21.5934	46.0429	42.2935	59.4977	63.4287	0.799221	0.482282	1.02836	0.944613	1.32887	1.41666	1.59756	0.122003
Q9Z2I0	605	K	Mitochondrial proton/calcium exchanger protein OS=Mus musculus OX=10090 GN=Letm1 PE=1 SV=1	Letm1	_YIEESAASK[Lac (K)]R_	1	21.5783	13.2131	21.6074	17.6364		31.4657	1.02266	0.626209	1.02404	0.835843		1.49125	1.30594	0.467251
Q9Z2I8	48	K	Succinate--CoA ligase [GDP-forming] subunit beta, mitochondrial OS=Mus musculus OX=10090 GN=Suclg2 PE=1 SV=3	Suclg2	_K[Lac (K)]LMSEHGVR_	1	35.8681	20.9882	43.9433	31.185	47.8833	44.0801	0.960977	0.562314	1.17733	0.835506	1.28289	1.18099	1.22171	0.421934
Q9Z2I8	67	K	Succinate--CoA ligase [GDP-forming] subunit beta, mitochondrial OS=Mus musculus OX=10090 GN=Suclg2 PE=1 SV=3	Suclg2	_FFVANTAK[Lac (K)]EALEAAK_	1			13.9437	15.6581		1.6057			1.34042	1.50523		0.154357	0.619055
Q9Z2I8	74	K	Succinate--CoA ligase [GDP-forming] subunit beta, mitochondrial OS=Mus musculus OX=10090 GN=Suclg2 PE=1 SV=3	Suclg2	_EALEAAK[Lac (K)]R_	1	389.621	228.59	401.292	413.665	418.564	470.281	1.00677	0.590668	1.03692	1.0689	1.08155	1.21519	1.27759	0.216859
Q9Z2I8	94	K	Succinate--CoA ligase [GDP-forming] subunit beta, mitochondrial OS=Mus musculus OX=10090 GN=Suclg2 PE=1 SV=3	Suclg2	_GK[Lac (K)]GVFNSGLK_	1	267.364	80.3523	218.701	186.785	212.01	187.043	1.39221	0.418409	1.13882	0.972625	1.10397	0.973964	1.03429	0.705846
Q9Z2I9	78	K	Succinate--CoA ligase [ADP-forming] subunit beta, mitochondrial OS=Mus musculus OX=10090 GN=Sucla2 PE=1 SV=2	Sucla2	_GFVAK[Lac (K)]SSDEAYAIAK_	1	356.938	195.95	452.689	481.534	513.069	617.362	0.818183	0.449162	1.03767	1.10379	1.17607	1.41513	1.60303	0.114111
Q9Z2I9	88	K	Succinate--CoA ligase [ADP-forming] subunit beta, mitochondrial OS=Mus musculus OX=10090 GN=Sucla2 PE=1 SV=2	Sucla2	_SSDEAYAIAK[Lac (K)]K_	1	7919.85	3942.68	6999.38	6098.86	6559.83	7351.92	1.22243	0.608556	1.08036	0.941363	1.01251	1.13477	1.0609	0.67829
Q9Z2I9	93	K	Succinate--CoA ligase [ADP-forming] subunit beta, mitochondrial OS=Mus musculus OX=10090 GN=Sucla2 PE=1 SV=2	Sucla2	_LGSK[Lac (K)]DVVIK_	1	230.366	95.7151	246.032	233.952	176.309	178.081	1.19108	0.494883	1.27208	1.20962	0.911587	0.920747	1.02837	0.766688
Q9Z2I9	108	K	Succinate--CoA ligase [ADP-forming] subunit beta, mitochondrial OS=Mus musculus OX=10090 GN=Sucla2 PE=1 SV=2	Sucla2	_GK[Lac (K)]GTFTSGLK_	1	9295.77	4258.56	8963.89	8290.22	8513.04	8655.42	1.16253	0.532576	1.12103	1.03678	1.06464	1.08245	1.13058	0.516389
Q9Z2I9	116	K	Succinate--CoA ligase [ADP-forming] subunit beta, mitochondrial OS=Mus musculus OX=10090 GN=Sucla2 PE=1 SV=2	Sucla2	_GTFTSGLK[Lac (K)]GGVK_	1	5781.66	3089.07	4528.68	4403.44	5309.08	4756.54	1.24477	0.665068	0.975012	0.948047	1.14303	1.02407	1.07983	0.606869
Q9Z2I9	120	K	Succinate--CoA ligase [ADP-forming] subunit beta, mitochondrial OS=Mus musculus OX=10090 GN=Sucla2 PE=1 SV=2	Sucla2	_GGVK[Lac (K)]IVFSPEEAK_	1	276.934	156.602	152.682	167.872	245.705	236.188	1.34436	0.760216	0.741186	0.814923	1.19276	1.14656	1.1084	0.603997
Q9Z2I9	139	K	Succinate--CoA ligase [ADP-forming] subunit beta, mitochondrial OS=Mus musculus OX=10090 GN=Sucla2 PE=1 SV=2	Sucla2	_AVSSQMIGQK[Lac (K)]LITK_	1	301.6	138.016	226.219	229.186	280.449	269.467	1.25237	0.573103	0.939359	0.951678	1.16454	1.11894	1.17011	0.438768
Q9Z2I9	143	K	Succinate--CoA ligase [ADP-forming] subunit beta, mitochondrial OS=Mus musculus OX=10090 GN=Sucla2 PE=1 SV=2	Sucla2	_LITK[Lac (K)]QTGEK_	1	7332.95	3697.25	6771.42	6107.21	6851.56	7386.74	1.15337	0.581525	1.06505	0.960577	1.07765	1.16183	1.1429	0.479968
Q9Z2I9	215	K	Succinate--CoA ligase [ADP-forming] subunit beta, mitochondrial OS=Mus musculus OX=10090 GN=Sucla2 PE=1 SV=2	Sucla2	_EPIDIVEGIK[Lac (K)]K_	1	491.555	280.27	291.042	299.02	432.235	578.124	1.24326	0.708873	0.736118	0.756296	1.09323	1.46222	1.23193	0.474558
Q9Z2I9	216	K	Succinate--CoA ligase [ADP-forming] subunit beta, mitochondrial OS=Mus musculus OX=10090 GN=Sucla2 PE=1 SV=2	Sucla2	_K[Lac (K)]EQAVTLAQK_	1	424.846	232.901	476.236	439.48	469.268	507.428	0.999576	0.547968	1.12049	1.03401	1.10409	1.19387	1.24885	0.304009
Q9Z2I9	368	K	Succinate--CoA ligase [ADP-forming] subunit beta, mitochondrial OS=Mus musculus OX=10090 GN=Sucla2 PE=1 SV=2	Sucla2	_LITSDK[Lac (K)]K_	1	891.261	489.979	886.918	746.176	913.511	1093.8	1.0649	0.585441	1.05971	0.891553	1.09149	1.3069	1.21397	0.391168
Q9Z2I9	417	K	Succinate--CoA ligase [ADP-forming] subunit beta, mitochondrial OS=Mus musculus OX=10090 GN=Sucla2 PE=1 SV=2	Sucla2	_VDDAK[Lac (K)]ALIADSGLK_	1	56.5182	7.6117	52.1708	68.9496	41.2158	75.5781	1.12271	0.151204	1.03635	1.36966	0.818736	1.50133	1.5971	0.331562
Q9Z2X1	224	K	Heterogeneous nuclear ribonucleoprotein F OS=Mus musculus OX=10090 GN=Hnrnpf PE=1 SV=3	Hnrnpf	_YIGIVK[Lac (K)]QAGLDR_	1	22.2493		13.5737	26.9134	26.9544	27.0143	0.953228		0.581537	1.15305	1.15481	1.15738	1.50522	0.326263
Q9Z2Y8	49	K	Pyridoxal phosphate homeostasis protein OS=Mus musculus OX=10090 GN=Plpbp PE=1 SV=1	Plpbp	_TK[Lac (K)]PADMVIEAYGHGQR_	1			36.8745	27.5296	20.4668	80.8695			0.889934	0.664403	0.493947	1.95172	1.16491
Q9Z2Y8	132	K	Pyridoxal phosphate homeostasis protein OS=Mus musculus OX=10090 GN=Plpbp PE=1 SV=1	Plpbp	_VNSSWQK[Lac (K)]K_	1	23.1748	12.3919	28.5587	21.7193	22.8947	34.1896	0.972852	0.520196	1.19886	0.911752	0.961093	1.43524	1.2289	0.447612
Q9Z2Z6	157	K	Mitochondrial carnitine/acylcarnitine carrier protein OS=Mus musculus OX=10090 GN=Slc25a20 PE=1 SV=1	Slc25a20	_YSGTLDC[Carbamidomethyl (C)]AK[Lac (K)]K_	1	79.1486	42.3981	85.5216	66.4173	74.48	91.7762	1.07993	0.578495	1.16689	0.906223	1.01623	1.25223	1.12366	0.561001
Q9Z2Z6	158	K	Mitochondrial carnitine/acylcarnitine carrier protein OS=Mus musculus OX=10090 GN=Slc25a20 PE=1 SV=1	Slc25a20	_K[Lac (K)]LYQEFGIR_	1	127.912	99.7548	97.0918	116.412	157.378	149.183	1.0264	0.800459	0.77909	0.934125	1.26284	1.19709	1.30242	0.107924
Q9Z2Z6	244	K	Mitochondrial carnitine/acylcarnitine carrier protein OS=Mus musculus OX=10090 GN=Slc25a20 PE=1 SV=1	Slc25a20	_FQTAPPGK[Lac (K)]YPNGFR_	1	56.0723	31.4936	45.249	29.232	61.422	49.3806	1.23304	0.692549	0.995032	0.642816	1.35068	1.08589	1.05436	0.906552
