# Supplementary material for: Lysine lactylation analysis of proteins in the heart of the Kawasaki disease mouse model
Source: Front Cell Dev Biol. 2025 Mar 6;13:1550220. doi: 10.3389/fcell.2025.1550220 (PMC11922914; doi:10.3389/fcell.2025.1550220)
Supplement: Supplementary file 2 [file Table3.xlsx]

## Sheet: Sheet1
Protein accession	Protein description	Gene name	MW [kDa]	Coverage [%]	Peptides	Unique peptides	Intensity PBS_A97	Intensity PBS_A91	Intensity PBS_A60	Intensity CAWS_A1	Intensity CAWS_A74	Intensity CAWS_A76	PBS_A97	PBS_A91	PBS_A60	CAWS_A1	CAWS_A74	CAWS_A76	CAWS/PBS Ratio	CAWS/PBS P value
A0A0G2JDV3	Guanylate-binding protein 6 OS=Mus musculus OX=10090 GN=Gbp6 PE=2 SV=2	Gbp6	70.4427	14.1	8	6	74.586	67.38	100.048	112.257	124.253	126.444	0.739736	0.668267	0.992263	1.11335	1.23233	1.25406	1.49972	0.0280861
A0A140LIF8	Immunity-related GTPase family M protein 2 OS=Mus musculus OX=10090 GN=Irgm2 PE=1 SV=2	Irgm2	45.2049	6.8	2	2		4.59942		25.169	19.2655	34.0076		0.221548		1.21236	0.927992	1.6381	5.68491
A0A1W2P872	RNA-binding protein Nova-2 OS=Mus musculus OX=10090 GN=Nova2 PE=1 SV=1	Nova2	49.0667	10.6	3	2	101.613	83.6902	105.481	132.818	111.636	94.3136	0.968432	0.797616	1.0053	1.26583	1.06396	0.898862	1.16501	0.292202
A2A8U2	Transmembrane protein 201 OS=Mus musculus OX=10090 GN=Tmem201 PE=1 SV=1	Tmem201	72.4997	6.5	5	5	68.2572	30.9368	49.6609	55.326	61.9268	63.7427	1.2416	0.562742	0.903336	1.00638	1.12645	1.15948	1.21592	0.354863
A2A9C3	KICSTOR complex protein SZT2 OS=Mus musculus OX=10090 GN=Szt2 PE=1 SV=1	Szt2	377.627	0.3	1	1	118.336	140.329	86.3864	103.808	102.697	104.897	1.08159	1.28261	0.789573	0.94881	0.938655	0.958761	0.902483	0.590796
A2AAJ9	Obscurin OS=Mus musculus OX=10090 GN=Obscn PE=1 SV=3	Obscn	966.591	10.5	51	51	49.0203	50.786	64.9065	64.947	99.8118	44.6375	0.786193	0.814511	1.04098	1.04163	1.60079	0.715901	1.27128	0.478446
A2AGT5	Cytoskeleton-associated protein 5 OS=Mus musculus OX=10090 GN=Ckap5 PE=1 SV=1	Ckap5	225.635	3.6	5	5	27.3832	27.7492	34.2455	24.4216	39.516	23.2849	0.930344	0.942779	1.16349	0.829723	1.34256	0.791104	0.975884	0.803326
A2AMM0	Caveolae-associated protein 4 OS=Mus musculus OX=10090 GN=Cavin4 PE=1 SV=1	Cavin4	41.0081	12.4	3	3	29.1871	42.8582	29.8504	46.3586	33.2595	37.5192	0.799527	1.17402	0.817696	1.26991	0.911082	1.02777	1.14958	0.407549
A2AN08	E3 ubiquitin-protein ligase UBR4 OS=Mus musculus OX=10090 GN=Ubr4 PE=1 SV=1	Ubr4	572.29	2.9	15	15	23.9511	20.5522	19.623	17.0508	19.8938	22.1864	1.16591	1.00045	0.955222	0.830012	0.968401	1.08001	0.922103	0.440541
A2AQ07	Tubulin beta-1 chain OS=Mus musculus OX=10090 GN=Tubb1 PE=1 SV=1	Tubb1	50.4409	11.5	4	4	126.442	89.4311	103.958	97.9818	90.4713	121.298	1.20501	0.852289	0.990734	0.933779	0.862203	1.15599	0.968483	0.834208
A2AQ25	Sickle tail protein OS=Mus musculus OX=10090 GN=Skt PE=1 SV=1	Skt	213.037	9.7	15	15	54.8587	45.2436	55.8165	50.4525	50.4813	56.0468	1.05194	0.867568	1.07031	0.967452	0.968004	1.07473	1.00681	0.901685
A2ASS6	Titin OS=Mus musculus OX=10090 GN=Ttn PE=1 SV=1	Ttn	3906.49	30.8	890	890	411.624	224.119	758.722	881.744	1614.54	484.799	0.564443	0.307324	1.0404	1.2091	2.21395	0.664784	2.1378	0.19779
A2AUC9	Kelch-like protein 41 OS=Mus musculus OX=10090 GN=Klhl41 PE=1 SV=1	Klhl41	68.1903	3.6	2	2	56.2096	58.1544	37.9285	40.7628	30.0611	33.3907	1.31481	1.3603	0.887192	0.953489	0.703164	0.781048	0.684305	0.0868827
A2AVZ9	Equilibrative nucleobase transporter 1 OS=Mus musculus OX=10090 GN=Slc43a3 PE=1 SV=1	Slc43a3	56.0335	2	1	1	191.652	117.615	135.461	154.735	138.566	218.081	1.2027	0.738087	0.850076	0.971028	0.869559	1.36855	1.14987	0.515222
A2RT67	DENN domain-containing protein 3 OS=Mus musculus OX=10090 GN=Dennd3 PE=1 SV=2	Dennd3	143.888	4.8	5	5	48.0156	43.248	46.8233	44.1595	55.6947	56.1392	0.979643	0.882371	0.955317	0.900968	1.13632	1.14539	1.12968	0.240113
A3KG59	Xaa-Arg dipeptidase OS=Mus musculus OX=10090 GN=Pm20d2 PE=1 SV=1	Pm20d2	46.4818	6.5	2	2	24.2426	32.8781	24.2422	20.1838	35.6116	36.0958	0.83955	1.13861	0.839536	0.698991	1.23327	1.25004	1.1294	0.673965
A6X8Z5	Rho GTPase-activating protein 31 OS=Mus musculus OX=10090 GN=Arhgap31 PE=1 SV=1	Arhgap31	155.276	6.7	7	7	29.886	18.2068	26.7537	24.0256	27.1587	24.0015	1.19518	0.728116	1.06992	0.960818	1.08611	0.959854	1.00453	0.883245
A6X935	Inter alpha-trypsin inhibitor, heavy chain 4 OS=Mus musculus OX=10090 GN=Itih4 PE=1 SV=2	Itih4	104.659	3.3	3	3	64.0853	74.5247	54.4932	64.4448	58.4614	68.4767	1.00007	1.16298	0.85038	1.00568	0.912305	1.0686	0.991092	0.978439
B1AZI6	THO complex subunit 2 OS=Mus musculus OX=10090 GN=Thoc2 PE=1 SV=1	Thoc2	182.773	2.3	3	3	31.2965	6.95295	18.7289	21.3894	21.9873	41.8028	1.32092	0.29346	0.790482	0.902774	0.92801	1.76435	1.49495	0.347129
B2RQC6	CAD protein OS=Mus musculus OX=10090 GN=Cad PE=1 SV=1	Cad	243.238	2.8	5	5	21.828	31.7324	27.3462	45.6645	39.6272	23.5284	0.690297	1.00352	0.864809	1.44411	1.25319	0.744071	1.34501	0.303885
B2RVY9	Transmembrane protein 182 OS=Mus musculus OX=10090 GN=Tmem182 PE=1 SV=1	Tmem182	25.845	11.4	2	2	507.713	445.58	696.542	403.541	508.029	575.872	0.970994	0.852166	1.33213	0.771767	0.971598	1.10135	0.90157	0.598709
B2RXS4	Plexin-B2 OS=Mus musculus OX=10090 GN=Plxnb2 PE=1 SV=1	Plxnb2	206.23	13.6	19	19	122.026	161.259	121.971	81.422	94.3757	125.988	1.03552	1.36845	1.03506	0.690952	0.800879	1.06914	0.744679	0.128621
B8JK39	Integrin alpha-9 OS=Mus musculus OX=10090 GN=Itga9 PE=1 SV=1	Itga9	114.416	5.1	5	5	55.2836	59.8407	51.8273	54.7897	63.5201	49.1506	0.991895	1.07366	0.929883	0.983034	1.13967	0.881856	1.00305	0.993147
B9EJ86	Oxysterol-binding protein-related protein 8 OS=Mus musculus OX=10090 GN=Osbpl8 PE=1 SV=1	Osbpl8	101.269	1.2	1	1	13.8496		32.8807	11.6479	14.787	30.3939	0.668681		1.58753	0.562378	0.713941	1.46747	0.810734	0.703498
C0HKE1	Histone H2A type 1-B OS=Mus musculus OX=10090 GN=H2ac4 PE=1 SV=1	H2ac4	14.1355	26.9	3	1	4311.2	8817.34	14633.9	22804.9	19684.1	13238	0.309826	0.633662	1.05167	1.63888	1.41461	0.951356	2.00728	0.112889
D0QMC3	Myeloid cell nuclear differentiation antigen-like protein OS=Mus musculus OX=10090 GN=Mndal PE=1 SV=1	Mndal	60.5263	11	5	4	74.8563	65.8506	75.0136	105.819	103.227	113.028	0.835147	0.734673	0.836902	1.18059	1.15167	1.26101	1.49302	0.00138916
D3YVF0	A-kinase anchor protein 5 OS=Mus musculus OX=10090 GN=Akap5 PE=1 SV=2	Akap5	79.3967	11.4	2	2	8.92265	4.35809	12.0399	22.4237	14.3238	11.6744	0.725984	0.354592	0.979617	1.82448	1.16544	0.949881	1.91235	0.124634
D3YXJ0	Diacylglycerol kinase eta OS=Mus musculus OX=10090 GN=Dgkh PE=1 SV=2	Dgkh	134.132	1.4	1	1	9.09551			19.1678	8.83429		0.735533			1.55006	0.714409		1.53934
D3YXK2	Scaffold attachment factor B1 OS=Mus musculus OX=10090 GN=Safb PE=1 SV=2	Safb	105.104	7.4	6	3	37.4482	45.5852	65.0351	63.6681	63.7827	54.0681	0.68173	0.829859	1.18394	1.15905	1.16114	0.984287	1.22591	0.253458
D3Z7P3	Glutaminase kidney isoform, mitochondrial OS=Mus musculus OX=10090 GN=Gls PE=1 SV=1	Gls	73.9637	29.2	16	16	907.904	816.229	761.104	538.935	676.073	620.598	1.26073	1.13343	1.05688	0.748375	0.938807	0.861773	0.738604	0.0219222
E9PV24	Fibrinogen alpha chain OS=Mus musculus OX=10090 GN=Fga PE=1 SV=1	Fga	87.4293	12.4	9	9	121.836	103.855	92.6407	121.577	116.122	142.696	1.04621	0.891812	0.795511	1.04399	0.997145	1.22533	1.19496	0.14862
E9PVA8	Stalled ribosome sensor GCN1 OS=Mus musculus OX=10090 GN=Gcn1 PE=1 SV=1	Gcn1	293.021	3.7	9	9	26.4607	20.9373	29.9838	32.7368	35.9119	26.1168	0.922258	0.729746	1.04505	1.141	1.25167	0.910271	1.22465	0.22145
E9PZQ0	Ryanodine receptor 1 OS=Mus musculus OX=10090 GN=Ryr1 PE=1 SV=1	Ryr1	565.039	0.2	1	1	290.179	330.721	216.324	245.647	214.054	238.029	1.13428	1.29276	0.845591	0.960214	0.836719	0.930435	0.833386	0.271172
E9Q0N2	Receptor-type tyrosine-protein phosphatase H OS=Mus musculus OX=10090 GN=Ptprh PE=1 SV=1	Ptprh	106.952	3.2	1	1	70.0208	52.7162	25.6567	42.4474	42.1646	45.7956	1.5069	1.13449	0.55215	0.913498	0.907411	0.985554	0.878794	0.880228
E9Q0S6	Tensin-1 OS=Mus musculus OX=10090 GN=Tns1 PE=1 SV=1	Tns1	201.383	26.6	35	34	237.644	186.24	263.43	266.906	285.807	209.619	0.983593	0.770837	1.09032	1.10471	1.18294	0.867601	1.10915	0.491844
E9Q236	ATP-binding cassette sub-family C member 4 OS=Mus musculus OX=10090 GN=Abcc4 PE=1 SV=1	Abcc4	148.888	3.3	4	4	29.6453	25.7996	38.2612	27.5034	27.8361	24.838	1.02294	0.890237	1.32023	0.949029	0.960508	0.857055	0.855627	0.300454
E9Q3L2	Phosphatidylinositol 4-kinase alpha OS=Mus musculus OX=10090 GN=Pi4ka PE=1 SV=2	Pi4ka	237.042	8.2	14	14	157.396	143.66	137.198	98.4613	96.0092	106.985	1.27669	1.16527	1.11285	0.798649	0.778759	0.86779	0.687857	0.00197983
E9Q401	Ryanodine receptor 2 OS=Mus musculus OX=10090 GN=Ryr2 PE=1 SV=1	Ryr2	564.819	22.3	94	83	1253.53	1148.19	1426.24	1379.14	2071.68	1064.47	0.901472	0.825716	1.02567	0.991801	1.48983	0.765507	1.17955	0.555211
E9Q414	Apolipoprotein B-100 OS=Mus musculus OX=10090 GN=Apob PE=1 SV=1	Apob	509.432	1.9	8	8	50.1203	57.891	44.5493	51.3743	45.8576	45.8044	1.01734	1.17507	0.904258	1.04279	0.930813	0.929734	0.93757	0.516995
E9Q4Z2	Acetyl-CoA carboxylase 2 OS=Mus musculus OX=10090 GN=Acacb PE=1 SV=1	Acacb	275.75	2.9	5	5	18.1003	28.8978	21.8553	16.771	25.5332	18.4376	0.838009	1.33791	1.01186	0.776464	1.18214	0.853622	0.88219	0.543833
E9Q555	E3 ubiquitin-protein ligase RNF213 OS=Mus musculus OX=10090 GN=Rnf213 PE=1 SV=3	Rnf213	584.258	1.7	7	7	15.7171	28.6389	21.783	34.3533	30.711	31.2643	0.580438	1.05765	0.804456	1.26868	1.13417	1.1546	1.45646	0.0842133
E9Q557	Desmoplakin OS=Mus musculus OX=10090 GN=Dsp PE=1 SV=1	Dsp	332.912	16.4	44	44	28.2128	14.091	50.0399	43.8747	86.8473	35.0295	0.655871	0.327577	1.16329	1.01997	2.01896	0.81434	1.79494	0.237239
E9Q634	Unconventional myosin-Ie OS=Mus musculus OX=10090 GN=Myo1e PE=1 SV=1	Myo1e	126.818	4.2	4	3	29.0188	25.8126	28.2714	31.2865	42.425	32.0838	0.921728	0.81989	0.897989	0.993758	1.34755	1.01908	1.27307	0.0883759
E9Q7G0	Nuclear mitotic apparatus protein 1 OS=Mus musculus OX=10090 GN=Numa1 PE=1 SV=1	Numa1	235.63	14.9	28	28	66.8203	57.8085	75.2086	96.6289	85.281	71.9153	0.883744	0.764557	0.994686	1.27798	1.1279	0.951129	1.27016	0.106649
E9Q8Q6	Coiled-coil domain-containing protein 141 OS=Mus musculus OX=10090 GN=Ccdc141 PE=1 SV=2	Ccdc141	173.644	1.6	2	2			12.3608	11.8937	13.5386	8.34692			1.07159	1.03109	1.1737	0.723617	0.910923
E9Q912	Rap1 GTPase-GDP dissociation stimulator 1 OS=Mus musculus OX=10090 GN=Rap1gds1 PE=2 SV=1	Rap1gds1	66.0765	9.9	5	5	30.6603	28.6902	28.6275	36.1633	38.9249	27.905	0.963297	0.901398	0.899428	1.13619	1.22296	0.87673	1.17067	0.225142
E9Q9K5	Triadin OS=Mus musculus OX=10090 GN=Trdn PE=1 SV=1	Trdn	77.8436	2.5	2	2	560.986	274.613	444.338	201.865	129.883	145.46	1.91556	0.937703	1.51725	0.689294	0.443504	0.496691	0.372837	0.0179253
F6ZDS4	Nucleoprotein TPR OS=Mus musculus OX=10090 GN=Tpr PE=1 SV=1	Tpr	273.99	5.5	12	12	31.6658	29.6259	36.9152	37.3718	44.0933	37.0673	0.876605	0.820135	1.02192	1.03457	1.22064	1.02614	1.20697	0.0933693
F7BWT7	Tetraspanin-15 OS=Mus musculus OX=10090 GN=Tspan15 PE=1 SV=2	Tspan15	33.0708	7.5	2	2	68.2928	44.3067	48.166	72.7941	66.5658	82.9271	1.06971	0.694004	0.754455	1.14022	1.04266	1.29894	1.38268	0.0830701
G5E829	Plasma membrane calcium-transporting ATPase 1 OS=Mus musculus OX=10090 GN=Atp2b1 PE=1 SV=1	Atp2b1	134.747	17.3	15	7	147.716	144.547	147.993	128.998	129.533	126.486	1.07394	1.0509	1.07596	0.93786	0.941744	0.919596	0.874531	0.000220013
G5E870	E3 ubiquitin-protein ligase TRIP12 OS=Mus musculus OX=10090 GN=Trip12 PE=1 SV=1	Trip12	224.128	1.7	2	2	17.6555	13.8082	9.13354	12.6974	15.4819	5.12522	1.43343	1.12107	0.741542	1.03089	1.25696	0.416111	0.820364	0.535953
G5E8Q8	Adhesion G protein-coupled receptor F5 OS=Mus musculus OX=10090 GN=Adgrf5 PE=1 SV=1	Adgrf5	149.387	3.4	4	4	123.381	133.627	93.457	127.972	97.2921	91.9048	1.10882	1.2009	0.839894	1.15008	0.87436	0.825944	0.904995	0.541919
L0N7N1	Kinesin-like protein KIF14 OS=Mus musculus OX=10090 GN=Kif14 PE=1 SV=1	Kif14	186.445	0.7	1	1	51.3073	83.0467	68.8141	56.1104	70.9425	59.4261	0.790058	1.2788	1.05964	0.864019	1.09241	0.915075	0.917856	0.671938
O08528	Hexokinase-2 OS=Mus musculus OX=10090 GN=Hk2 PE=1 SV=1	Hk2	102.535	34.4	27	21	314.555	278.755	325.133	282.337	372.142	271.114	1.02348	0.906993	1.0579	0.91865	1.21085	0.882132	1.00779	0.998162
O08529	Calpain-2 catalytic subunit OS=Mus musculus OX=10090 GN=Capn2 PE=1 SV=4	Capn2	79.8722	27.3	16	16	177.415	168.435	219.655	245.103	258.941	238.457	0.813827	0.772633	1.00759	1.12432	1.1878	1.09383	1.31299	0.0303699
O08530	Sphingosine 1-phosphate receptor 1 OS=Mus musculus OX=10090 GN=S1pr1 PE=1 SV=3	S1pr1	42.6394	6	2	2	47.4728	38.025	74.9165	71.396	78.4916	100.206	0.693864	0.555774	1.09498	1.04353	1.14724	1.46462	1.55905	0.101184
O08532	Voltage-dependent calcium channel subunit alpha-2/delta-1 OS=Mus musculus OX=10090 GN=Cacna2d1 PE=1 SV=1	Cacna2d1	124.63	28.9	27	25	606.475	769.18	613.879	424.839	466.739	551.021	1.06023	1.34467	1.07317	0.742697	0.815945	0.963287	0.725094	0.0414409
O08539	Myc box-dependent-interacting protein 1 OS=Mus musculus OX=10090 GN=Bin1 PE=1 SV=1	Bin1	64.4702	4.4	2	2	38.5531	43.9132	46.1579	61.446	35.7759	56.3747	0.819638	0.933593	0.981314	1.30634	0.760594	1.19852	1.19415	0.432159
O08547	Vesicle-trafficking protein SEC22b OS=Mus musculus OX=10090 GN=Sec22b PE=1 SV=3	Sec22b	24.7406	30.2	5	5	74.7014	95.1958	111.705	125.121	123.36	107.127	0.703391	0.896368	1.05182	1.17814	1.16156	1.00872	1.26281	0.126725
O08553	Dihydropyrimidinase-related protein 2 OS=Mus musculus OX=10090 GN=Dpysl2 PE=1 SV=2	Dpysl2	62.2776	47.6	19	18	1131.19	981.598	1165.75	1316.4	1313.18	1082.69	0.970865	0.842476	1.00053	1.12983	1.12707	0.92924	1.1323	0.215797
O08573	Galectin-9 OS=Mus musculus OX=10090 GN=Lgals9 PE=1 SV=1	Lgals9	40.0359	15.6	5	5	128.903	88.2204	134.021	91.0463	92.8833	94.3755	1.22872	0.84093	1.2775	0.867867	0.885377	0.899601	0.792567	0.182274
O08579	Emerin OS=Mus musculus OX=10090 GN=Emd PE=1 SV=1	Emd	29.4355	12.7	3	3	29.2315	25.7085	40.2541	45.6301	59.7254	43.4386	0.718842	0.632208	0.989903	1.12211	1.46873	1.06821	1.56306	0.0519469
O08583	THO complex subunit 4 OS=Mus musculus OX=10090 GN=Alyref PE=1 SV=3	Alyref	26.94	14.1	3	1	106.785	111.951	114.295	232.825	189.663	190.008	0.677622	0.710403	0.725278	1.47743	1.20354	1.20573	1.83916	0.00103826
O08585	Clathrin light chain A OS=Mus musculus OX=10090 GN=Clta PE=1 SV=2	Clta	25.6041	10.2	3	3	79.4394	54.086	64.6904	74.1323	110.712	68.1062	1.05645	0.719282	0.860309	0.985876	1.47234	0.905735	1.27614	0.279871
O08599	Syntaxin-binding protein 1 OS=Mus musculus OX=10090 GN=Stxbp1 PE=1 SV=2	Stxbp1	67.5687	23.1	11	11	53.8722	51.7865	71.6993	70.1698	69.3631	62.5861	0.851787	0.818809	1.13365	1.10947	1.09672	0.989563	1.13961	0.266878
O08600	Endonuclease G, mitochondrial OS=Mus musculus OX=10090 GN=Endog PE=1 SV=1	Endog	32.1906	34.4	8	8	721.396	652.297	739.855	791.278	624.283	704.985	1.02227	0.92435	1.04843	1.1213	0.884651	0.999011	1.00331	0.999088
O08638	Myosin-11 OS=Mus musculus OX=10090 GN=Myh11 PE=1 SV=1	Myh11	227.028	39.2	72	57	1132.87	904.577	1496.05	1212.39	1356.46	760.938	0.990371	0.790797	1.30787	1.05989	1.18584	0.665226	0.942349	0.782401
O08663	Methionine aminopeptidase 2 OS=Mus musculus OX=10090 GN=Metap2 PE=1 SV=1	Metap2	52.9218	14.2	6	6	131.823	146.757	211.873	235.735	250.189	173.854	0.687633	0.765537	1.1052	1.22967	1.30507	0.906881	1.34524	0.169516
O08677	Kininogen-1 OS=Mus musculus OX=10090 GN=Kng1 PE=1 SV=1	Kng1	73.1021	7.9	4	4	42.4494	61.7408	49.3469	60.8271	52.2937	53.6471	0.795168	1.15654	0.924373	1.13942	0.979573	1.00493	1.08617	0.478883
O08692	Neutrophilic granule protein OS=Mus musculus OX=10090 GN=Ngp PE=1 SV=1	Ngp	19.3317	43.1	6	6	29.1992	58.6253	50.0676	258.825	113.594	134.508	0.271696	0.545504	0.465875	2.40835	1.05698	1.25159	3.67626	0.0176326
O08709	Peroxiredoxin-6 OS=Mus musculus OX=10090 GN=Prdx6 PE=1 SV=3	Prdx6	24.8706	57.1	10	10	678.815	655.906	633.517	551.011	601.267	643.543	1.08205	1.04553	1.00984	0.878325	0.958434	1.02582	0.912401	0.130544
O08734	Bcl-2 homologous antagonist/killer OS=Mus musculus OX=10090 GN=Bak1 PE=1 SV=3	Bak1	23.2946	18.7	4	4	327.507	318.767	284.911	371.732	371.513	417.024	0.939557	0.914486	0.817357	1.06643	1.0658	1.19637	1.24601	0.0185153
O08738	Caspase-6 OS=Mus musculus OX=10090 GN=Casp6 PE=1 SV=1	Casp6	31.595	4	1	1		18.2967	14.9032	31.6708	27.8249	9.6373		0.893981	0.728174	1.54744	1.35953	0.47088	1.38821	0.696571
O08739	AMP deaminase 3 OS=Mus musculus OX=10090 GN=Ampd3 PE=1 SV=2	Ampd3	88.6523	3.5	3	3	10.7364	10.712	39.6859	35.9802	33.4339	27.1629	0.408457	0.407528	1.50982	1.36884	1.27197	1.03339	1.57975	0.213716
O08747	Netrin receptor UNC5C OS=Mus musculus OX=10090 GN=Unc5c PE=1 SV=1	Unc5c	103.063	1.7	1	1	2034.83	2643.02	2094.29	2182.2	1917.21	2500.59	0.913016	1.18591	0.939697	0.97914	0.860239	1.122	0.97458	0.838069
O08749	Dihydrolipoyl dehydrogenase, mitochondrial OS=Mus musculus OX=10090 GN=Dld PE=1 SV=2	Dld	54.2724	41.8	18	18	31170.6	33467.5	30906.5	26646.4	25462.7	27352.9	1.06866	1.14741	1.05961	0.913556	0.872974	0.937778	0.831675	0.00493971
O08756	3-hydroxyacyl-CoA dehydrogenase type-2 OS=Mus musculus OX=10090 GN=Hsd17b10 PE=1 SV=4	Hsd17b10	27.4186	56.3	11	11	19232.1	22636	20486.8	18257.2	18398.1	18956.5	0.978178	1.15131	1.04199	0.928596	0.935762	0.964164	0.891862	0.0828097
O08788	Dynactin subunit 1 OS=Mus musculus OX=10090 GN=Dctn1 PE=1 SV=3	Dctn1	141.676	22.3	22	22	96.027	91.9895	84.4096	93.1743	102.339	82.6581	1.04643	1.00243	0.919833	1.01534	1.11521	0.900746	1.02109	0.811224
O08795	Glucosidase 2 subunit beta OS=Mus musculus OX=10090 GN=Prkcsh PE=1 SV=1	Prkcsh	58.7927	20.9	12	12	272.987	312.761	304.671	339.994	367.793	382.204	0.827062	0.947566	0.923054	1.03007	1.11429	1.15795	1.22413	0.0199262
O08807	Peroxiredoxin-4 OS=Mus musculus OX=10090 GN=Prdx4 PE=1 SV=1	Prdx4	31.0525	23.7	5	5	78.809	86.4609	92.2171	97.2702	95.2194	85.0963	0.883719	0.969522	1.03407	1.09073	1.06774	0.954221	1.07806	0.287659
O08810	116 kDa U5 small nuclear ribonucleoprotein component OS=Mus musculus OX=10090 GN=Eftud2 PE=1 SV=1	Eftud2	109.361	9.9	7	7	61.3529	51.2546	60.1721	83.9	74.8699	66.5066	0.924788	0.772573	0.906989	1.26465	1.12853	1.00247	1.30384	0.0399507
O08911	Mitogen-activated protein kinase 12 OS=Mus musculus OX=10090 GN=Mapk12 PE=1 SV=1	Mapk12	42.0433	5.4	2	2	25.0917	16.2642	29.7394	31.1452	24.1559	42.6909	0.89037	0.577129	1.05529	1.10518	0.857164	1.51487	1.37832	0.25401
O08915	AH receptor-interacting protein OS=Mus musculus OX=10090 GN=Aip PE=1 SV=1	Aip	37.6049	7.3	2	2	43.6931	40.0579	42.081	59.9451	51.4851	43.6298	0.933308	0.855658	0.898872	1.28046	1.09975	0.931955	1.23228	0.101994
O08917	Flotillin-1 OS=Mus musculus OX=10090 GN=Flot1 PE=1 SV=1	Flot1	47.5134	44.9	16	16	134.007	135.702	144.989	110.117	116.709	120.365	1.05533	1.06867	1.14181	0.867189	0.919101	0.947895	0.837214	0.00763376
O08967	Cytohesin-3 OS=Mus musculus OX=10090 GN=Cyth3 PE=1 SV=1	Cyth3	46.2796	4.5	2	1	84.7053	76.5553	60.9486	93.2197	66.1865	50.7272	1.17553	1.06243	0.845838	1.29369	0.918529	0.703986	0.945656	0.718807
O08992	Syntenin-1 OS=Mus musculus OX=10090 GN=Sdcbp PE=1 SV=1	Sdcbp	32.3794	13.4	3	3	85.3378	92.2957	69.3303	76.817	69.1343	71.685	1.10208	1.19194	0.895354	0.99204	0.892823	0.925764	0.881248	0.255943
O09005	Sphingolipid delta(4)-desaturase DES1 OS=Mus musculus OX=10090 GN=Degs1 PE=1 SV=1	Degs1	38.2414	4.6	1	1		8.31735	9.58694	14.5444	10.1768			0.780504	0.899643	1.36486	0.954994		1.38074	0.308332
O09044	Synaptosomal-associated protein 23 OS=Mus musculus OX=10090 GN=Snap23 PE=1 SV=1	Snap23	23.2609	56.2	8	7	112.777	129.563	116.316	108.553	122.585	123.852	0.948177	1.08931	0.977933	0.912661	1.03064	1.04129	0.989774	0.871877
O09061	Proteasome subunit beta type-1 OS=Mus musculus OX=10090 GN=Psmb1 PE=1 SV=1	Psmb1	26.3722	18.8	4	4	128.745	124.786	144.817	164.268	148.451	166.088	0.880655	0.853575	0.990594	1.12364	1.01545	1.13609	1.20198	0.0328431
O09106	Histone deacetylase 1 OS=Mus musculus OX=10090 GN=Hdac1 PE=1 SV=1	Hdac1	55.075	8.5	4	2	74.3204	37.8788	81.3148	62.7458	92.9168	71.9446	1.05889	0.539685	1.15855	0.893982	1.32385	1.02504	1.17618	0.491874
O09114	Prostaglandin-H2 D-isomerase OS=Mus musculus OX=10090 GN=Ptgds PE=1 SV=1	Ptgds	21.0661	9	1	1	134.362	161.529	136.008	85.6151	125.115	116.476	1.062	1.27673	1.07501	0.676706	0.988915	0.920629	0.757597	0.0930173
O09131	Glutathione S-transferase omega-1 OS=Mus musculus OX=10090 GN=Gsto1 PE=1 SV=2	Gsto1	27.4976	24.6	7	6	177.417	242.187	184.338	172.219	150.955	203.263	0.941718	1.28552	0.978459	0.914133	0.801263	1.07891	0.871669	0.359369
O09159	Lysosomal alpha-mannosidase OS=Mus musculus OX=10090 GN=Man2b1 PE=1 SV=4	Man2b1	114.648	2.4	2	2	43.1169	32.7481	38.2865	77.2952	53.2988	64.6721	0.836091	0.635028	0.742423	1.49885	1.03353	1.25407	1.71059	0.0164314
O09161	Calsequestrin-2 OS=Mus musculus OX=10090 GN=Casq2 PE=1 SV=3	Casq2	48.1762	23.1	9	9	11727	14286.2	11720.6	10488.4	11386.5	12084.8	0.981427	1.1956	0.980892	0.877773	0.952933	1.01137	0.899983	0.256766
O09174	Alpha-methylacyl-CoA racemase OS=Mus musculus OX=10090 GN=Amacr PE=1 SV=4	Amacr	41.704	36.5	12	12	853.051	1045.59	894.468	724.573	714.309	758.95	1.02552	1.25699	1.07531	0.871066	0.858727	0.912393	0.786877	0.0211671
O35074	Prostacyclin synthase OS=Mus musculus OX=10090 GN=Ptgis PE=1 SV=1	Ptgis	57.0467	27.1	12	12	143.948	134.079	214.555	179.564	203.403	146.125	0.845366	0.787407	1.26002	1.05453	1.19453	0.858151	1.07412	0.654575
O35083	1-acyl-sn-glycerol-3-phosphate acyltransferase alpha OS=Mus musculus OX=10090 GN=Agpat1 PE=1 SV=1	Agpat1	31.7093	6	2	2	109.957	104.491	93.0629	105.714	101.952	130.273	1.02214	0.971332	0.865098	0.982699	0.947731	1.211	1.09895	0.374575
O35114	Lysosome membrane protein 2 OS=Mus musculus OX=10090 GN=Scarb2 PE=1 SV=3	Scarb2	54.044	13	5	5	298.616	340.798	273.334	318.006	250.133	303.616	1.00403	1.14586	0.919024	1.06923	0.841018	1.02084	0.955089	0.654408
O35129	Prohibitin-2 OS=Mus musculus OX=10090 GN=Phb2 PE=1 SV=1	Phb2	33.2964	57.5	16	16	22222.9	23713.9	20644	19481.3	17161.8	20598.9	1.07684	1.14909	1.00033	0.943992	0.831597	0.998148	0.859736	0.0860361
O35143	ATPase inhibitor, mitochondrial OS=Mus musculus OX=10090 GN=Atp5if1 PE=1 SV=2	Atp5if1	12.1587	8.5	2	2	348.955	365.203	778.593	1004.11	524.838	446.153	0.603755	0.631867	1.34711	1.73728	0.908063	0.771924	1.32313	0.46841
O35226	26S proteasome non-ATPase regulatory subunit 4 OS=Mus musculus OX=10090 GN=Psmd4 PE=1 SV=1	Psmd4	40.7037	19.4	4	4	39.1529	53.2763	44.317	35.92	34.2693	24.8112	1.01368	1.37934	1.14738	0.929981	0.887244	0.642369	0.694721	0.0656412
O35231	Kinesin-like protein KIFC3 OS=Mus musculus OX=10090 GN=Kifc3 PE=1 SV=4	Kifc3	92.5565	4.7	3	3	12.0939	13.6217	7.62626	12.0555	17.6044	7.49944	1.02925	1.15927	0.649032	1.02598	1.49822	0.638239	1.11449	0.807971
O35250	Exocyst complex component 7 OS=Mus musculus OX=10090 GN=Exoc7 PE=1 SV=2	Exoc7	79.9602	6.9	4	4	42.4945	36.4989	41.2168	63.3934	62.2499	41.4229	0.887532	0.762308	0.860847	1.32402	1.30014	0.86515	1.38978	0.0994651
O35286	ATP-dependent RNA helicase DHX15 OS=Mus musculus OX=10090 GN=Dhx15 PE=1 SV=2	Dhx15	91.0069	27.5	18	17	85.1541	70.3991	94.4761	97.6301	103.094	81.5316	0.959871	0.79355	1.06495	1.1005	1.16209	0.919037	1.12889	0.330006
O35295	Transcriptional activator protein Pur-beta OS=Mus musculus OX=10090 GN=Purb PE=1 SV=3	Purb	33.9014	13.3	4	4	51.3768	33.7558	63.6191	50.4976	60.3357	43.2107	1.01805	0.668883	1.26063	1.00063	1.19557	0.856235	1.03558	0.792706
O35309	N-myc-interactor OS=Mus musculus OX=10090 GN=Nmi PE=1 SV=1	Nmi	35.2358	14.6	3	3	38.0961	32.4332	40.5248	51.7298	69.4562	49.0888	0.812489	0.691714	0.864286	1.10326	1.48132	1.04693	1.53326	0.0296436
O35350	Calpain-1 catalytic subunit OS=Mus musculus OX=10090 GN=Capn1 PE=1 SV=1	Capn1	82.1063	17.7	11	11	64.5822	68.0126	62.1143	68.0267	70.3097	62.2043	0.980376	1.03245	0.942913	1.03266	1.06732	0.944279	1.02995	0.556393
O35379	Multidrug resistance-associated protein 1 OS=Mus musculus OX=10090 GN=Abcc1 PE=1 SV=1	Abcc1	171.185	7.5	9	9	30.197	43.3679	43.1903	27.9467	37.3825	35.8168	0.831486	1.19415	1.18926	0.769525	1.02934	0.986232	0.866309	0.411629
O35381	Acidic leucine-rich nuclear phosphoprotein 32 family member A OS=Mus musculus OX=10090 GN=Anp32a PE=1 SV=1	Anp32a	28.5375	26.7	6	3	342.1	386.481	455.667	570.686	539.164	447.947	0.748566	0.845677	0.997067	1.24874	1.17977	0.980175	1.31543	0.0672663
O35382	Exocyst complex component 4 OS=Mus musculus OX=10090 GN=Exoc4 PE=1 SV=2	Exoc4	110.545	8.4	7	7	68.3282	57.0998	70.8422	68.2611	72.0115	60.0604	1.0337	0.863833	1.07173	1.03269	1.08942	0.908622	1.0207	0.810253
O35385	Serine/threonine-protein phosphatase with EF-hands 2 OS=Mus musculus OX=10090 GN=Ppef2 PE=2 SV=1	Ppef2	86.6451	1.5	1	1	76.8769	75.0055	65.7344	80.1076	107.154	100.117	0.913396	0.891161	0.781009	0.951782	1.27313	1.18952	1.32057	0.0531263
O35386	Phytanoyl-CoA dioxygenase, peroxisomal OS=Mus musculus OX=10090 GN=Phyh PE=1 SV=1	Phyh	38.6073	33.1	10	10	180.532	187.981	179.255	192.318	195.523	210.585	0.945035	0.984028	0.938347	1.00673	1.02351	1.10235	1.09248	0.0497006
O35387	HCLS1-associated protein X-1 OS=Mus musculus OX=10090 GN=Hax1 PE=1 SV=1	Hax1	31.6544	10.4	2	2	33.7798	41.3548	35.0987	50.1012	52.2423	62.0993	0.737883	0.903351	0.766693	1.09441	1.14118	1.35649	1.49177	0.0115091
O35393	Ephrin-B3 OS=Mus musculus OX=10090 GN=Efnb3 PE=1 SV=1	Efnb3	35.8847	3.5	1	1	27.7014	34.5712	27.2774		14.5573		1.06434	1.32829	1.04805		0.55932		0.487683
O35435	Dihydroorotate dehydrogenase (quinone), mitochondrial OS=Mus musculus OX=10090 GN=Dhodh PE=1 SV=2	Dhodh	42.7	55.9	17	17	1347.1	1411.84	1178.17	1018.28	1082.46	1200.09	1.1167	1.17036	0.976665	0.844119	0.897321	0.994834	0.83839	0.0721487
O35465	Peptidyl-prolyl cis-trans isomerase FKBP8 OS=Mus musculus OX=10090 GN=Fkbp8 PE=1 SV=2	Fkbp8	43.5288	10.9	3	3	29.7705	21.897	30.1619	96.0336	92.4751	21.2709	0.612544	0.450541	0.620596	1.97594	1.90272	0.437659	2.56362	0.211227
O35522	Proteasome subunit beta type-9 OS=Mus musculus bactrianus OX=35531 GN=Psmb9 PE=1 SV=1	Psmb9	23.4266	8.7	2	2	66.5599	64.3105	90.3814	196.959	139.6	121.204	0.588144	0.568269	0.798639	1.74039	1.23355	1.071	2.06897	0.0163681
O35593	26S proteasome non-ATPase regulatory subunit 14 OS=Mus musculus OX=10090 GN=Psmd14 PE=1 SV=2	Psmd14	34.577	13.9	4	4	156.207	166.517	133.758	171.447	153.113	162.463	0.993364	1.05892	0.850603	1.09028	0.973685	1.03315	1.06691	0.403899
O35598	Disintegrin and metalloproteinase domain-containing protein 10 OS=Mus musculus OX=10090 GN=Adam10 PE=1 SV=2	Adam10	83.9681	22.7	14	14	191.197	169.824	178.373	160.502	178.168	155.131	1.11033	0.986209	1.03585	0.932072	1.03466	0.900881	0.915473	0.175209
O35604	NPC intracellular cholesterol transporter 1 OS=Mus musculus OX=10090 GN=Npc1 PE=1 SV=2	Npc1	142.885	1.9	2	2	90.9132	66.094	50.1778	50.3537	36.406	50.3478	1.58435	1.15182	0.874451	0.877515	0.63445	0.877413	0.661764	0.123707
O35609	Secretory carrier-associated membrane protein 3 OS=Mus musculus OX=10090 GN=Scamp3 PE=1 SV=3	Scamp3	38.4581	4.6	1	1	22.0929	36.2983	39.6966	43.6903	49.8861	14.7483	0.642197	1.05512	1.1539	1.26999	1.45009	0.428704	1.10436	0.994318
O35639	Annexin A3 OS=Mus musculus OX=10090 GN=Anxa3 PE=1 SV=4	Anxa3	36.3841	46.7	15	15	1139.06	968.756	1142.53	1196.88	1143.37	1046.06	1.02979	0.875822	1.03292	1.08206	1.03369	0.945714	1.04183	0.563558
O35643	AP-1 complex subunit beta-1 OS=Mus musculus OX=10090 GN=Ap1b1 PE=1 SV=2	Ap1b1	103.935	21.8	17	7	181.7	186.294	186.445	196.902	211.885	210.56	0.928792	0.952272	0.953043	1.0065	1.08309	1.07631	1.11707	0.0115244
O35658	Complement component 1 Q subcomponent-binding protein, mitochondrial OS=Mus musculus OX=10090 GN=C1qbp PE=1 SV=1	C1qbp	31.0129	24.8	5	5	6652.87	7846.52	7144.89	6323.73	8502.15	6389.39	0.931349	1.09845	1.00023	0.885273	1.19023	0.894465	0.980179	0.812335
O35678	Monoglyceride lipase OS=Mus musculus OX=10090 GN=Mgll PE=1 SV=1	Mgll	33.3875	59.1	14	14	658.143	543.937	703.014	687.744	603.897	608.748	1.03768	0.85761	1.10842	1.08435	0.952148	0.959796	0.997531	0.986902
O35685	Nuclear migration protein nudC OS=Mus musculus OX=10090 GN=Nudc PE=1 SV=1	Nudc	38.358	34	10	10	101.732	93.1952	110.102	112.632	129.928	113.38	0.923478	0.845987	0.999458	1.02242	1.17944	1.02922	1.16691	0.0823518
O35704	Serine palmitoyltransferase 1 OS=Mus musculus OX=10090 GN=Sptlc1 PE=1 SV=2	Sptlc1	52.5347	2.5	1	1	29.6802	37.7844	27.0376	43.45	36.6077	36.0604	0.845507	1.07638	0.770227	1.23777	1.04285	1.02726	1.22874	0.141622
O35744	Chitinase-like protein 3 OS=Mus musculus OX=10090 GN=Chil3 PE=1 SV=2	Chil3	44.4584	12.6	4	4	16.4236	6.6719	7.19414	48.0858	18.6947	27.1109	0.793531	0.322363	0.347596	2.32334	0.903263	1.30991	3.09979	0.0454423
O35855	Branched-chain-amino-acid aminotransferase, mitochondrial OS=Mus musculus OX=10090 GN=Bcat2 PE=1 SV=2	Bcat2	44.1274	36.9	17	17	5720.57	5974.74	4947.4	4657.54	4713.64	5233.56	1.09844	1.14724	0.949978	0.89432	0.905093	1.00493	0.877546	0.131156
O35892	Nuclear autoantigen Sp-100 OS=Mus musculus OX=10090 GN=Sp100 PE=1 SV=2	Sp100	54.7265	18.5	8	6	119.279	69.7742	112.425	173.098	154.373	133.789	0.938291	0.548871	0.884382	1.36166	1.21436	1.05244	1.53	0.0735163
O35930	Platelet glycoprotein Ib alpha chain OS=Mus musculus OX=10090 GN=Gp1ba PE=1 SV=2	Gp1ba	80.0554	1.5	1	1	50.7023				32.0227	46.5206	1.17688				0.743299	1.07982	0.774553
O35943	Frataxin, mitochondrial OS=Mus musculus OX=10090 GN=Fxn PE=1 SV=1	Fxn	22.9239	28.5	5	5	1399.51	1567.16	1440.44	1334.54	1132.48	1446.72	1.00916	1.13005	1.03867	0.962309	0.816612	1.0432	0.888053	0.19833
O35945	Aldehyde dehydrogenase, cytosolic 1 OS=Mus musculus OX=10090 GN=Aldh1a7 PE=1 SV=1	Aldh1a7	54.5877	2.6	1	1	63.8825	89.6959	60.4645	78.2438	53.8905	85.5306	0.887858	1.24662	0.840354	1.08745	0.748985	1.18873	1.01692	0.946603
O35955	Proteasome subunit beta type-10 OS=Mus musculus OX=10090 GN=Psmb10 PE=1 SV=1	Psmb10	29.0632	14.3	3	3	71.6197	101.64	102.06	157.941	172.771	168.23	0.555004	0.787639	0.790896	1.22393	1.33886	1.30367	1.81223	0.00726368
O54724	Caveolae-associated protein 1 OS=Mus musculus OX=10090 GN=Cavin1 PE=1 SV=1	Cavin1	43.9536	45.7	15	15	2792.41	2590.89	3028.42	3540.16	3525.43	2841.35	0.914612	0.848607	0.991913	1.15953	1.1547	0.930641	1.17775	0.133561
O54774	AP-3 complex subunit delta-1 OS=Mus musculus OX=10090 GN=Ap3d1 PE=1 SV=1	Ap3d1	135.081	5.2	5	5	180.831	226.228	176.963	194.949	224.187	226.702	0.882205	1.10368	0.863333	0.951077	1.09372	1.10599	1.10584	0.320469
O54781	SRSF protein kinase 2 OS=Mus musculus OX=10090 GN=Srpk2 PE=1 SV=2	Srpk2	76.7567	1.3	1	1	18.6679	25.19	17.1527				0.917936	1.23864	0.843427
O54790	Transcription factor MafG OS=Mus musculus OX=10090 GN=Mafg PE=1 SV=1	Mafg	17.8766	4.3	1	1			26.4044	14.8735	18.0185	17.5508			1.37438	0.774185	0.937887	0.913544	0.636798
O54794	Aquaporin-7 OS=Mus musculus OX=10090 GN=Aqp7 PE=1 SV=1	Aqp7	32.667	12.5	3	3	99.8647	93.2838	123.755	115.856	79.2955	77.2612	1.01675	0.94975	1.25998	1.17957	0.807331	0.786619	0.859609	0.359087
O54824	Pro-interleukin-16 OS=Mus musculus OX=10090 GN=Il16 PE=1 SV=3	Il16	141.435	6.9	7	7	35.3106	42.8668	50.9963	41.6755	47.9532	34.9514	0.834919	1.01358	1.20581	0.985415	1.13385	0.826425	0.964438	0.823793
O54833	Casein kinase II subunit alpha' OS=Mus musculus OX=10090 GN=Csnk2a2 PE=1 SV=1	Csnk2a2	41.2152	3.4	1	1	23.4027	15.8172	13.9416	29.632	28.7498	18.5317	1.0795	0.729603	0.643089	1.36684	1.32615	0.854818	1.44679	0.161801
O54865	Guanylate cyclase soluble subunit beta-1 OS=Mus musculus OX=10090 GN=Gucy1b1 PE=1 SV=1	Gucy1b1	70.5976	7.1	4	4	36.8232	46.2754	49.6977	50.6241	56.3195	40.9373	0.787164	0.989223	1.06238	1.08219	1.20394	0.875112	1.11359	0.457781
O54890	Integrin beta-3 OS=Mus musculus OX=10090 GN=Itgb3 PE=1 SV=2	Itgb3	86.7384	4.8	3	3	50.8943	29.1723	25.1674	34.5747	28.5855	32.8608	1.51731	0.869712	0.750315	1.03077	0.852217	0.979676	0.912451	0.843405
O54901	OX-2 membrane glycoprotein OS=Mus musculus OX=10090 GN=Cd200 PE=1 SV=1	Cd200	31.2561	24.5	6	6	654.666	686.115	727.033	663.564	616.046	600.579	0.994932	1.04273	1.10491	1.00846	0.93624	0.912733	0.909265	0.0893673
O54931	PALM2-AKAP2 fusion protein OS=Mus musculus OX=10090 GN=Pakap PE=1 SV=4	Pakap	120.791	13.9	11	11	82.5455	81.6826	104.91	112.977	117.975	91.1499	0.837684	0.828927	1.06465	1.14651	1.19723	0.925002	1.19679	0.189534
O54940	BCL2/adenovirus E1B 19 kDa protein-interacting protein 2 OS=Mus musculus OX=10090 GN=Bnip2 PE=1 SV=2	Bnip2	37.7688	6.1	2	1	11.0961	25.7008	42.8728	39.1033	44.769	38.4246	0.329643	0.763516	1.27366	1.16167	1.32999	1.14151	1.53505	0.22546
O54942	Claudin-5 OS=Mus musculus OX=10090 GN=Cldn5 PE=1 SV=2	Cldn5	23.0543	5.5	1	1	141.675	187.604	107.54	162.091	163.477	215.422	0.869341	1.15117	0.659882	0.994614	1.00312	1.32187	1.23848	0.282514
O54946	DnaJ homolog subfamily B member 6 OS=Mus musculus OX=10090 GN=Dnajb6 PE=1 SV=4	Dnajb6	39.8073	4.7	1	1	12.2349	15.7418	8.35115	11.5766	15.7379	11.6322	0.975224	1.25475	0.665657	0.922749	1.25444	0.92718	1.07209	0.684701
O54950	5'-AMP-activated protein kinase subunit gamma-1 OS=Mus musculus OX=10090 GN=Prkag1 PE=1 SV=2	Prkag1	37.5204	17	5	4	78.1047	93.2462	82.9242	60.0892	80.6929	68.6028	1.01071	1.20665	1.07308	0.777586	1.04421	0.887756	0.823458	0.117397
O54962	Barrier-to-autointegration factor OS=Mus musculus OX=10090 GN=Banf1 PE=1 SV=1	Banf1	10.1026	37.1	3	3	90.7885	119.317	93.3904	144.834	159.754	123.076	0.745023	0.979132	0.766375	1.18853	1.31096	1.00997	1.40913	0.0403459
O54988	STE20-like serine/threonine-protein kinase OS=Mus musculus OX=10090 GN=Slk PE=1 SV=2	Slk	141.457	8.6	8	7	995.114	865.362	1033.74	1088.98	1161	1128.19	0.9519	0.827782	0.988848	1.04169	1.11058	1.0792	1.16722	0.0513351
O54998	Peptidyl-prolyl cis-trans isomerase FKBP7 OS=Mus musculus OX=10090 GN=Fkbp7 PE=1 SV=1	Fkbp7	24.9132	28	5	5	46.9822	59.7631	65.1271	73.1338	76.2207	81.8856	0.699291	0.889524	0.969364	1.08854	1.13448	1.2188	1.34542	0.0417311
O55013	Trafficking protein particle complex subunit 3 OS=Mus musculus OX=10090 GN=Trappc3 PE=1 SV=1	Trappc3	20.3021	13.3	2	2	21.1989		31.938	44.638	19.3284	20.5165	0.770198		1.16037	1.62179	0.702239	0.745404	1.05994	0.996924
O55022	Membrane-associated progesterone receptor component 1 OS=Mus musculus OX=10090 GN=Pgrmc1 PE=1 SV=4	Pgrmc1	21.6942	11.3	2	2	91.589	60.3147	108.354	97.481	116.702	108.065	0.943397	0.621262	1.11608	1.00409	1.20207	1.1131	1.23819	0.257401
O55023	Inositol monophosphatase 1 OS=Mus musculus OX=10090 GN=Impa1 PE=1 SV=1	Impa1	30.4362	19.5	5	5	216.258	202.847	240.146	237.403	267.481	236.014	0.926723	0.86925	1.02909	1.01734	1.14622	1.01138	1.12385	0.139767
O55026	Ectonucleoside triphosphate diphosphohydrolase 2 OS=Mus musculus OX=10090 GN=Entpd2 PE=1 SV=2	Entpd2	54.3194	20	9	9	131.562	172.567	157.761	201.681	196.267	209.451	0.738223	0.968307	0.885231	1.13167	1.10129	1.17527	1.31503	0.0269811
O55028	[3-methyl-2-oxobutanoate dehydrogenase [lipoamide]] kinase, mitochondrial OS=Mus musculus OX=10090 GN=Bckdk PE=1 SV=1	Bckdk	46.5875	26.2	8	8	946.207	782.003	719.095	636.675	710.654	715.835	1.25868	1.04025	0.956568	0.84693	0.945339	0.952232	0.843035	0.138564
O55029	Coatomer subunit beta' OS=Mus musculus OX=10090 GN=Copb2 PE=1 SV=2	Copb2	102.449	19.1	15	15	71.7036	62.92	82.5831	84.5331	94.9325	85.1328	0.892937	0.783553	1.02842	1.0527	1.18221	1.06017	1.21819	0.0809608
O55033	Cytoplasmic protein NCK2 OS=Mus musculus OX=10090 GN=Nck2 PE=1 SV=1	Nck2	42.879	2.9	1	1	41.0517	20.4966	38.1658	29.827	38.7491	32.1769	1.22868	0.613465	1.14231	0.892724	1.15976	0.963058	1.01042	0.844436
O55098	Serine/threonine-protein kinase 10 OS=Mus musculus OX=10090 GN=Stk10 PE=1 SV=2	Stk10	111.906	5	4	4	45.7262	38.0821	37.8603	51.9665	60.9327	48.1375	0.970471	0.808236	0.803528	1.10291	1.29321	1.02165	1.32357	0.0398609
O55100	Synaptogyrin-1 OS=Mus musculus OX=10090 GN=Syngr1 PE=1 SV=2	Syngr1	25.6528	5.1	1	1	90.9283	116.079	88.6004	65.4689	78.4183	59.9564	1.09234	1.39448	1.06437	0.78649	0.942052	0.720267	0.689574	0.0338339
O55106	Striatin OS=Mus musculus OX=10090 GN=Strn PE=1 SV=2	Strn	85.9658	8.6	4	4	27.0573	27.3759	24.0628	30.6701	29.9106	22.8569	1.00253	1.01434	0.89158	1.13639	1.10826	0.846898	1.06295	0.625963
O55111	Desmoglein-2 OS=Mus musculus OX=10090 GN=Dsg2 PE=1 SV=3	Dsg2	122.385	6.1	6	6	57.6496	65.5026	54.3528	39.4587	34.0503	64.7956	1.09527	1.24447	1.03264	0.749667	0.646915	1.23104	0.779159	0.230394
O55131	Septin-7 OS=Mus musculus OX=10090 GN=Septin7 PE=1 SV=1	Septin7	50.5498	30.3	11	11	420.629	414.588	449.744	514.524	532.993	462.076	0.903104	0.890135	0.965616	1.1047	1.14435	0.992092	1.17482	0.0323956
O55134	Protocadherin-12 OS=Mus musculus OX=10090 GN=Pcdh12 PE=1 SV=2	Pcdh12	128.673	0.8	1	1	5.57709		6.80535	5.235	16.8345		0.647521		0.790126	0.607803	1.95455		1.78232	0.601176
O55135	Eukaryotic translation initiation factor 6 OS=Mus musculus OX=10090 GN=Eif6 PE=1 SV=2	Eif6	26.511	13.1	2	2	36.0627	20.9866	25.56	38.5796	24.0094	25.0651	1.27083	0.739557	0.900724	1.35953	0.84608	0.883281	1.06107	0.79497
O55142	Large ribosomal subunit protein eL33 OS=Mus musculus OX=10090 GN=Rpl35a PE=1 SV=2	Rpl35a	12.5537	12.7	2	2	94.7374	88.9104	99.503	144.1	125.186	142.376	0.818098	0.767779	0.859251	1.24436	1.08103	1.22948	1.45386	0.00255928
O55143	Sarcoplasmic/endoplasmic reticulum calcium ATPase 2 OS=Mus musculus OX=10090 GN=Atp2a2 PE=1 SV=2	Atp2a2	114.858	42.6	42	26	7524.52	5048.34	9592.45	12018.2	13395.6	8281.06	0.808217	0.542248	1.03034	1.29088	1.43884	0.889478	1.52016	0.142316
O55186	CD59A glycoprotein OS=Mus musculus OX=10090 GN=Cd59a PE=2 SV=1	Cd59a	13.6481	21.1	2	2	19.7391	31.5812	24.6955	25.3954	19.434	32.235	0.773675	1.23783	0.967944	0.995376	0.76172	1.26345	1.01379	0.958835
O55222	Integrin-linked protein kinase OS=Mus musculus OX=10090 GN=Ilk PE=1 SV=2	Ilk	51.3732	36.5	16	16	358.005	307.64	335.51	350.052	416.326	361.889	1.00874	0.866826	0.945356	0.986329	1.17307	1.01968	1.12697	0.160479
O55225	Otogelin OS=Mus musculus OX=10090 GN=Otog PE=1 SV=3	Otog	313.62	1	2	2	70.6726	84.4106	38.4651	58.3605	99.8749	100.74	0.937047	1.1192	0.510009	0.7738	1.32424	1.33571	1.33804	0.353573
O55234	Proteasome subunit beta type-5 OS=Mus musculus OX=10090 GN=Psmb5 PE=1 SV=3	Psmb5	28.5324	14	3	3	54.2153	47.3991	38.2203	27.2388	39.3558	29.0009	1.38169	1.20798	0.974053	0.694187	1.00299	0.739096	0.683632	0.0658682
O55242	Sigma non-opioid intracellular receptor 1 OS=Mus musculus OX=10090 GN=Sigmar1 PE=1 SV=1	Sigmar1	25.2498	3.6	1	1	61.8832	56.2731	54.8275	55.2245	75.9459	87.3876	0.9483	0.862331	0.840178	0.846262	1.1638	1.33913	1.26346	0.197179
O70133	ATP-dependent RNA helicase A OS=Mus musculus OX=10090 GN=Dhx9 PE=1 SV=2	Dhx9	149.475	14.1	18	18	119.122	98.8266	136.945	155.261	181.35	145.572	0.853845	0.70837	0.981592	1.11288	1.29988	1.04343	1.35867	0.0535985
O70152	Dolichol-phosphate mannosyltransferase subunit 1 OS=Mus musculus OX=10090 GN=Dpm1 PE=1 SV=1	Dpm1	29.1747	38.5	8	8	135.808	135.319	125.567	124.753	119.659	125.465	1.06298	1.05915	0.98282	0.976453	0.936582	0.98202	0.932401	0.0784836
O70194	Eukaryotic translation initiation factor 3 subunit D OS=Mus musculus OX=10090 GN=Eif3d PE=1 SV=2	Eif3d	63.9887	7.5	5	5	32.6361	28.154	26.0557	40.4977	31.3096	33.894	1.01698	0.877313	0.811927	1.26196	0.975645	1.05618	1.21712	0.125001
O70209	PDZ and LIM domain protein 3 OS=Mus musculus OX=10090 GN=Pdlim3 PE=1 SV=1	Pdlim3	34.2997	15.2	3	3	58.506	41.0675	75.1418	59.6596	71.8684	41.6245	1.00911	0.708329	1.29604	1.029	1.23958	0.717937	0.991055	0.987852
O70228	Probable phospholipid-transporting ATPase IIA OS=Mus musculus OX=10090 GN=Atp9a PE=1 SV=3	Atp9a	118.609	2.6	3	2	19.6953	42.3601	18.5767	33.0793	41.5755	28.0808	0.644452	1.38607	0.607852	1.08239	1.3604	0.918835	1.27413	0.351588
O70250	Phosphoglycerate mutase 2 OS=Mus musculus OX=10090 GN=Pgam2 PE=1 SV=3	Pgam2	28.8271	49	11	8	1796.67	2619	2052.8	1429.98	1546.9	1718.66	0.965606	1.40756	1.10326	0.768532	0.831365	0.92368	0.725912	0.0641879
O70252	Heme oxygenase 2 OS=Mus musculus OX=10090 GN=Hmox2 PE=1 SV=1	Hmox2	35.7385	13	3	3	86.2691	83.1099	80.2535	99.919	110.558	101.108	0.922307	0.888532	0.857994	1.06824	1.18198	1.08095	1.24817	0.00440862
O70274	Protein tyrosine phosphatase type IVA 2 OS=Mus musculus OX=10090 GN=Ptp4a2 PE=1 SV=1	Ptp4a2	19.1272	8.4	1	1	8.85609	19.6814	8.11959	18.6537	13.0476	9.52583	0.682251	1.5162	0.625513	1.43703	1.00516	0.733846	1.12467	0.655747
O70318	Band 4.1-like protein 2 OS=Mus musculus OX=10090 GN=Epb41l2 PE=1 SV=2	Epb41l2	109.94	26.6	21	18	123.264	117.786	166.321	170.638	177.039	150.159	0.817034	0.78072	1.10243	1.13104	1.17347	0.995302	1.22207	0.152628
O70325	Phospholipid hydroperoxide glutathione peroxidase OS=Mus musculus OX=10090 GN=Gpx4 PE=1 SV=4	Gpx4	22.2287	48.2	9	9	1269.35	1325.4	1174.13	1078.88	1053.19	1242.41	1.06618	1.11326	0.986198	0.906194	0.88462	1.04355	0.895356	0.147927
O70362	Phosphatidylinositol-glycan-specific phospholipase D OS=Mus musculus OX=10090 GN=Gpld1 PE=1 SV=1	Gpld1	93.2553	4.4	4	4	39.3559	52.5135	35.3579	42.6599	45.8247	32.6956	0.950598	1.2684	0.854029	1.0304	1.10684	0.789725	0.95247	0.789653
O70370	Cathepsin S OS=Mus musculus OX=10090 GN=Ctss PE=1 SV=2	Ctss	38.4745	9.1	2	2	4.0425	5.77428	6.17852	8.39492	14.6332	8.70448	0.508194	0.725901	0.776718	1.05535	1.83957	1.09426	1.98387	0.0399192
O70400	PDZ and LIM domain protein 1 OS=Mus musculus OX=10090 GN=Pdlim1 PE=1 SV=4	Pdlim1	35.7744	49.8	12	12	386.728	383.638	442.572	484.626	554.402	401.643	0.874419	0.867433	1.00069	1.09578	1.25354	0.908144	1.18775	0.187649
O70404	Vesicle-associated membrane protein 8 OS=Mus musculus OX=10090 GN=Vamp8 PE=1 SV=1	Vamp8	11.4513	20.8	2	2	13.6731	25.1844	14.4592	46.2808	25.7499	26.2773	0.541065	0.996582	0.572169	1.83139	1.01896	1.03983	1.84385	0.0886865
O70423	Membrane primary amine oxidase OS=Mus musculus OX=10090 GN=Aoc3 PE=1 SV=3	Aoc3	84.5336	18.4	12	9	342.219	291.058	407.648	327.032	332.617	290.385	1.03132	0.877138	1.2285	0.985552	1.00238	0.87511	0.912683	0.474827
O70433	Four and a half LIM domains protein 2 OS=Mus musculus OX=10090 GN=Fhl2 PE=1 SV=1	Fhl2	32.0726	49.8	12	12	85.1224	37.612	159.383	103.2	295.674	80.5293	0.670676	0.296344	1.25577	0.813111	2.32961	0.634487	1.6993	0.415713
O70435	Proteasome subunit alpha type-3 OS=Mus musculus OX=10090 GN=Psma3 PE=1 SV=3	Psma3	28.4052	12.5	3	3	154.613	139.533	198.752	201.511	169.527	193.659	0.877158	0.791603	1.12757	1.14322	0.96177	1.09867	1.14567	0.285493
O70439	Syntaxin-7 OS=Mus musculus OX=10090 GN=Stx7 PE=1 SV=3	Stx7	29.8207	19.9	4	4	80.5806	69.3317	95.0241	85.7575	111.823	91.1499	0.905966	0.779494	1.06835	0.964169	1.25722	1.0248	1.1788	0.242648
O70468	Myosin-binding protein C, cardiac-type OS=Mus musculus OX=10090 GN=Mybpc3 PE=1 SV=1	Mybpc3	140.632	39.9	47	47	276.645	256.986	515.866	611.144	1170.33	447.403	0.506309	0.470329	0.944123	1.1185	2.14191	0.818825	2.12376	0.114816
O70475	UDP-glucose 6-dehydrogenase OS=Mus musculus OX=10090 GN=Ugdh PE=1 SV=1	Ugdh	54.832	3.4	1	1	3.86528		5.46574		2.79389	4.30712	0.940914		1.33051		0.680109	1.04847	0.761011	0.421197
O70492	Sorting nexin-3 OS=Mus musculus OX=10090 GN=Snx3 PE=1 SV=3	Snx3	18.7573	19.1	3	3	69.7148	42.7195	76.2053	78.708	95.5882	72.9289	0.959675	0.588065	1.04902	1.08347	1.31584	1.00392	1.31057	0.209812
O70503	Very-long-chain 3-oxoacyl-CoA reductase OS=Mus musculus OX=10090 GN=Hsd17b12 PE=1 SV=1	Hsd17b12	34.7418	9.3	3	3	43.9866	47.9722	65.0113	54.1877	58.2608	47.3649	0.833124	0.908611	1.23134	1.02634	1.10348	0.897109	1.01811	0.839619
O70548	Telethonin OS=Mus musculus OX=10090 GN=Tcap PE=1 SV=1	Tcap	19.0776	16.2	2	2	41.6381	29.6304	47.5016	43.5421	107.494	32.5517	0.826269	0.587987	0.942624	0.864051	2.13311	0.645958	1.54574	0.455882
O70571	[Pyruvate dehydrogenase (acetyl-transferring)] kinase isozyme 4, mitochondrial OS=Mus musculus OX=10090 GN=Pdk4 PE=1 SV=1	Pdk4	46.5964	34	11	11	2006.34	1724.66	1325.29	1572.29	1196.84	1456.28	1.29696	1.11488	0.856714	1.01638	0.773676	0.941386	0.835674	0.304628
O70572	Sphingomyelin phosphodiesterase 2 OS=Mus musculus OX=10090 GN=Smpd2 PE=1 SV=1	Smpd2	47.4665	13.6	5	5	59.2483	77.6645	71.0669	73.3597	65.1504	74.5395	0.844335	1.10678	1.01276	1.04543	0.928445	1.06225	1.02438	0.767631
O70579	Peroxisomal membrane protein PMP34 OS=Mus musculus OX=10090 GN=Slc25a17 PE=1 SV=1	Slc25a17	34.4128	6.5	2	2	11.1738	17.6851	14.7613	23.1111	19.4089	26.4961	0.595218	0.942062	0.786315	1.2311	1.03389	1.41142	1.58221	0.0438131
O70622	Reticulon-2 OS=Mus musculus OX=10090 GN=Rtn2 PE=1 SV=1	Rtn2	51.3465	7.2	2	2	11.1915	8.56267	6.66727	15.6805	9.10379	13.3752	1.03977	0.795529	0.619433	1.45682	0.845802	1.24265	1.44426	0.172572
O88207	Collagen alpha-1(V) chain OS=Mus musculus OX=10090 GN=Col5a1 PE=1 SV=2	Col5a1	183.677	0.6	1	1	112.41	73.9837	82.9268	160.488	76.179	74.5254	1.16183	0.764672	0.857105	1.65876	0.787362	0.770271	1.15547	0.757982
O88291	DBIRD complex subunit ZNF326 OS=Mus musculus OX=10090 GN=Znf326 PE=1 SV=1	Znf326	65.2252	2.8	1	1	11.4155		10.8987	14.5166	16.4449	13.6886	0.852359		0.81377	1.0839	1.22789	1.02208	1.33398	0.0285886
O88342	WD repeat-containing protein 1 OS=Mus musculus OX=10090 GN=Wdr1 PE=1 SV=3	Wdr1	66.4067	40.9	18	18	608.241	532.744	618.215	641.806	630.834	604.161	1.0037	0.879116	1.02016	1.05909	1.04098	0.996964	1.06685	0.257312
O88428	Bifunctional 3'-phosphoadenosine 5'-phosphosulfate synthase 2 OS=Mus musculus OX=10090 GN=Papss2 PE=1 SV=2	Papss2	70.3507	11	5	5	40.7605	41.9456	53.5446	46.7353	70.0974	41.5419	0.830082	0.854216	1.09043	0.951758	1.42752	0.845994	1.16238	0.504755
O88447	Kinesin light chain 1 OS=Mus musculus OX=10090 GN=Klc1 PE=1 SV=3	Klc1	61.4501	15.3	8	8	55.1744	44.006	55.3315	68.1907	60.8908	60.593	0.961823	0.76713	0.964562	1.18873	1.06147	1.05628	1.22757	0.0699171
O88456	Calpain small subunit 1 OS=Mus musculus OX=10090 GN=Capns1 PE=1 SV=2	Capns1	28.406	16.8	4	3	163.499	165.752	211.306	183.533	229.349	197.934	0.85202	0.863764	1.10115	0.956422	1.19517	1.03147	1.12998	0.303432
O88487	Cytoplasmic dynein 1 intermediate chain 2 OS=Mus musculus OX=10090 GN=Dync1i2 PE=1 SV=1	Dync1i2	68.3941	11.9	6	6	138.21	114.007	136.967	133.619	141.449	127.01	1.04802	0.864496	1.03859	1.01321	1.07258	0.963095	1.03313	0.638985
O88531	Palmitoyl-protein thioesterase 1 OS=Mus musculus OX=10090 GN=Ppt1 PE=1 SV=2	Ppt1	34.4902	14.7	3	3	86.2261	112.71	112.432	84.2148	108.601	106.411	0.847299	1.10754	1.10481	0.827535	1.06717	1.04565	0.961007	0.765063
O88543	COP9 signalosome complex subunit 3 OS=Mus musculus OX=10090 GN=Cops3 PE=1 SV=3	Cops3	47.8321	11.8	4	4	50.2973	30.2126	43.4592	46.1309	53.8564	43.9052	1.12664	0.676751	0.97347	1.03332	1.20636	0.983461	1.16071	0.36425
O88569	Heterogeneous nuclear ribonucleoproteins A2/B1 OS=Mus musculus OX=10090 GN=Hnrnpa2b1 PE=1 SV=2	Hnrnpa2b1	37.4027	34.3	11	11	1153.99	1072.51	1408.03	1633.93	1691.82	1324.7	0.835722	0.776712	1.0197	1.18329	1.22522	0.959355	1.27952	0.0907799
O88597	Beclin-1 OS=Mus musculus OX=10090 GN=Becn1 PE=1 SV=3	Becn1	51.5889	3.8	1	1	3.45834	3.72765	4.72183	8.30286	6.77601	6.49782	0.61969	0.667948	0.846092	1.48777	1.21417	1.16433	1.81198	0.0077255
O88627	Sodium/nucleoside cotransporter 2 OS=Mus musculus OX=10090 GN=Slc28a2 PE=1 SV=2	Slc28a2	72.9164	7	4	3	180.612	187.103	211.696	204.282	210.493	187.887	0.916757	0.949701	1.07453	1.0369	1.06843	0.953681	1.04013	0.529299
O88653	Ragulator complex protein LAMTOR3 OS=Mus musculus OX=10090 GN=Lamtor3 PE=1 SV=1	Lamtor3	13.5527	21.8	2	2	39.8364	45.8937	56.6961	83.8584	70.0948	59.1219	0.672342	0.774574	0.956893	1.41533	1.18303	0.997834	1.49604	0.0486657
O88668	Protein CREG1 OS=Mus musculus OX=10090 GN=Creg1 PE=1 SV=1	Creg1	24.4519	13.2	2	2	32.8366	40.8473	28.6813	25.0297	23.6901	47.5995	0.991622	1.23353	0.866136	0.755862	0.715408	1.43744	0.940938	0.696925
O88696	ATP-dependent Clp protease proteolytic subunit, mitochondrial OS=Mus musculus OX=10090 GN=Clpp PE=1 SV=1	Clpp	29.8005	37.1	8	8	1738.01	1931.82	1585.98	1363.31	1597.97	1503.97	1.07273	1.19235	0.978894	0.841458	0.986293	0.928273	0.849582	0.0921218
O88712	C-terminal-binding protein 1 OS=Mus musculus OX=10090 GN=Ctbp1 PE=1 SV=2	Ctbp1	47.7445	15	6	3	91.5342	97.8577	120.225	139.744	144.17	124.726	0.764637	0.81746	1.00431	1.16736	1.20433	1.04191	1.31982	0.0386549
O88783	Coagulation factor V OS=Mus musculus OX=10090 GN=F5 PE=1 SV=1	F5	247.23	4.5	10	10	3526.27	3578.07	2539.06	2779.28	3049.44	3513.45	1.11441	1.13078	0.802419	0.878334	0.963713	1.11035	0.968762	0.861571
O88792	Junctional adhesion molecule A OS=Mus musculus OX=10090 GN=F11r PE=1 SV=2	F11r	32.4237	23	5	5	225.284	206.706	207.408	221.472	203.048	233.791	1.04161	0.955713	0.958957	1.02398	0.938799	1.08094	1.02958	0.600415
O88824	Protein JTB OS=Mus musculus OX=10090 GN=Jtb PE=1 SV=1	Jtb	16.3291	8.9	1	1	57.2581	22.3986	29.3852	29.6116		43.9068	1.5682	0.613457	0.804807	0.811009		1.20253	1.01133	0.863474
O88839	Disintegrin and metalloproteinase domain-containing protein 15 OS=Mus musculus OX=10090 GN=Adam15 PE=1 SV=2	Adam15	92.6639	4.5	3	3	36.3211	27.9867	31.1536	39.6027	33.436	43.8679	1.02617	0.790704	0.880178	1.11889	0.944662	1.23939	1.22465	0.138525
O88844	Isocitrate dehydrogenase [NADP] cytoplasmic OS=Mus musculus OX=10090 GN=Idh1 PE=1 SV=2	Idh1	46.6744	35.3	14	14	233.974	210.093	255.062	230.791	217.651	250.01	1.00448	0.901957	1.09501	0.990818	0.934406	1.07333	0.999033	0.994044
O88848	ADP-ribosylation factor-like protein 6 OS=Mus musculus OX=10090 GN=Arl6 PE=1 SV=1	Arl6	20.9593	10.8	2	2	10.2314	29.2669	27.4612	28.3234	28.3965	25.3131	0.412023	1.17859	1.10588	1.1406	1.14354	1.01937	1.22511	0.427214
O88947	Coagulation factor X OS=Mus musculus OX=10090 GN=F10 PE=1 SV=1	F10	54.018	4.4	2	2	113.197	154.474	153.786	100.122	112.506	141.564	0.875629	1.19492	1.18961	0.774488	0.870286	1.09507	0.840401	0.295063
O88967	ATP-dependent zinc metalloprotease YME1L1 OS=Mus musculus OX=10090 GN=Yme1l1 PE=1 SV=1	Yme1l1	80.028	19	10	10	336.093	300.505	318.122	269.372	311.814	317.134	1.08824	0.973013	1.03005	0.872205	1.00963	1.02686	0.940924	0.364043
O88983	Syntaxin-8 OS=Mus musculus OX=10090 GN=Stx8 PE=1 SV=1	Stx8	26.9248	11.9	2	2	15.8142	43.3091	23.6956	26.0308	18.188	15.7507	0.664517	1.81986	0.995694	1.09382	0.764263	0.661848	0.724104	0.474356
O89001	Carboxypeptidase D OS=Mus musculus OX=10090 GN=Cpd PE=1 SV=2	Cpd	152.406	2.4	3	3	16.7682		21.2927	18.8555	12.979	25.4329	0.879499		1.11681	0.988978	0.680751	1.33396	1.00308	0.926071
O89051	Integral membrane protein 2B OS=Mus musculus OX=10090 GN=Itm2b PE=1 SV=1	Itm2b	30.2599	25.2	5	5	66.4974	67.7342	65.5784	81.3819	99.1042	84.9485	0.857579	0.87353	0.845728	1.04954	1.27809	1.09553	1.32844	0.00979313
O89053	Coronin-1A OS=Mus musculus OX=10090 GN=Coro1a PE=1 SV=5	Coro1a	50.9892	13.9	5	5	50.1834	56.0563	72.7525	173.592	132.426	128.57	0.490727	0.548156	0.711423	1.6975	1.29495	1.25724	2.42797	0.00364044
O89086	RNA-binding protein 3 OS=Mus musculus OX=10090 GN=Rbm3 PE=1 SV=1	Rbm3	16.6047	13.1	2	2	47.3745	40.9612	75.119	95.1387	101.186	71.2634	0.65944	0.570168	1.04564	1.3243	1.40849	0.991966	1.63708	0.0718734
O89103	Complement component C1q receptor OS=Mus musculus OX=10090 GN=Cd93 PE=1 SV=1	Cd93	69.3545	5.3	3	3	26.0928	13.3872	22.1889	21.4838	32.0696	19.2348	1.16436	0.597388	0.990156	0.958693	1.43107	0.85833	1.18031	0.520257
O89106	Bis(5'-adenosyl)-triphosphatase OS=Mus musculus OX=10090 GN=Fhit PE=1 SV=3	Fhit	17.2346	47.3	6	6	91.4518	93.5006	82.184	72.5778	74.0664	86.4873	1.09683	1.12141	0.98568	0.870468	0.888321	1.03729	0.872706	0.113638
O89112	Glutathione S-transferase LANCL1 OS=Mus musculus OX=10090 GN=Lancl1 PE=1 SV=1	Lancl1	45.3411	9.8	4	4	96.489	122.484	72.6612	81.1333	85.4441	92.4062	1.05143	1.33469	0.791779	0.884097	0.931071	1.00694	0.888042	0.564157
P00158	Cytochrome b OS=Mus musculus OX=10090 GN=Mt-Cyb PE=1 SV=1	Mt-Cyb	43.2096	5	2	2	6863.94	7125.73	4592.12	6033.28	6134.49	6710.35	1.09941	1.14134	0.735525	0.966358	0.982569	1.0748	1.01595	0.827945
P00184	Cytochrome P450 1A1 OS=Mus musculus OX=10090 GN=Cyp1a1 PE=1 SV=2	Cyp1a1	59.23	8	3	1			5.65522	24.2857	20.5765				0.335838	1.44222	1.22194		3.96644
P00329	Alcohol dehydrogenase 1 OS=Mus musculus OX=10090 GN=Adh1 PE=1 SV=2	Adh1	39.7714	31.7	11	11	276.069	242.009	350.551	295.255	285.607	316.847	0.937767	0.822069	1.19077	1.00294	0.970167	1.07629	1.03348	0.7166
P00397	Cytochrome c oxidase subunit 1 OS=Mus musculus OX=10090 GN=Mtco1 PE=1 SV=2	Mtco1	56.9101	7.6	3	3	15204	14022.6	10370.3	9848.52	11910.8	14038.7	1.20995	1.11593	0.825275	0.783754	0.947871	1.11722	0.904062	0.560965
P00493	Hypoxanthine-guanine phosphoribosyltransferase OS=Mus musculus OX=10090 GN=Hprt1 PE=1 SV=3	Hprt1	24.5704	22	4	4	63.1464	51.3196	43.5856	68.8232	59.6236	52.1971	1.11864	0.909129	0.77212	1.21921	1.05623	0.924673	1.14294	0.357948
P00920	Carbonic anhydrase 2 OS=Mus musculus OX=10090 GN=Ca2 PE=1 SV=4	Ca2	29.0326	12.3	3	3	49.1739	47.9138	37.7342	55.0286	49.034	54.5182	1.00559	0.979824	0.771653	1.12532	1.00273	1.11488	1.17622	0.142239
P01027	Complement C3 OS=Mus musculus OX=10090 GN=C3 PE=1 SV=3	C3	186.484	16.1	22	22	104.602	115.453	106.61	152.41	114.136	136.242	0.860389	0.949637	0.876906	1.25362	0.93881	1.12064	1.23303	0.0853393
P01029	Complement C4-B OS=Mus musculus OX=10090 GN=C4b PE=1 SV=3	C4b	192.915	3.7	7	7	1570.43	1663.85	1617.05	1656.71	1566.84	1664.33	0.967489	1.02504	0.99621	1.02064	0.96528	1.02534	1.00754	0.786471
P01831	Thy-1 membrane glycoprotein OS=Mus musculus OX=10090 GN=Thy1 PE=1 SV=1	Thy1	18.0799	25.3	3	3	56.5501	112.845	120.997	89.5244	91.1773	107.079	0.58685	1.17105	1.25565	0.929043	0.946196	1.11122	0.99101	0.876392
P01867	Immunoglobulin heavy constant gamma 2B OS=Mus musculus OX=10090 GN=Ighg2b PE=1 SV=3	Ighg2b	44.2594	14.6	4	4	34.8732	60.2679	44.6356	160.101	135.025	94.8914	0.394944	0.682543	0.505505	1.81317	1.52918	1.07466	2.79029	0.00960689
P01868	Ig gamma-1 chain C region secreted form OS=Mus musculus OX=10090 GN=Ighg1 PE=1 SV=1	Ighg1	35.7046	3.7	1	1	54.9231	41.391	43.433	81.2644	38.7328	40.8	1.09647	0.826321	0.867087	1.62234	0.773254	0.814523	1.15063	0.747778
P01872	Immunoglobulin heavy constant mu OS=Mus musculus OX=10090 GN=Ighm PE=1 SV=2	Ighm	49.972	25.6	10	10	33.8586	46.9637	40.5216	99.9232	71.8617	101.996	0.514146	0.713148	0.615324	1.51734	1.09123	1.54881	2.25624	0.00538215
P01887	Beta-2-microglobulin OS=Mus musculus OX=10090 GN=B2m PE=1 SV=2	B2m	13.779	8.4	1	1	90.9155	132.018	122.762	233.404	196.336	209.315	0.55394	0.804374	0.747978	1.42211	1.19626	1.27534	1.84861	0.00747785
P01899	H-2 class I histocompatibility antigen, D-B alpha chain OS=Mus musculus OX=10090 GN=H2-D1 PE=1 SV=2	H2-D1	40.8362	44.8	16	3	699.027	779.405	832.135	1664.97	1472.72	1661.95	0.589879	0.657706	0.702203	1.40499	1.24277	1.40245	2.07726	0.00035544
P01901	H-2 class I histocompatibility antigen, K-B alpha chain OS=Mus musculus OX=10090 GN=H2-K1 PE=1 SV=1	H2-K1	41.3018	32.5	10	4	236.247	278.853	278.54	481.284	456.78	528.765	0.627073	0.740165	0.739332	1.27748	1.21244	1.40351	1.84823	0.000911804
P01902	H-2 class I histocompatibility antigen, K-D alpha chain OS=Mus musculus OX=10090 GN=H2-K1 PE=1 SV=1	H2-K1	41.49	2.7	1	0		11.5586	7.8708	23.1449	18.8626	19.8201		0.711236	0.484316	1.42418	1.16068	1.21959	2.12145	0.0184393
P01942	Hemoglobin subunit alpha OS=Mus musculus OX=10090 GN=Hba PE=1 SV=2	Hba	15.0852	62.7	7	6	12459.7	10832.9	10133.4	9534.53	10620.5	10694.7	1.16309	1.01122	0.945932	0.890028	0.991404	0.998325	0.922927	0.336643
P02088	Hemoglobin subunit beta-1 OS=Mus musculus OX=10090 GN=Hbb-b1 PE=1 SV=2	Hbb-b1	15.8402	70.7	9	4	37373	34899.4	41833.2	35654.1	33911.1	33472	1.03268	0.964326	1.15592	0.985178	0.937018	0.924885	0.902998	0.151214
P02301	Histone H3.3C OS=Mus musculus OX=10090 GN=H3-5 PE=3 SV=3	H3-5	15.3149	22.8	5	5	3638.57	3016.72	3981.39	5813.59	5311.15	4431.94	0.833472	0.691026	0.912	1.33169	1.2166	1.01521	1.46255	0.0290637
P02463	Collagen alpha-1(IV) chain OS=Mus musculus OX=10090 GN=Col4a1 PE=1 SV=4	Col4a1	160.679	1.4	2	2	138.901	194.791	229.476	212.065	162.576	181.453	0.744603	1.04421	1.23014	1.13681	0.871519	0.972711	0.987441	0.988672
P02468	Laminin subunit gamma-1 OS=Mus musculus OX=10090 GN=Lamc1 PE=1 SV=2	Lamc1	177.298	25.6	35	35	426.824	758.903	491.459	679.28	422.81	871.168	0.701543	1.24736	0.80778	1.11649	0.694945	1.43188	1.17653	0.611254
P02469	Laminin subunit beta-1 OS=Mus musculus OX=10090 GN=Lamb1 PE=1 SV=3	Lamb1	197.09	19.5	31	31	349.072	622.489	311.885	575.814	296.846	691.276	0.735564	1.31171	0.657203	1.21335	0.625513	1.45666	1.21854	0.60893
P02535	Keratin, type I cytoskeletal 10 OS=Mus musculus OX=10090 GN=Krt10 PE=1 SV=3	Krt10	57.7698	7.5	4	3	159.602	122.59	110.005	190.831	161.843	175.818	1.04011	0.7989	0.716886	1.24362	1.05471	1.14578	1.34752	0.0623855
P02798	Metallothionein-2 OS=Mus musculus OX=10090 GN=Mt2 PE=1 SV=2	Mt2	6.11521	19.7	1	1	12.4291	10.6106	13.0172	15.1915	11.5077	6.98684	1.06928	0.912833	1.11987	1.30693	0.990008	0.601081	0.934247	0.655137
P02802	Metallothionein-1 OS=Mus musculus OX=10090 GN=Mt1 PE=1 SV=1	Mt1	6.01809	19.7	1	1			4.27613	9.78156	4.06094				0.708022	1.61959	0.672392		1.61858
P04104	Keratin, type II cytoskeletal 1 OS=Mus musculus OX=10090 GN=Krt1 PE=1 SV=4	Krt1	65.6059	3.6	2	1	278.263	287.882	228.963	417.171	278.274	365.285	0.899635	0.930734	0.740247	1.34873	0.89967	1.18098	1.33407	0.114609
P04117	Fatty acid-binding protein, adipocyte OS=Mus musculus OX=10090 GN=Fabp4 PE=1 SV=3	Fabp4	14.6499	62.1	8	8	11072	10219.2	11276.8	12145.5	10454.5	10551.8	1.01084	0.932975	1.02953	1.10885	0.954463	0.963346	1.01793	0.789825
P04186	Complement factor B OS=Mus musculus OX=10090 GN=Cfb PE=1 SV=2	Cfb	85.0045	2.2	1	1	30.6469	28.2213	19.1678	34.6963	20.526	45.277	1.02994	0.948426	0.644169	1.16603	0.689815	1.52162	1.28786	0.463333
P04187	Granzyme B(G,H) OS=Mus musculus OX=10090 GN=Gzmb PE=1 SV=1	Gzmb	27.4701	4.9	1	1	124.617	105.506	168.917	141.304	121.164	186.45	0.881769	0.746543	1.19523	0.999839	0.857337	1.31929	1.12499	0.552635
P04223	H-2 class I histocompatibility antigen, K-K alpha chain OS=Mus musculus OX=10090 GN=H2-K1 PE=1 SV=1	H2-K1	41.6463	3.8	1	1	39.6683	63.3205	67.7345	68.4632	39.6708	74.374	0.673808	1.07556	1.15054	1.16292	0.67385	1.26332	1.06903	0.836078
P04247	Myoglobin OS=Mus musculus OX=10090 GN=Mb PE=1 SV=3	Mb	17.0697	60.4	9	9	3287.72	3661.11	3550.67	2590.08	2327.15	2223.79	1.11824	1.24524	1.20768	0.880955	0.791523	0.75637	0.68013	0.00221626
P04370	Myelin basic protein OS=Mus musculus OX=10090 GN=Mbp PE=1 SV=2	Mbp	27.1676	12.8	3	3	41.6344	40.8034	114.229	70.1702		84.5724	0.592392	0.580568	1.6253	0.998412		1.20333	1.18024	0.565981
P04441	H-2 class II histocompatibility antigen gamma chain OS=Mus musculus OX=10090 GN=Cd74 PE=1 SV=3	Cd74	31.5574	19.4	5	5	15.6982	11.7684	21.9347	42.5863	34.7178	54.9166	0.518599	0.388776	0.724626	1.40687	1.14693	1.81421	2.67647	0.0110723
P04919	Band 3 anion transport protein OS=Mus musculus OX=10090 GN=Slc4a1 PE=1 SV=1	Slc4a1	103.136	20.1	17	17	1052.62	868.798	671.683	700.524	882.993	963.399	1.22874	1.01416	0.784063	0.81773	1.03073	1.12459	0.982188	0.953002
P05064	Fructose-bisphosphate aldolase A OS=Mus musculus OX=10090 GN=Aldoa PE=1 SV=2	Aldoa	39.3559	42.9	15	14	2337.41	2837.54	2369.3	2150.09	2240.48	2298.19	0.985349	1.19618	0.998792	0.90638	0.944485	0.968813	0.886601	0.148963
P05125	Natriuretic peptides A OS=Mus musculus OX=10090 GN=Nppa PE=1 SV=2	Nppa	16.5719	19.7	3	3	1522.68	1090.38	2761.4	1813.26	2697.64	1280.79	0.818192	0.585903	1.48381	0.974336	1.44955	0.688216	1.07763	0.778937
P05132	cAMP-dependent protein kinase catalytic subunit alpha OS=Mus musculus OX=10090 GN=Prkaca PE=1 SV=3	Prkaca	40.5706	14	5	1	98.3533	112.331	113.954	114.127	112.563	133.592	0.86159	0.984038	0.998251	0.999765	0.986066	1.17029	1.10979	0.225942
P05201	Aspartate aminotransferase, cytoplasmic OS=Mus musculus OX=10090 GN=Got1 PE=1 SV=3	Got1	46.2476	42.6	17	17	2216.71	2590.3	1814.75	1579.78	1482.1	1821.08	1.15607	1.35091	0.946437	0.823894	0.772955	0.949739	0.737412	0.0674978
P05202	Aspartate aminotransferase, mitochondrial OS=Mus musculus OX=10090 GN=Got2 PE=1 SV=1	Got2	47.4114	68.4	31	31	143474	141084	139460	120918	112914	130694	1.09169	1.0735	1.06114	0.920062	0.859161	0.994446	0.859698	0.0237431
P05213	Tubulin alpha-1B chain OS=Mus musculus OX=10090 GN=Tuba1b PE=1 SV=2	Tuba1b	50.1516	46.8	17	0	2228.61	2107.83	2482.22	2501.31	2657.51	2450.39	0.926794	0.876565	1.03226	1.0402	1.10516	1.01902	1.11594	0.10717
P05214	Tubulin alpha-3 chain OS=Mus musculus OX=10090 GN=Tuba3a PE=1 SV=1	Tuba3a	49.9595	6	2	0	609.099	560.326	601.397	744.359	744.589	581.113	0.951499	0.875309	0.939466	1.16279	1.16315	0.90778	1.16898	0.157766
P06151	L-lactate dehydrogenase A chain OS=Mus musculus OX=10090 GN=Ldha PE=1 SV=3	Ldha	36.4985	37.3	13	11	2079.68	2245.96	2021.33	2055.07	2001.1	2065.84	1.00073	1.08074	0.972651	0.988889	0.962916	0.99407	0.964556	0.346163
P06537	Glucocorticoid receptor OS=Mus musculus OX=10090 GN=Nr3c1 PE=1 SV=2	Nr3c1	87.1638	6.4	3	3	11.4717	16.2763	11.7644	18.1617	12.8092	8.68388	0.869429	1.23356	0.891615	1.37646	0.970795	0.658143	1.0036	0.913404
P06683	Complement component C9 OS=Mus musculus OX=10090 GN=C9 PE=1 SV=2	C9	62.0023	2	1	1		18.2899		14.3098	19.2153			1.05895		0.828511	1.11253		0.916492
P06745	Glucose-6-phosphate isomerase OS=Mus musculus OX=10090 GN=Gpi PE=1 SV=4	Gpi	62.7669	33.2	14	14	723.69	797.799	760.921	763.366	686.537	710.569	0.977325	1.07741	1.0276	1.03091	0.927151	0.959606	0.946575	0.26034
P06800	Receptor-type tyrosine-protein phosphatase C OS=Mus musculus OX=10090 GN=Ptprc PE=1 SV=4	Ptprc	144.837	1.9	2	2	24.2645	35.0523	52.5177	98.9147	63.8408	59.6551	0.43557	0.629221	0.94274	1.77561	1.146	1.07086	1.98875	0.0601646
P06801	NADP-dependent malic enzyme OS=Mus musculus OX=10090 GN=Me1 PE=1 SV=2	Me1	63.9537	16.4	7	7	47.1631	41.6152	29.8991	46.3507	53.1363	61.3456	1.01241	0.893318	0.641818	0.994971	1.14063	1.31685	1.35521	0.117123
P06909	Complement factor H OS=Mus musculus OX=10090 GN=Cfh PE=1 SV=2	Cfh	139.138	10.7	10	10	43.1878	46.7201	62.8176	57.2996	49.3612	68.9671	0.78917	0.853716	1.14787	1.04704	0.901977	1.26024	1.14996	0.391059
P07214	SPARC OS=Mus musculus OX=10090 GN=Sparc PE=1 SV=1	Sparc	34.45	20.2	5	5	62.7506	65.3452	42.2209	65.2028	78.3222	81.3907	0.952614	0.992001	0.640953	0.989839	1.189	1.23559	1.32057	0.133157
P07356	Annexin A2 OS=Mus musculus OX=10090 GN=Anxa2 PE=1 SV=2	Anxa2	38.6762	58.1	18	18	2234.36	2063.23	2396.44	2526.86	2471.1	2335.67	0.955693	0.882497	1.02502	1.0808	1.05695	0.999029	1.09555	0.132901
P07724	Albumin OS=Mus musculus OX=10090 GN=Alb PE=1 SV=3	Alb	68.6925	58.2	32	32	4065.09	5220.18	4266.9	3054	3179.91	3175.65	1.06223	1.36405	1.11496	0.798023	0.830925	0.829811	0.694322	0.00988433
P07758	Alpha-1-antitrypsin 1-1 OS=Mus musculus OX=10090 GN=Serpina1a PE=1 SV=4	Serpina1a	46.0026	12.1	4	4	153.745	289.319	211.721	187.26	174.481	177.27	0.772722	1.45411	1.0641	0.941168	0.876936	0.890954	0.823186	0.427707
P07759	Serine protease inhibitor A3K OS=Mus musculus OX=10090 GN=Serpina3k PE=1 SV=2	Serpina3k	46.8799	30.9	10	6	290.744	513.814	335.267	262.879	301.163	214.349	0.909421	1.60716	1.04868	0.82226	0.94201	0.670462	0.682903	0.141879
P07901	Heat shock protein HSP 90-alpha OS=Mus musculus OX=10090 GN=Hsp90aa1 PE=1 SV=4	Hsp90aa1	84.7879	21.3	14	14	268.906	263.227	260.065	318.987	346.582	304.067	0.915769	0.896431	0.885663	1.08632	1.1803	1.03551	1.22398	0.00704428
P08003	Protein disulfide-isomerase A4 OS=Mus musculus OX=10090 GN=Pdia4 PE=1 SV=3	Pdia4	71.9824	43.1	24	24	205.054	207.638	212.667	230.897	259.085	230.612	0.914089	0.925612	0.94803	1.02929	1.15495	1.02803	1.15229	0.0248064
P08032	Spectrin alpha chain, erythrocytic 1 OS=Mus musculus OX=10090 GN=Spta1 PE=1 SV=3	Spta1	279.865	18.9	40	39	388.733	342.621	310.271	298.887	361.463	352.817	1.1351	1.00045	0.905992	0.872751	1.05547	1.03023	0.97268	0.775987
P08071	Lactotransferrin OS=Mus musculus OX=10090 GN=Ltf PE=1 SV=4	Ltf	77.8377	14	8	8	478.764	357.275	457.311	576.298	396.332	391.663	1.08088	0.806599	1.03244	1.30107	0.894775	0.884234	1.05485	0.788571
P08074	Carbonyl reductase [NADPH] 2 OS=Mus musculus OX=10090 GN=Cbr2 PE=1 SV=1	Cbr2	25.9582	43.9	9	9	424.112	1249.98	641.987	932.248	390.219	2621.44	0.406498	1.19807	0.615323	0.893529	0.374012	2.51257	1.70284	0.616886
P08101	Low affinity immunoglobulin gamma Fc region receptor II OS=Mus musculus OX=10090 GN=Fcgr2 PE=1 SV=2	Fcgr2	36.6954	9.1	3	2	92.8367	63.3099	50.8439	147.452	174.326	165.982	0.801756	0.546756	0.439098	1.27342	1.50552	1.43345	2.35644	0.00835348
P08113	Endoplasmin OS=Mus musculus OX=10090 GN=Hsp90b1 PE=1 SV=2	Hsp90b1	92.4758	36.8	28	28	2560.44	2724.4	2285.79	2826.19	3176.56	3059.25	0.923646	0.98279	0.824569	1.01951	1.1459	1.10358	1.19699	0.0428233
P08121	Collagen alpha-1(III) chain OS=Mus musculus OX=10090 GN=Col3a1 PE=1 SV=4	Col3a1	138.943	0.8	1	1	15.7811	27.8883	28.9763	30.6115	24.673	80.0122	0.455349	0.804693	0.836087	0.883268	0.711919	2.30868	1.86242	0.276138
P08122	Collagen alpha-2(IV) chain OS=Mus musculus OX=10090 GN=Col4a2 PE=1 SV=4	Col4a2	167.325	3	4	4	106.605	97.3806	107.682	109.426	104.713	75.2108	1.06425	0.972157	1.075	1.09241	1.04536	0.750834	0.92839	0.518279
P08207	Protein S100-A10 OS=Mus musculus OX=10090 GN=S100a10 PE=1 SV=2	S100a10	11.186	27.8	3	3	400.105	385.712	685.768	627.355	728.005	641.306	0.692173	0.667273	1.18636	1.08531	1.25943	1.10945	1.35681	0.151432
P08226	Apolipoprotein E OS=Mus musculus OX=10090 GN=Apoe PE=1 SV=2	Apoe	35.8666	32.5	9	9	101.905	129.727	101.283	154.847	138.681	171.966	0.765808	0.974894	0.761135	1.16367	1.04218	1.29231	1.39824	0.0299274
P08228	Superoxide dismutase [Cu-Zn] OS=Mus musculus OX=10090 GN=Sod1 PE=1 SV=2	Sod1	15.9427	32.5	4	4	1439.05	1488.31	1472.65	1654.04	1444.01	1403.47	0.969979	1.00318	0.992628	1.11489	0.973324	0.945999	1.02307	0.71428
P08249	Malate dehydrogenase, mitochondrial OS=Mus musculus OX=10090 GN=Mdh2 PE=1 SV=3	Mdh2	35.6114	67.5	19	19	173224	176810	149523	143155	130730	155030	1.11941	1.14259	0.966249	0.925103	0.844806	1.00184	0.858592	0.102809
P08556	GTPase NRas OS=Mus musculus OX=10090 GN=Nras PE=1 SV=1	Nras	21.1991	30.2	5	1	321.741	325.854	270.774	231.66	278.853	259.528	1.14335	1.15797	0.962233	0.823236	0.990944	0.922269	0.838488	0.0946479
P08752	Guanine nucleotide-binding protein G(i) subunit alpha-2 OS=Mus musculus OX=10090 GN=Gnai2 PE=1 SV=5	Gnai2	40.489	42.3	12	8	1693.14	1683.39	1624.13	1571.37	1749.33	1609.69	1.02294	1.01704	0.981242	0.949369	1.05688	0.97252	0.985948	0.689466
P09055	Integrin beta-1 OS=Mus musculus OX=10090 GN=Itgb1 PE=1 SV=1	Itgb1	88.2313	26.1	20	20	1741.73	1914.23	1633.8	1374.58	1585.13	1603	1.06069	1.16574	0.994955	0.837097	0.965321	0.976203	0.862557	0.0934402
P09103	Protein disulfide-isomerase OS=Mus musculus OX=10090 GN=P4hb PE=1 SV=2	P4hb	57.0585	43.8	21	21	1144.86	1199.01	1089.26	1230.78	1402.43	1404.13	0.919507	0.963001	0.87485	0.988516	1.12638	1.12775	1.176	0.0358742
P09242	Alkaline phosphatase, tissue-nonspecific isozyme OS=Mus musculus OX=10090 GN=Alpl PE=1 SV=2	Alpl	57.5142	30	13	13	297.327	225.823	250.794	199.875	199.604	203.106	1.29598	0.984316	1.09316	0.871213	0.87003	0.885298	0.77859	0.0386041
P09405	Nucleolin OS=Mus musculus OX=10090 GN=Ncl PE=1 SV=2	Ncl	76.7231	22.3	13	13	181.335	159.283	212.372	227.392	229.678	225.159	0.880823	0.773708	1.03158	1.10454	1.11565	1.0937	1.23371	0.0599225
P09411	Phosphoglycerate kinase 1 OS=Mus musculus OX=10090 GN=Pgk1 PE=1 SV=4	Pgk1	44.5505	43.2	16	10	1335.31	1440.14	1357.25	1122.95	1221.03	1295.47	1.03084	1.11177	1.04778	0.866903	0.942621	1.00009	0.880649	0.0537229
P09470	Angiotensin-converting enzyme OS=Mus musculus OX=10090 GN=Ace PE=1 SV=3	Ace	150.918	0.9	1	1	38.8717	38.1385	53.4521	28.6033	35.7744	35.7269	1.01155	0.992472	1.39097	0.744338	0.930951	0.929714	0.767307	0.123168
P09528	Ferritin heavy chain OS=Mus musculus OX=10090 GN=Fth1 PE=1 SV=2	Fth1	21.0666	32.4	5	5	217.316	218.801	224.713	298.763	317.397	267.606	0.844167	0.849937	0.872899	1.16055	1.23293	1.03952	1.33736	0.00481718
P09542	Myosin light chain 3 OS=Mus musculus OX=10090 GN=Myl3 PE=1 SV=4	Myl3	22.4215	69.6	13	11	2261.77	826.724	4651.35	15260.3	24320.5	8944.9	0.241189	0.0881596	0.496007	1.62731	2.59347	0.953859	6.2696	0.0266215
P09671	Superoxide dismutase [Mn], mitochondrial OS=Mus musculus OX=10090 GN=Sod2 PE=1 SV=3	Sod2	24.6029	63.5	12	12	33305.8	34315.7	34206.2	28498.4	28135.8	25600.3	1.08569	1.11861	1.11504	0.928983	0.917162	0.83451	0.807585	0.00362105
P09813	Apolipoprotein A-II OS=Mus musculus OX=10090 GN=Apoa2 PE=1 SV=2	Apoa2	11.3091	9.8	1	1	62.6373	87.5249	73.0696	84.2892	49.2822	49.8954	0.924084	1.29125	1.07799	1.24351	0.727058	0.736104	0.821867	0.337098
P0C0A3	Charged multivesicular body protein 6 OS=Mus musculus OX=10090 GN=Chmp6 PE=1 SV=2	Chmp6	23.4156	13.5	2	2	20.7692	37.4036	41.2256	39.0188	29.8771	48.5826	0.574589	1.03479	1.14052	1.07947	0.826564	1.34406	1.1819	0.499393
P0C0S6	Histone H2A.Z OS=Mus musculus OX=10090 GN=H2az1 PE=1 SV=2	H2az1	13.5527	18.8	2	2	42.1737	29.686	73.6762	110.972	83.5601	59.3675	0.6335	0.445919	1.1067	1.66693	1.25517	0.891771	1.74458	0.136758
P0C605	cGMP-dependent protein kinase 1 OS=Mus musculus OX=10090 GN=Prkg1 PE=1 SV=1	Prkg1	76.3504	1.8	1	1	13.3037	11.4297	16.7179	17.3471	21.8923	13.9263	0.843635	0.7248	1.06014	1.10004	1.38827	0.883115	1.2826	0.226653
P0CG49	Polyubiquitin-B OS=Mus musculus OX=10090 GN=Ubb PE=2 SV=1	Ubb	34.3685	56.4	4	4	6951.99	7183.78	7091.81	9509.26	8630.15	8335.72	0.874414	0.903569	0.892001	1.19607	1.08549	1.04846	1.2472	0.00565124
P0DOV1	Interferon-activable protein 205-B OS=Mus musculus OX=10090 GN=Mnda PE=1 SV=1	Mnda	46.9771	12.5	4	1	26.4901	35.0422	37.21	79.6168	70.6946	65.791	0.504821	0.667799	0.709112	1.51726	1.34723	1.25378	2.18855	0.00262662
P0DP26	Calmodulin-1 OS=Mus musculus OX=10090 GN=Calm1 PE=1 SV=1	Calm1	16.8376	43	7	3	1920.38	1553.21	2004.95	2605.53	2299.45	1972.46	0.932525	0.75423	0.973593	1.26523	1.1166	0.957816	1.25534	0.114241
P0DP60	Ly-6/neurotoxin-like protein 1 OS=Mus musculus OX=10090 GN=Lynx1 PE=1 SV=1	Lynx1	12.8352	13.8	1	1	38.0817	16.4206	25.08	11.1894	9.1398	16.3655	1.96505	0.847318	1.29415	0.577383	0.471622	0.844473	0.46109	0.0658836
P10107	Annexin A1 OS=Mus musculus OX=10090 GN=Anxa1 PE=1 SV=2	Anxa1	38.7343	46.2	12	12	95.9226	86.5504	133.49	186.279	199.363	167.318	0.662355	0.597639	0.921764	1.28627	1.37662	1.15535	1.75008	0.0149076
P10126	Elongation factor 1-alpha 1 OS=Mus musculus OX=10090 GN=Eef1a1 PE=1 SV=3	Eef1a1	50.1138	38.3	14	6	2807.07	2571.21	3051.44	3488.77	3537.27	2818.59	0.921642	0.844204	1.00188	1.14546	1.16139	0.925426	1.16785	0.160631
P10493	Nidogen-1 OS=Mus musculus OX=10090 GN=Nid1 PE=1 SV=2	Nid1	136.538	15.3	18	17	642.001	1097.05	602.29	934.096	556.293	1245.08	0.758745	1.29654	0.711813	1.10396	0.657451	1.47149	1.16834	0.66638
P10518	Delta-aminolevulinic acid dehydratase OS=Mus musculus OX=10090 GN=Alad PE=1 SV=1	Alad	36.0235	23	6	6	40.3272	26.9408	29.2347	33.2651	32.1585	38.4101	1.20779	0.806866	0.875568	0.996278	0.963134	1.15037	1.07597	0.558459
P10605	Cathepsin B OS=Mus musculus OX=10090 GN=Ctsb PE=1 SV=2	Ctsb	37.2798	32.7	8	8	230.126	355.003	282.403	331.675	352.424	303.447	0.744313	1.14821	0.913394	1.07276	1.13987	0.981458	1.13834	0.340204
P10639	Thioredoxin OS=Mus musculus OX=10090 GN=Txn PE=1 SV=3	Txn	11.6754	48.6	5	5	639.602	567.901	635.435	646.602	656.453	637.427	1.01432	0.900615	1.00772	1.02542	1.04105	1.01087	1.05293	0.251111
P10649	Glutathione S-transferase Mu 1 OS=Mus musculus OX=10090 GN=Gstm1 PE=1 SV=2	Gstm1	25.97	45.9	10	8	862.895	690.673	859.034	754.684	799.671	759.124	1.09549	0.876845	1.09059	0.95811	1.01522	0.963746	0.958914	0.650468
P10711	Transcription elongation factor A protein 1 OS=Mus musculus OX=10090 GN=Tcea1 PE=1 SV=2	Tcea1	33.8805	21.6	5	4	50.2484	46.7331	41.8771	47.2132	45.2852	45.6176	1.08851	1.01236	0.907167	1.02276	0.980996	0.988198	0.994653	0.962316
P10833	Ras-related protein R-Ras OS=Mus musculus OX=10090 GN=Rras PE=1 SV=1	Rras	23.7638	47.2	10	8	370.883	362.464	344.416	342.041	340.209	341.615	1.05884	1.03481	0.983284	0.976502	0.971274	0.975286	0.949991	0.081428
P10852	Amino acid transporter heavy chain SLC3A2 OS=Mus musculus OX=10090 GN=Slc3a2 PE=1 SV=1	Slc3a2	58.3366	15.6	7	7	60.963	79.9196	74.0671	61.4413	64.7977	67.0182	0.89606	1.17469	1.08867	0.903091	0.952424	0.985062	0.899081	0.299446
P10853	Histone H2B type 1-F/J/L OS=Mus musculus OX=10090 GN=H2bc7 PE=1 SV=2	H2bc7	13.9362	33.3	4	0	12336	17095.5	23290.3	27257.1	28529.2	23264.4	0.561693	0.778411	1.06048	1.2411	1.29902	1.0593	1.49939	0.0881649
P10922	Histone H1.0 OS=Mus musculus OX=10090 GN=H1-0 PE=2 SV=4	H1-0	20.8609	13.9	3	3	710.963	517.303	813.841	1162.09	1075.37	743.822	0.849185	0.617874	0.972063	1.38801	1.28443	0.888431	1.4599	0.120973
P11031	Activated RNA polymerase II transcriptional coactivator p15 OS=Mus musculus OX=10090 GN=Sub1 PE=1 SV=3	Sub1	14.4274	37	4	4	51.8474	51.1933	80.2253	94.419	94.7698	83.2963	0.682575	0.673964	1.05617	1.24303	1.24765	1.0966	1.48683	0.0530908
P11087	Collagen alpha-1(I) chain OS=Mus musculus OX=10090 GN=Col1a1 PE=1 SV=4	Col1a1	138.032	4.5	4	4	1595.34	1365.84	1739.17	1577.31	1247.27	1701.35	1.03747	0.888229	1.13101	1.02575	0.811117	1.10642	0.962891	0.741778
P11103	Poly [ADP-ribose] polymerase 1 OS=Mus musculus OX=10090 GN=Parp1 PE=1 SV=3	Parp1	113.1	6.9	5	5	7.68972	21.9563	24.791	19.1654	17.7117	23.3589	0.402347	1.14881	1.29713	1.00279	0.926721	1.2222	1.10653	0.605661
P11152	Lipoprotein lipase OS=Mus musculus OX=10090 GN=Lpl PE=1 SV=3	Lpl	53.1094	24.7	10	10	606.385	580.219	467.609	424.807	494.163	493.279	1.18648	1.13529	0.914948	0.831199	0.966905	0.965176	0.853728	0.178325
P11247	Myeloperoxidase OS=Mus musculus OX=10090 GN=Mpo PE=1 SV=2	Mpo	81.1817	12	7	6			15.2624	45.7724	29.4009	32.2971			0.497418	1.49177	0.958209	1.0526	2.34718
P11276	Fibronectin OS=Mus musculus OX=10090 GN=Fn1 PE=1 SV=4	Fn1	272.538	5.5	11	11	51.2084	41.7947	47.7242	52.3396	48.8535	56.569	1.02935	0.840125	0.959314	1.05209	0.982015	1.1371	1.12105	0.187685
P11352	Glutathione peroxidase 1 OS=Mus musculus OX=10090 GN=Gpx1 PE=1 SV=2	Gpx1	22.3293	57.7	10	10	998.488	1057.08	962.341	926.095	916.586	998.31	1.02253	1.08254	0.985517	0.948398	0.93866	1.02235	0.941377	0.190385
P11404	Fatty acid-binding protein, heart OS=Mus musculus OX=10090 GN=Fabp3 PE=1 SV=5	Fabp3	14.8188	54.1	8	8	4290.66	4924.24	3756.8	2800.8	2591.3	3104.57	1.19916	1.37623	1.04995	0.78277	0.724218	0.867668	0.655015	0.0111269
P11438	Lysosome-associated membrane glycoprotein 1 OS=Mus musculus OX=10090 GN=Lamp1 PE=1 SV=2	Lamp1	43.8651	13.8	5	5	262.716	292.875	284.843	277.75	261.408	293.047	0.942402	1.05059	1.02177	0.99633	0.937708	1.0512	0.990207	0.841819
P11499	Heat shock protein HSP 90-beta OS=Mus musculus OX=10090 GN=Hsp90ab1 PE=1 SV=3	Hsp90ab1	83.2812	37	25	15	3371.53	3411.56	3260.33	3511.97	3757.37	3369.24	0.978106	0.989717	0.945845	1.01885	1.09004	0.977442	1.05926	0.175916
P11531	Dystrophin OS=Mus musculus OX=10090 GN=Dmd PE=1 SV=3	Dmd	425.832	16.2	45	44	68.0768	90.3641	88.5101	58.6235	87.5579	56.7667	0.907894	1.20512	1.1804	0.781822	1.1677	0.757059	0.821816	0.27901
P11672	Neutrophil gelatinase-associated lipocalin OS=Mus musculus OX=10090 GN=Lcn2 PE=1 SV=1	Lcn2	22.875	6.5	1	1			29.1046	61.3786	21.988	31.4457			0.808929	1.70595	0.611129	0.873996	1.31494
P11679	Keratin, type II cytoskeletal 8 OS=Mus musculus OX=10090 GN=Krt8 PE=1 SV=4	Krt8	54.5653	5.1	2	2	12.7237	11.522	4.84671	22.3527	9.40443	47.661	0.703547	0.637099	0.267995	1.23598	0.52001	2.63537	2.72986	0.190449
P11688	Integrin alpha-5 OS=Mus musculus OX=10090 GN=Itga5 PE=1 SV=3	Itga5	115.043	10.9	11	11	96.1148	119.995	118.221	98.6463	90.0703	94.9906	0.933097	1.16493	1.1477	0.957673	0.874416	0.922183	0.848583	0.104256
P11835	Integrin beta-2 OS=Mus musculus OX=10090 GN=Itgb2 PE=1 SV=2	Itgb2	85.0258	9.9	5	5	10.4896	8.8887	19.8994	35.6404	36.8585	42.7901	0.407188	0.345043	0.772458	1.3835	1.43078	1.66103	2.93523	0.0107348
P11881	Inositol 1,4,5-trisphosphate receptor type 1 OS=Mus musculus OX=10090 GN=Itpr1 PE=1 SV=2	Itpr1	313.167	3.1	8	6	28.6761	30.9433	39.0814	38.0343	34.4538	35.9392	0.830678	0.896353	1.13209	1.10176	0.998042	1.04107	1.09854	0.354202
P11928	2'-5'-oligoadenylate synthase 1A OS=Mus musculus OX=10090 GN=Oas1a PE=1 SV=2	Oas1a	42.4286	3	1	1	37.3638	47.1271	42.5423	42.9186	66.4297	82.1434	0.703816	0.887726	0.801361	0.80845	1.25132	1.54732	1.50741	0.133932
P11930	Acyl-coenzyme A diphosphatase NUDT19 OS=Mus musculus OX=10090 GN=Nudt19 PE=1 SV=2	Nudt19	40.3201	13.2	5	5	122.608	164.705	147.727	135.353	133.089	144.27	0.867765	1.1657	1.04554	0.957967	0.941941	1.02108	0.948677	0.634968
P11983	T-complex protein 1 subunit alpha OS=Mus musculus OX=10090 GN=Tcp1 PE=1 SV=3	Tcp1	60.4486	35.6	17	17	171.6	146.647	154.308	176.8	178.226	154.705	1.04817	0.895751	0.942544	1.07993	1.08864	0.944967	1.07867	0.309479
P12023	Amyloid-beta precursor protein OS=Mus musculus OX=10090 GN=App PE=1 SV=3	App	86.722	2.9	2	2	31.5667	26.5662	27.417	40.9673	32.8879	27.9812	1.01075	0.850636	0.877875	1.31175	1.05305	0.895943	1.19037	0.249785
P12242	Mitochondrial brown fat uncoupling protein 1 OS=Mus musculus OX=10090 GN=Ucp1 PE=1 SV=2	Ucp1	33.2477	46.3	12	12	191.064	257.679	177.462	109.984	38.9941	604.1	0.831143	1.12093	0.771973	0.47844	0.169628	2.62789	1.20261	0.641944
P12367	cAMP-dependent protein kinase type II-alpha regulatory subunit OS=Mus musculus OX=10090 GN=Prkar2a PE=1 SV=2	Prkar2a	45.3891	13.5	4	3	85.4046	39.7912	54.7572	60.7204	58.3883	61.4224	1.4215	0.662297	0.911394	1.01065	0.971832	1.02233	1.00321	0.824975
P12382	ATP-dependent 6-phosphofructokinase, liver type OS=Mus musculus OX=10090 GN=Pfkl PE=1 SV=4	Pfkl	85.3598	10.4	7	7	162.25	131.132	137.736	133.356	125.919	120.891	1.19995	0.969812	1.01866	0.986258	0.931255	0.894069	0.881811	0.157062
P12815	Programmed cell death protein 6 OS=Mus musculus OX=10090 GN=Pdcd6 PE=1 SV=2	Pdcd6	21.8675	15.7	3	3	48.3019	90.1435	77.8602	85.7792	87.934	118.247	0.570196	1.06413	0.919127	1.01261	1.03805	1.39589	1.34976	0.207622
P12970	Large ribosomal subunit protein eL8 OS=Mus musculus OX=10090 GN=Rpl7a PE=1 SV=2	Rpl7a	29.9766	21.8	5	5	55.821	56.1803	71.0056	101.198	90.5847	79.1058	0.737892	0.742642	0.938616	1.33773	1.19743	1.04569	1.48021	0.0209056
P13020	Gelsolin OS=Mus musculus OX=10090 GN=Gsn PE=1 SV=3	Gsn	85.9416	26	16	16	295.498	259.408	345.715	444.55	442.969	302.992	0.847859	0.74431	0.991945	1.27553	1.27099	0.869363	1.32188	0.149507
P13541	Myosin-3 OS=Mus musculus OX=10090 GN=Myh3 PE=2 SV=2	Myh3	223.791	2.5	3	2	894.969	243.009	2101.1	4912.58	12093.4	1973.43	0.241682	0.0656234	0.567392	1.32662	3.26577	0.532916	5.85951	0.0863287
P13597	Intercellular adhesion molecule 1 OS=Mus musculus OX=10090 GN=Icam1 PE=1 SV=1	Icam1	58.8442	22.3	10	10	100.814	84.391	106.265	112.187	114.636	97.376	0.982478	0.822432	1.03561	1.09332	1.11718	0.948977	1.11229	0.27755
P13707	Glycerol-3-phosphate dehydrogenase [NAD(+)], cytoplasmic OS=Mus musculus OX=10090 GN=Gpd1 PE=1 SV=3	Gpd1	37.5727	24.9	9	9	111.96	158.958	112.867	84.6193	84.8915	108.517	1.01503	1.44112	1.02325	0.767158	0.769626	0.983817	0.724436	0.0902296
P13864	DNA (cytosine-5)-methyltransferase 1 OS=Mus musculus OX=10090 GN=Dnmt1 PE=1 SV=5	Dnmt1	183.189	1.4	2	2			1.38949	9.63736					0.252019	1.74798			6.93592
P14069	Protein S100-A6 OS=Mus musculus OX=10090 GN=S100a6 PE=1 SV=3	S100a6	10.0506	16.9	2	2	217.906	205.555	337.642	463.49	369.034	355.938	0.67063	0.632618	1.03913	1.42644	1.13574	1.09544	1.5615	0.0587026
P14094	Sodium/potassium-transporting ATPase subunit beta-1 OS=Mus musculus OX=10090 GN=Atp1b1 PE=1 SV=1	Atp1b1	35.1945	38.8	11	11	7697.08	9880.25	8216.02	6015.26	6058.75	6908.98	1.0314	1.32395	1.10094	0.80604	0.811869	0.925799	0.735965	0.025559
P14106	Complement C1q subcomponent subunit B OS=Mus musculus OX=10090 GN=C1qb PE=1 SV=2	C1qb	26.7173	4.7	1	1			14.2672	15.668	24.8591	14.5209			0.823322	0.904159	1.43456	0.837964	1.28612
P14115	Large ribosomal subunit protein uL15 OS=Mus musculus OX=10090 GN=Rpl27a PE=1 SV=5	Rpl27a	16.6055	27.7	4	4	146.976	130.003	168.833	195.078	200.777	158.114	0.882051	0.780189	1.01322	1.17073	1.20493	0.948889	1.24261	0.111073
P14131	Small ribosomal subunit protein uS9 OS=Mus musculus OX=10090 GN=Rps16 PE=1 SV=4	Rps16	16.4453	33.6	5	5	382.574	328.675	405.737	461.914	439.916	374.816	0.958979	0.823873	1.01704	1.15786	1.10272	0.939533	1.14294	0.207801
P14142	Solute carrier family 2, facilitated glucose transporter member 4 OS=Mus musculus OX=10090 GN=Slc2a4 PE=1 SV=3	Slc2a4	54.7554	7.7	4	4	113.938	102.593	136.351	107.882	139.318	101.814	0.97397	0.876994	1.16557	0.922203	1.19093	0.870332	0.989039	0.920175
P14148	Large ribosomal subunit protein uL30 OS=Mus musculus OX=10090 GN=Rpl7 PE=1 SV=2	Rpl7	31.4196	27	8	8	268.924	252.275	288.72	413.004	404.525	333.359	0.822898	0.771952	0.883471	1.26378	1.23783	1.02007	1.42099	0.0113899
P14152	Malate dehydrogenase, cytoplasmic OS=Mus musculus OX=10090 GN=Mdh1 PE=1 SV=3	Mdh1	36.5112	33.2	10	10	8690.13	10014.2	7598.73	6218.34	6642.75	7583.2	1.11537	1.28532	0.975294	0.798121	0.852594	0.973301	0.77726	0.0652273
P14206	Small ribosomal subunit protein uS2 OS=Mus musculus OX=10090 GN=Rpsa PE=1 SV=4	Rpsa	32.8381	33.9	9	9	2926.01	2939.84	3005.47	3584.75	3709.87	3197.8	0.906647	0.910931	0.931267	1.11076	1.14953	0.990862	1.18273	0.022079
P14211	Calreticulin OS=Mus musculus OX=10090 GN=Calr PE=1 SV=1	Calr	47.9945	34.9	15	15	2431.79	2776.18	2587.98	2820.05	3240.46	3032.96	0.863898	0.986245	0.919384	1.00183	1.15118	1.07747	1.16644	0.0501172
P14231	Sodium/potassium-transporting ATPase subunit beta-2 OS=Mus musculus OX=10090 GN=Atp1b2 PE=1 SV=2	Atp1b2	33.3441	4.1	1	1	80.1203	65.4183	79.8604	69.1158	64.3418	64.892	1.13445	0.92628	1.13077	0.978635	0.911037	0.918828	0.879994	0.15458
P14426	H-2 class I histocompatibility antigen, D-K alpha chain OS=Mus musculus OX=10090 GN=H2-D1 PE=1 SV=1	H2-D1	40.6199	3.9	1	1	39.5937	62.421	67.7128	68.4361	39.6606	74.7177	0.673855	1.06236	1.15242	1.16473	0.674993	1.27164	1.07711	0.816934
P14429	H-2 class I histocompatibility antigen, Q7 alpha chain OS=Mus musculus OX=10090 GN=H2-Q7 PE=1 SV=1	H2-Q7	37.924	8.1	2	0	12.7756	29.6288	22.1779	65.5748	44.0978	53.6837	0.33629	0.779916	0.583786	1.72612	1.16078	1.41311	2.52943	0.0232736
P14434	H-2 class II histocompatibility antigen, A-B alpha chain OS=Mus musculus OX=10090 GN=H2-Aa PE=1 SV=2	H2-Aa	28.093	20.3	4	2	43.7163	63.6912	64.9468	170.444	132.327	174.784	0.403591	0.588	0.599592	1.57355	1.22165	1.61362	2.77078	0.00278616
P14483	H-2 class II histocompatibility antigen, A beta chain OS=Mus musculus OX=10090 GN=H2-Ab1 PE=1 SV=1	H2-Ab1	30.1282	30.6	7	2	67.6277	73.5135	65.7007	133.369	115.772	111.886	0.714542	0.776731	0.694181	1.40915	1.22323	1.18217	1.74543	0.000939829
P14576	Signal recognition particle subunit SRP54 OS=Mus musculus OX=10090 GN=Srp54 PE=1 SV=2	Srp54	55.7207	2.8	1	1	28.1694	34.6117	17.6508	31.0695	18.3053	17.8623	1.14456	1.40632	0.717176	1.2624	0.74377	0.725771	0.835951	0.549119
P14602	Heat shock protein beta-1 OS=Mus musculus OX=10090 GN=Hspb1 PE=1 SV=3	Hspb1	23.0138	60.3	11	11	951.242	834.504	1108.37	922.064	988.869	683.954	1.0398	0.912192	1.21155	1.0079	1.08093	0.747627	0.896608	0.457526
P14733	Lamin-B1 OS=Mus musculus OX=10090 GN=Lmnb1 PE=1 SV=3	Lmnb1	66.7856	46.6	27	24	702.925	658.106	917.904	1091.1	1066.96	858.521	0.796438	0.745656	1.04002	1.23626	1.2089	0.972733	1.32368	0.088393
P14824	Annexin A6 OS=Mus musculus OX=10090 GN=Anxa6 PE=1 SV=3	Anxa6	75.8853	44.9	29	29	1438.12	1603.33	1457.26	1247.44	1272.76	1304.62	1.03667	1.15576	1.05046	0.899214	0.917466	0.940434	0.850203	0.0116675
P14869	Large ribosomal subunit protein uL10 OS=Mus musculus OX=10090 GN=Rplp0 PE=1 SV=3	Rplp0	34.2164	33.8	7	7	246.049	199.967	260.953	294.8	371.876	260.159	0.903592	0.734363	0.958326	1.08263	1.36568	0.955411	1.311	0.11446
P14873	Microtubule-associated protein 1B OS=Mus musculus OX=10090 GN=Map1b PE=1 SV=2	Map1b	270.255	2.8	4	4	7.60713	18.8104	31.1483	25.6585	32.2343	24.5348	0.326035	0.806199	1.33499	1.0997	1.38153	1.05154	1.43188	0.296272
P15105	Glutamine synthetase OS=Mus musculus OX=10090 GN=Glul PE=1 SV=6	Glul	42.1196	6.7	2	2	25.2705	45.2719	32.6402	35.2633	50.3012	36.1498	0.674188	1.20781	0.870804	0.940786	1.34198	0.964436	1.1796	0.426687
P15116	Cadherin-2 OS=Mus musculus OX=10090 GN=Cdh2 PE=1 SV=2	Cdh2	99.7964	15.7	10	9	178.28	198.923	164.534	125.464	144.704	136.254	1.12816	1.25879	1.04118	0.79394	0.915696	0.862225	0.750221	0.0141843
P15208	Insulin receptor OS=Mus musculus OX=10090 GN=Insr PE=1 SV=2	Insr	155.61	5.2	6	5	42.0077	64.3193	44.2098	35.3996	47.2977	64.93	0.845327	1.29431	0.88964	0.712352	0.951779	1.3066	0.980673	0.893773
P15306	Thrombomodulin OS=Mus musculus OX=10090 GN=Thbd PE=1 SV=1	Thbd	61.8676	1.4	1	1	248.586	268.986	224.464	267.421	249.151	180.06	1.03673	1.12181	0.936132	1.11528	1.03909	0.750945	0.938812	0.603353
P15508	Spectrin beta chain, erythrocytic OS=Mus musculus OX=10090 GN=Sptb PE=1 SV=4	Sptb	245.25	26.1	45	41	542.709	466.005	465.997	426.143	545.627	482.07	1.1119	0.954748	0.954731	0.87308	1.11788	0.987663	0.985848	0.857936
P15532	Nucleoside diphosphate kinase A OS=Mus musculus OX=10090 GN=Nme1 PE=1 SV=1	Nme1	17.2078	29.6	4	4	101.023	71.4215	115.757	120.718	127.472	90.3564	0.967115	0.683735	1.10817	1.15566	1.22031	0.865002	1.17468	0.39651
P15626	Glutathione S-transferase Mu 2 OS=Mus musculus OX=10090 GN=Gstm2 PE=1 SV=2	Gstm2	25.7167	65.1	15	8	453.423	387.255	446.077	397.695	419.578	373.929	1.0979	0.93768	1.08011	0.962959	1.01594	0.905413	0.925742	0.275968
P15864	Histone H1.2 OS=Mus musculus OX=10090 GN=H1-2 PE=1 SV=2	H1-2	21.2666	18.9	4	1	2265.93	1676.1	2588.27	4754.52	4687.26	2500.41	0.735991	0.544411	0.840688	1.5443	1.52246	0.812151	1.82873	0.0799355
P15920	V-type proton ATPase 116 kDa subunit a 2 OS=Mus musculus OX=10090 GN=Atp6v0a2 PE=1 SV=2	Atp6v0a2	98.1453	3.6	2	2	19.7741	40.0657	21.0349	32.6348	24.9284	28.0767	0.712519	1.44368	0.757948	1.17592	0.898242	1.01168	1.05892	0.68271
P16015	Carbonic anhydrase 3 OS=Mus musculus OX=10090 GN=Ca3 PE=1 SV=3	Ca3	29.3663	8.1	2	2	17.6981	22.3186	21.9989	20.9859		22.5444	0.838406	1.05729	1.04215	0.994162		1.06799	1.05289	0.613894
P16045	Galectin-1 OS=Mus musculus OX=10090 GN=Lgals1 PE=1 SV=3	Lgals1	14.8659	64.4	8	8	847.527	969.82	1093.08	947.555	979.755	954.516	0.877924	1.0046	1.13229	0.98154	1.01489	0.98875	0.990171	0.953534
P16054	Protein kinase C epsilon type OS=Mus musculus OX=10090 GN=Prkce PE=1 SV=1	Prkce	83.5606	1.1	1	1	23.4781		20.276	18.0588	17.5054		1.18399		1.02251	0.910699	0.882791		0.812818	0.206534
P16110	Galectin-3 OS=Mus musculus OX=10090 GN=Lgals3 PE=1 SV=3	Lgals3	27.5149	5.3	1	1			13.0416	32.1	18.4083	33.6617			0.536628	1.32083	0.757452	1.38509	2.15132
P16125	L-lactate dehydrogenase B chain OS=Mus musculus OX=10090 GN=Ldhb PE=1 SV=2	Ldhb	36.5723	44.9	13	13	3255.44	3749.91	2672.12	2253.81	2188.94	2596.42	1.16845	1.34593	0.959086	0.808947	0.785664	0.931915	0.727377	0.0491028
P16330	2',3'-cyclic-nucleotide 3'-phosphodiesterase OS=Mus musculus OX=10090 GN=Cnp PE=1 SV=3	Cnp	47.1233	14	5	5	18.1016	28.1899	50.0321	52.9112	36.1833	32.7245	0.497884	0.775361	1.37613	1.45532	0.99522	0.900086	1.26469	0.414078
P16332	Methylmalonyl-CoA mutase, mitochondrial OS=Mus musculus OX=10090 GN=Mmut PE=1 SV=2	Mmut	82.8441	39.4	28	28	4205.22	4712.55	4068.72	3830.86	3546.24	3911.07	1.03941	1.16481	1.00567	0.946878	0.87653	0.966703	0.869224	0.0602876
P16406	Glutamyl aminopeptidase OS=Mus musculus OX=10090 GN=Enpep PE=1 SV=1	Enpep	107.956	9.6	8	8	56.6586	61.817	59.8618	50.8018	64.3364	47.6994	0.996414	1.08713	1.05275	0.893415	1.13144	0.838856	0.913087	0.355224
P16546	Spectrin alpha chain, non-erythrocytic 1 OS=Mus musculus OX=10090 GN=Sptan1 PE=1 SV=4	Sptan1	284.597	50.3	112	112	1036.41	958.455	1196.55	1372.03	1438.93	1228.39	0.859996	0.795314	0.992884	1.13849	1.19401	1.01931	1.26569	0.0412509
P16675	Lysosomal protective protein OS=Mus musculus OX=10090 GN=Ctsa PE=1 SV=1	Ctsa	53.8441	5.1	2	2	42.0877	36.578	54.6747	97.8347	73.8085	31.5258	0.750428	0.65219	0.974856	1.7444	1.31601	0.562108	1.52369	0.409277
P16858	Glyceraldehyde-3-phosphate dehydrogenase OS=Mus musculus OX=10090 GN=Gapdh PE=1 SV=2	Gapdh	35.81	42	12	10	10580.9	11989.3	10338.4	9223.33	8996.32	8726.68	1.06066	1.20184	1.03634	0.924568	0.901812	0.874783	0.818823	0.0152908
P17047	Lysosome-associated membrane glycoprotein 2 OS=Mus musculus OX=10090 GN=Lamp2 PE=1 SV=2	Lamp2	45.681	5.5	2	2	103.191	90.0328	73.2006	134.657	61.6013	63.5719	1.17652	1.02649	0.834583	1.53527	0.702336	0.724803	0.97525	0.772742
P17156	Heat shock-related 70 kDa protein 2 OS=Mus musculus OX=10090 GN=Hspa2 PE=1 SV=2	Hspa2	69.6417	12.3	6	6	74.472	59.3102	67.9725	82.1901	83.576	73.3584	1.0135	0.807163	0.925049	1.11854	1.1374	0.998347	1.18522	0.0907432
P17182	Alpha-enolase OS=Mus musculus OX=10090 GN=Eno1 PE=1 SV=3	Eno1	47.1408	45.2	14	11	2728.78	2262.11	2881.3	3170.76	3268.19	2802.12	0.956725	0.793108	1.0102	1.11169	1.14585	0.982437	1.17389	0.133886
P17225	Polypyrimidine tract-binding protein 1 OS=Mus musculus OX=10090 GN=Ptbp1 PE=1 SV=3	Ptbp1	59.3216	13	5	5	301.056	268.448	270.852	406.039	410.473	310.743	0.918036	0.8186	0.825931	1.23817	1.25169	0.947574	1.3414	0.0430881
P17426	AP-2 complex subunit alpha-1 OS=Mus musculus OX=10090 GN=Ap2a1 PE=1 SV=1	Ap2a1	107.664	26.3	22	16	178.015	172.333	164.871	164.825	199.746	179.978	1.00785	0.975681	0.933435	0.933177	1.13089	1.01897	1.05693	0.42754
P17427	AP-2 complex subunit alpha-2 OS=Mus musculus OX=10090 GN=Ap2a2 PE=1 SV=2	Ap2a2	104.017	17.3	14	14	110.005	106.347	113.479	116.343	115.009	134.578	0.948645	0.917101	0.978604	1.0033	0.991796	1.16055	1.10945	0.132628
P17439	Lysosomal acid glucosylceramidase OS=Mus musculus OX=10090 GN=Gba1 PE=1 SV=1	Gba1	57.6219	8.3	4	4	45.268	57.0332	41.0928	45.4514	36.7566	32.503	1.05232	1.32581	0.955258	1.05658	0.854457	0.755575	0.79997	0.181034
P17563	Methanethiol oxidase OS=Mus musculus OX=10090 GN=Selenbp1 PE=1 SV=2	Selenbp1	52.514	37.3	15	4	408.339	376.786	391.84	359.975	377.153	426.176	1.0469	0.966007	1.0046	0.922906	0.966948	1.09263	0.988393	0.817003
P17710	Hexokinase-1 OS=Mus musculus OX=10090 GN=Hk1 PE=1 SV=3	Hk1	108.303	31.7	26	24	453.694	457.621	492.354	454.488	530.344	457.642	0.95644	0.964718	1.03794	0.958114	1.11803	0.964761	1.02765	0.677299
P17742	Peptidyl-prolyl cis-trans isomerase A OS=Mus musculus OX=10090 GN=Ppia PE=1 SV=2	Ppia	17.9713	47.6	7	7	3288.34	3092.47	3660.87	4117.58	3878.55	3538.3	0.914438	0.859971	1.01803	1.14504	1.07857	0.98395	1.14866	0.103295
P17751	Triosephosphate isomerase OS=Mus musculus OX=10090 GN=Tpi1 PE=1 SV=5	Tpi1	26.7126	50.2	10	10	2373.38	2513.6	2260.82	1817.71	1975.76	2023.77	1.09836	1.16325	1.04627	0.841204	0.914348	0.936567	0.81385	0.00994444
P17879	Heat shock 70 kDa protein 1B OS=Mus musculus OX=10090 GN=Hspa1b PE=1 SV=3	Hspa1b	70.1763	19.2	10	8	121.237	98.6976	124.362	124.737	113.777	102.718	1.06111	0.863838	1.08846	1.09174	0.995816	0.89903	0.9911	0.944299
P17918	Proliferating cell nuclear antigen OS=Mus musculus OX=10090 GN=Pcna PE=1 SV=2	Pcna	28.7849	13.4	3	3	26.9968	34.9515	39.1887	43.6543	57.6168	47.1781	0.648996	0.840227	0.942088	1.04944	1.3851	1.13415	1.4678	0.0477777
P18052	Receptor-type tyrosine-protein phosphatase alpha OS=Mus musculus OX=10090 GN=Ptpra PE=1 SV=3	Ptpra	93.6976	10.4	7	7	54.8879	55.9907	55.596	64.9999	53.5514	58.9923	0.957296	0.97653	0.969646	1.13366	0.933987	1.02888	1.06649	0.337047
P18242	Cathepsin D OS=Mus musculus OX=10090 GN=Ctsd PE=1 SV=1	Ctsd	44.9538	33.9	11	11	579.928	736.884	744.217	644.527	606.032	534.747	0.904645	1.14948	1.16092	1.00542	0.945365	0.834166	0.866221	0.227187
P18572	Basigin OS=Mus musculus OX=10090 GN=Bsg PE=1 SV=2	Bsg	42.4447	22.6	8	8	3377.04	4097.94	3053.93	2417.85	2470.1	2802.76	1.11211	1.34951	1.00571	0.796235	0.813442	0.922992	0.730438	0.0343222
P18653	Ribosomal protein S6 kinase alpha-1 OS=Mus musculus OX=10090 GN=Rps6ka1 PE=1 SV=1	Rps6ka1	81.5947	3.6	2	2	85.9363	60.3264	71.9947	116.974	105.23	74.3158	1.00163	0.703137	0.839137	1.36339	1.22651	0.86619	1.35858	0.155299
P18760	Cofilin-1 OS=Mus musculus OX=10090 GN=Cfl1 PE=1 SV=3	Cfl1	18.5595	54.2	9	8	1526.33	1479.03	1728.66	1856.29	1801.83	1644.58	0.912447	0.884172	1.0334	1.1097	1.07714	0.983135	1.12013	0.128972
P18872	Guanine nucleotide-binding protein G(o) subunit alpha OS=Mus musculus OX=10090 GN=Gnao1 PE=1 SV=3	Gnao1	40.0845	17.2	5	5	37.9813	52.432	43.2644	32.6067	42.9229	36.1913	0.928643	1.28196	1.05782	0.797235	1.04946	0.884878	0.835748	0.22415
P19001	Keratin, type I cytoskeletal 19 OS=Mus musculus OX=10090 GN=Krt19 PE=1 SV=1	Krt19	44.5418	15.6	6	3	68.4138	88.3979	116.189	145.871	75.93	148.886	0.637704	0.823981	1.08303	1.35971	0.707764	1.38781	1.35782	0.349851
P19096	Fatty acid synthase OS=Mus musculus OX=10090 GN=Fasn PE=1 SV=2	Fasn	272.428	1	2	2	22.7828	29.417	55.6443	37.9729	49.6202	61.262	0.532518	0.687584	1.30061	0.887565	1.15981	1.43192	1.38028	0.276873
P19123	Troponin C, slow skeletal and cardiac muscles OS=Mus musculus OX=10090 GN=Tnnc1 PE=1 SV=1	Tnnc1	18.4205	42.2	7	7	562.133	328.016	1341.65	2036.93	3143.71	887.636	0.406358	0.237117	0.969861	1.47247	2.27254	0.641658	2.719	0.131951
P19157	Glutathione S-transferase P 1 OS=Mus musculus OX=10090 GN=Gstp1 PE=1 SV=2	Gstp1	23.6092	41.9	7	3	267.239	265.554	312.661	288.261	314.08	272.399	0.932125	0.926246	1.09056	1.00545	1.0955	0.95012	1.03464	0.629607
P19221	Prothrombin OS=Mus musculus OX=10090 GN=F2 PE=1 SV=1	F2	70.2687	12.5	6	6	213.319	256.051	180.078	179.433	145.043	256.994	1.0398	1.2481	0.877773	0.874632	0.706999	1.25269	0.895331	0.546592
P19253	Large ribosomal subunit protein uL13 OS=Mus musculus OX=10090 GN=Rpl13a PE=1 SV=4	Rpl13a	23.4642	26.1	5	5	136.445	144.224	153.023	189.543	182.59	138.78	0.866682	0.91609	0.971982	1.20395	1.15978	0.88151	1.17805	0.207834
P19258	Protein Mpv17 OS=Mus musculus OX=10090 GN=Mpv17 PE=1 SV=1	Mpv17	19.6862	22.7	3	3	1333.98	1155.22	839.484	985.883	999.92	1075.13	1.25264	1.08478	0.788296	0.925768	0.938949	1.00957	0.919562	0.658598
P19324	Serpin H1 OS=Mus musculus OX=10090 GN=Serpinh1 PE=1 SV=3	Serpinh1	46.5336	44.1	17	17	1828.56	1905.82	1656.31	1970.68	2058.84	2157.24	0.94765	0.987689	0.858381	1.0213	1.06699	1.11799	1.14767	0.0476361
P19639	Glutathione S-transferase Mu 3 OS=Mus musculus OX=10090 GN=Gstm3 PE=1 SV=2	Gstm3	25.7016	6	1	1	156.027	118.431	101.786	125.503	123.37	126.495	1.24554	0.945418	0.812543	1.00187	0.984842	1.00979	0.997671	0.919388
P19973	Lymphocyte-specific protein 1 OS=Mus musculus OX=10090 GN=Lsp1 PE=1 SV=2	Lsp1	36.7138	8.5	2	2	19.225	17.6062	14.1026	32.3523	44.0997	25.6894	0.753552	0.690099	0.552773	1.26809	1.72855	1.00693	2.00537	0.0201221
P20029	Endoplasmic reticulum chaperone BiP OS=Mus musculus OX=10090 GN=Hspa5 PE=1 SV=3	Hspa5	72.422	41.8	26	26	7205.49	7687.11	6265.71	6783.73	7565.75	7852.96	0.997052	1.0637	0.867012	0.938691	1.0469	1.08665	1.04935	0.540636
P20060	Beta-hexosaminidase subunit beta OS=Mus musculus OX=10090 GN=Hexb PE=1 SV=2	Hexb	61.1157	9.1	4	4	9.69868	27.0035	39.6506	29.4011	51.2786	49.7031	0.281481	0.783711	1.15076	0.853297	1.48824	1.44251	1.70764	0.223173
P20108	Thioredoxin-dependent peroxide reductase, mitochondrial OS=Mus musculus OX=10090 GN=Prdx3 PE=1 SV=1	Prdx3	28.127	54.5	9	9	39714.1	42605.9	32959.3	32239.9	31139.8	36654.6	1.10669	1.18727	0.918456	0.898408	0.867752	1.02143	0.867756	0.203438
P20152	Vimentin OS=Mus musculus OX=10090 GN=Vim PE=1 SV=3	Vim	53.6877	68.2	33	25	5743.96	4733.72	8948.68	10123.6	11298	6598.73	0.726368	0.598615	1.13163	1.28021	1.42872	0.83446	1.44239	0.205536
P20444	Protein kinase C alpha type OS=Mus musculus OX=10090 GN=Prkca PE=1 SV=3	Prkca	76.8519	7.4	3	1	51.1483	63.8814	49.861	34.2367	38.3471	39.6372	1.10746	1.38315	1.07959	0.74129	0.830288	0.858222	0.680578	0.0135704
P20918	Plasminogen OS=Mus musculus OX=10090 GN=Plg PE=1 SV=3	Plg	90.8079	6.9	5	5	137.428	242.153	144.577	163.316	240.48	202.889	0.729161	1.28481	0.767091	0.866519	1.27593	1.07649	1.15745	0.4736
P21107	Tropomyosin alpha-3 chain OS=Mus musculus OX=10090 GN=Tpm3 PE=1 SV=3	Tpm3	32.994	15.8	4	4	210.329	364.948	403.326	594.015	637.828	441.682	0.475834	0.825635	0.912458	1.34386	1.44298	0.999232	1.71012	0.0720899
P21278	Guanine nucleotide-binding protein subunit alpha-11 OS=Mus musculus OX=10090 GN=Gna11 PE=1 SV=1	Gna11	42.0242	30.4	9	5	440.372	406.766	357.513	355.659	362.13	382.169	1.1465	1.05901	0.930778	0.92595	0.942799	0.994968	0.913093	0.245174
P21279	Guanine nucleotide-binding protein G(q) subunit alpha OS=Mus musculus OX=10090 GN=Gnaq PE=1 SV=4	Gnaq	42.1581	13.6	4	4	250.115	217.281	216.797	209.451	206.698	219.43	1.13708	0.987813	0.985611	0.952216	0.939697	0.997581	0.928947	0.229409
P21300	Aldo-keto reductase family 1 member B7 OS=Mus musculus OX=10090 GN=Akr1b7 PE=1 SV=4	Akr1b7	35.9884	6	3	2	794.67	913.395	724.815	684.99	742.129	675.228	1.05133	1.2084	0.958914	0.906226	0.981819	0.893311	0.864139	0.124342
P21447	ATP-dependent translocase ABCB1 OS=Mus musculus OX=10090 GN=Abcb1a PE=1 SV=3	Abcb1a	140.647	20.5	23	11	337.393	305.603	289.366	292.718	291.001	273.845	1.13097	1.02441	0.969982	0.981217	0.975464	0.917955	0.919777	0.174367
P21460	Cystatin-C OS=Mus musculus OX=10090 GN=Cst3 PE=1 SV=2	Cst3	15.5308	19.3	2	2	250.521	315.989	299.56	320.129	291.478	298.213	0.846407	1.0676	1.01209	1.08158	0.984784	1.00754	1.05052	0.519936
P21550	Beta-enolase OS=Mus musculus OX=10090 GN=Eno3 PE=1 SV=3	Eno3	47.0249	32.5	13	12	1976.48	2328.64	1770.18	1611.79	1596.68	1756.36	1.07416	1.26555	0.962044	0.875964	0.86775	0.954534	0.817217	0.0825723
P21614	Vitamin D-binding protein OS=Mus musculus OX=10090 GN=Gc PE=1 SV=2	Gc	53.6003	10.7	3	3	14.8916	4.76809	20.8659	14.3117	14.0436	31.9126	0.886464	0.283833	1.2421	0.851942	0.835983	1.89968	1.48716	0.40248
P21619	Lamin-B2 OS=Mus musculus OX=10090 GN=Lmnb2 PE=1 SV=2	Lmnb2	67.318	37.6	19	19	213.488	197.791	229.417	281.505	297.198	217.387	0.891524	0.825972	0.958043	1.17556	1.24109	0.907806	1.24254	0.117566
P21812	Mast cell protease 4 OS=Mus musculus OX=10090 GN=Mcpt4 PE=1 SV=1	Mcpt4	27.2036	36.2	7	6	566.066	545.603	498.352	673.248	437.086	692.434	0.995196	0.959222	0.876149	1.18363	0.768438	1.21736	1.11972	0.575604
P21844	Chymase OS=Mus musculus OX=10090 GN=Cma1 PE=1 SV=2	Cma1	27.5861	30	5	5	121.163	132.234	100.815	137.182	122.063	149.277	0.95312	1.04021	0.793056	1.07913	0.960205	1.17428	1.15332	0.215353
P21845	Tryptase beta-2 OS=Mus musculus OX=10090 GN=Tpsb2 PE=1 SV=2	Tpsb2	30.9275	14.5	3	3	20.2205	16.4431	25.1454	20.7732	16.9904	35.7015	0.896869	0.729324	1.11531	0.921381	0.7536	1.58352	1.18858	0.618078
P21956	Lactadherin OS=Mus musculus OX=10090 GN=Mfge8 PE=1 SV=3	Mfge8	51.2409	23.3	10	10	222.244	226.07	193.522	170.465	192.61	183.516	1.12204	1.14136	0.977032	0.860625	0.972426	0.926517	0.851605	0.0583065
P21958	Antigen peptide transporter 1 OS=Mus musculus OX=10090 GN=Tap1 PE=1 SV=3	Tap1	78.8641	13.4	9	9	59.6177	73.6497	74.7008	184.841	177.913	195.261	0.46699	0.576904	0.585137	1.44788	1.3936	1.52949	2.68317	0.000218129
P21981	Protein-glutamine gamma-glutamyltransferase 2 OS=Mus musculus OX=10090 GN=Tgm2 PE=1 SV=4	Tgm2	77.061	29.9	20	19	1571.88	1347.76	1717.97	1985.09	1957.37	1873.19	0.902235	0.77359	0.986085	1.13941	1.1235	1.07518	1.25402	0.0340539
P22315	Ferrochelatase, mitochondrial OS=Mus musculus OX=10090 GN=Fech PE=1 SV=3	Fech	47.4217	43.6	15	15	1767.81	1783.47	1612.21	1477.57	1442.82	1480.61	1.10899	1.11881	1.01137	0.926907	0.90511	0.928814	0.852327	0.00887271
P22366	Myeloid differentiation primary response protein MyD88 OS=Mus musculus OX=10090 GN=Myd88 PE=1 SV=3	Myd88	33.753	3	1	1	17.8317	17.6108	20.8348	23.9544	24.0496	24.8195	0.828735	0.818467	0.968305	1.11329	1.11771	1.15349	1.29401	0.00918419
P22437	Prostaglandin G/H synthase 1 OS=Mus musculus OX=10090 GN=Ptgs1 PE=1 SV=1	Ptgs1	69.0424	15.6	7	6	88.0154	72.1797	78.5681	83.4494	67.508	89.1684	1.10274	0.90434	0.984379	1.04554	0.845808	1.11719	1.00571	0.984328
P22599	Alpha-1-antitrypsin 1-2 OS=Mus musculus OX=10090 GN=Serpina1b PE=1 SV=2	Serpina1b	45.9746	30	10	3	409.48	483.662	376.996	311.681	297.37	287.116	1.13413	1.3396	1.04416	0.86326	0.823622	0.795222	0.705565	0.0111237
P22892	AP-1 complex subunit gamma-1 OS=Mus musculus OX=10090 GN=Ap1g1 PE=1 SV=3	Ap1g1	91.3505	7.9	6	6	56.5647	57.02	40.2143	51.5937	54.9551	53.3485	1.0819	1.09061	0.76917	0.986822	1.05111	1.02039	1.03965	0.682759
P23116	Eukaryotic translation initiation factor 3 subunit A OS=Mus musculus OX=10090 GN=Eif3a PE=1 SV=5	Eif3a	161.936	10.9	14	14	73.6421	71.3254	74.6393	73.1857	82.4667	78.3401	0.974104	0.943459	0.987294	0.968066	1.09083	1.03625	1.06551	0.167748
P23198	Chromobox protein homolog 3 OS=Mus musculus OX=10090 GN=Cbx3 PE=1 SV=2	Cbx3	20.8554	30.1	5	4	54.0254	43.9587	61.7789	96.7745	89.0023	83.2716	0.755932	0.615077	0.864421	1.35408	1.24534	1.16515	1.68405	0.0080829
P23242	Gap junction alpha-1 protein OS=Mus musculus OX=10090 GN=Gja1 PE=1 SV=2	Gja1	43.0044	33.2	10	10	393.689	374.527	345.532	231.213	274.71	326.752	1.21358	1.15451	1.06513	0.712732	0.846813	1.00724	0.747633	0.0487086
P23492	Purine nucleoside phosphorylase OS=Mus musculus OX=10090 GN=Pnp PE=1 SV=2	Pnp	32.2771	45.7	11	11	203.334	182.948	219.149	265.759	266.428	233.831	0.889572	0.800387	0.958762	1.16268	1.1656	1.023	1.26524	0.0252991
P23506	Protein-L-isoaspartate(D-aspartate) O-methyltransferase OS=Mus musculus OX=10090 GN=Pcmt1 PE=1 SV=3	Pcmt1	24.6344	41.9	9	9	882.174	952.768	829.426	858.826	805.764	759.111	1.04029	1.12353	0.978084	1.01275	0.95018	0.895166	0.909672	0.153514
P23591	GDP-L-fucose synthase OS=Mus musculus OX=10090 GN=Gfus PE=1 SV=3	Gfus	35.8776	9.7	2	2	55.2365	37.6395	40.0709	67.9661	57.8553	51.718	1.06742	0.727366	0.774351	1.31341	1.11803	0.999426	1.33542	0.105701
P23780	Beta-galactosidase OS=Mus musculus OX=10090 GN=Glb1 PE=1 SV=1	Glb1	73.121	6	4	4	35.445	32.7545	43.9555	49.4898	39.4516	52.9366	0.837175	0.773628	1.03818	1.1689	0.931805	1.25031	1.26502	0.133071
P23927	Alpha-crystallin B chain OS=Mus musculus OX=10090 GN=Cryab PE=1 SV=2	Cryab	20.0688	62.9	10	10	1771.65	1936.29	2026.9	1641.1	2086.28	1461.9	0.973066	1.06349	1.11326	0.901363	1.14588	0.802939	0.90487	0.383115
P23953	Carboxylesterase 1C OS=Mus musculus OX=10090 GN=Ces1c PE=1 SV=4	Ces1c	61.0558	15.9	8	5	768.701	867.948	705.23	636.861	703.493	857.003	1.01608	1.14726	0.932179	0.841808	0.929883	1.13279	0.938288	0.557414
P24270	Catalase OS=Mus musculus OX=10090 GN=Cat PE=1 SV=4	Cat	59.7953	47.8	21	21	1436.43	1910.48	1516.14	1182.86	1203.92	1425.75	0.99343	1.32128	1.04856	0.818062	0.832626	0.986047	0.78398	0.0866427
P24369	Peptidyl-prolyl cis-trans isomerase B OS=Mus musculus OX=10090 GN=Ppib PE=1 SV=2	Ppib	23.7135	34.7	7	7	1354.15	1452.19	1381.34	1501.24	1534.29	1564.62	0.924565	0.991504	0.943126	1.02499	1.04756	1.06826	1.09849	0.01711
P24452	Macrophage-capping protein OS=Mus musculus OX=10090 GN=Capg PE=1 SV=2	Capg	39.2404	17.9	5	5	65.2264	73.4693	109.113	159.029	122.139	105.236	0.617078	0.69506	1.03227	1.5045	1.1555	0.995587	1.55928	0.082182
P24457	Cytochrome P450 2D11 OS=Mus musculus OX=10090 GN=Cyp2d11 PE=2 SV=2	Cyp2d11	56.988	2.6	1	1	114.863	66.3559	146.093	129.939	156.408	132.491	0.923645	0.533587	1.17477	1.04488	1.25772	1.0654	1.27963	0.288736
P24472	Glutathione S-transferase A4 OS=Mus musculus OX=10090 GN=Gsta4 PE=1 SV=3	Gsta4	25.5639	15.8	4	3	88.5274	112.317	117.801	109.484	110.855	108.223	0.820702	1.04125	1.09209	1.01498	1.02769	1.00329	1.03112	0.688809
P24527	Leukotriene A-4 hydrolase OS=Mus musculus OX=10090 GN=Lta4h PE=1 SV=4	Lta4h	69.0509	40.9	20	20	326.548	270.179	362.045	386.113	366.447	337.641	0.956229	0.791164	1.06018	1.13065	1.07306	0.988714	1.13708	0.227352
P24547	Inosine-5'-monophosphate dehydrogenase 2 OS=Mus musculus OX=10090 GN=Impdh2 PE=1 SV=2	Impdh2	55.815	10.1	4	3	53.5919	65.3939	51.0894	51.1882	77.0823	69.7361	0.873587	1.06597	0.832794	0.834405	1.2565	1.13675	1.16423	0.377807
P24549	Aldehyde dehydrogenase 1A1 OS=Mus musculus OX=10090 GN=Aldh1a1 PE=1 SV=5	Aldh1a1	54.4678	37.3	13	8	112.221	108.613	151.692	163.95	155.49	166.399	0.784429	0.75921	1.06033	1.14602	1.08688	1.16314	1.30417	0.0629087
P24668	Cation-dependent mannose-6-phosphate receptor OS=Mus musculus OX=10090 GN=M6pr PE=1 SV=1	M6pr	31.1724	14.7	3	3	51.6049	51.6223	59.9856	69.9398	55.928	62.9374	0.879585	0.87988	1.02243	1.19209	0.95327	1.07274	1.1568	0.152769
P25444	Small ribosomal subunit protein uS5 OS=Mus musculus OX=10090 GN=Rps2 PE=1 SV=3	Rps2	31.2313	33.4	9	9	257.218	224.666	251.281	301.798	374.002	305.663	0.900083	0.786173	0.879309	1.05608	1.30875	1.06961	1.33867	0.023616
P25799	Nuclear factor NF-kappa-B p105 subunit OS=Mus musculus OX=10090 GN=Nfkb1 PE=1 SV=2	Nfkb1	105.615	0.9	1	1		20.0304	14.0083	29.3849	34.4815	24.4359		0.81863	0.572512	1.20094	1.40924	0.998679	1.72945	0.0580205
P25911	Tyrosine-protein kinase Lyn OS=Mus musculus OX=10090 GN=Lyn PE=1 SV=4	Lyn	58.8123	16.2	7	7	102.38	95.9982	88.3942	105.485	92.0276	104.716	1.04292	0.977907	0.900447	1.07455	0.937459	1.06672	1.0539	0.441928
P26039	Talin-1 OS=Mus musculus OX=10090 GN=Tln1 PE=1 SV=2	Tln1	269.821	40.3	75	65	769.319	632.082	807.493	861.267	864.247	785.833	0.977898	0.803453	1.02642	1.09478	1.09856	0.99889	1.13693	0.176752
P26040	Ezrin OS=Mus musculus OX=10090 GN=Ezr PE=1 SV=3	Ezr	69.4068	6.1	3	3	27.7281	61.1397	35.9183	45.725	68.195	58.1614	0.560413	1.2357	0.725946	0.92415	1.37829	1.1755	1.37901	0.234531
P26041	Moesin OS=Mus musculus OX=10090 GN=Msn PE=1 SV=3	Msn	67.767	33.8	18	18	1036.28	1028.62	1222.35	1335.83	1245.3	1141.89	0.886942	0.880384	1.04619	1.14332	1.06583	0.977328	1.13256	0.157298
P26043	Radixin OS=Mus musculus OX=10090 GN=Rdx PE=1 SV=3	Rdx	68.5428	30.5	23	12	1841.96	1660.79	1723.66	2148.95	2087.66	1950.4	0.968312	0.873072	0.906122	1.1297	1.09748	1.02532	1.1838	0.0155485
P26231	Catenin alpha-1 OS=Mus musculus OX=10090 GN=Ctnna1 PE=1 SV=1	Ctnna1	100.106	41.5	30	21	333.761	280.634	318.923	312.791	332.576	291.158	1.07098	0.900504	1.02337	1.00369	1.06718	0.934275	1.00344	0.94646
P26350	Prothymosin alpha OS=Mus musculus OX=10090 GN=Ptma PE=1 SV=2	Ptma	12.2541	25.2	2	2	56.2448	31.4462	44.0885	52.0554	70.5578	39.2027	1.14944	0.642643	0.901006	1.06382	1.44194	0.801158	1.22793	0.440898
P26369	Splicing factor U2AF 65 kDa subunit OS=Mus musculus OX=10090 GN=U2af2 PE=1 SV=3	U2af2	53.517	18.5	5	5	54.9306	53.8656	76.8898	78.4847	117.478	92.9464	0.694452	0.680988	0.972069	0.992232	1.4852	1.17506	1.5559	0.0546796
P26443	Glutamate dehydrogenase 1, mitochondrial OS=Mus musculus OX=10090 GN=Glud1 PE=1 SV=1	Glud1	61.3368	48.9	25	25	5462.81	5520.59	4725.15	4412.92	4186.91	4958.8	1.11992	1.13176	0.968693	0.904683	0.858349	1.01659	0.863137	0.106261
P26450	Phosphatidylinositol 3-kinase regulatory subunit alpha OS=Mus musculus OX=10090 GN=Pik3r1 PE=1 SV=2	Pik3r1	83.5173	1.7	1	1			14.9564	14.8491	8.625	8.31058			1.27994	1.27075	0.73811	0.711202	0.708385
P26638	Serine--tRNA ligase, cytoplasmic OS=Mus musculus OX=10090 GN=Sars1 PE=1 SV=3	Sars1	58.3887	21.5	9	9	81.8562	91.3155	88.005	117.749	113.706	109.324	0.815902	0.910188	0.877191	1.17366	1.13337	1.08969	1.30478	0.00230899
P26645	Myristoylated alanine-rich C-kinase substrate OS=Mus musculus OX=10090 GN=Marcks PE=1 SV=2	Marcks	29.6613	51.8	8	8	198.234	157.426	187.469	153.761	184.885	159.67	1.14207	0.906966	1.08005	0.88585	1.06516	0.919897	0.917491	0.397303
P26883	Peptidyl-prolyl cis-trans isomerase FKBP1A OS=Mus musculus OX=10090 GN=Fkbp1a PE=1 SV=2	Fkbp1a	11.9226	39.8	3	3	551.56	573.579	813.412	889.292	785.62	658.256	0.774714	0.805641	1.14251	1.24909	1.10347	0.924577	1.20356	0.269807
P27005	Protein S100-A8 OS=Mus musculus OX=10090 GN=S100a8 PE=1 SV=3	S100a8	10.2946	27	1	1	4.5669	16.4426	35.5958	149.653	55.369	54.7196	0.0866183	0.311859	0.675129	2.83839	1.05016	1.03784	4.58865	0.0669959
P27046	Alpha-mannosidase 2 OS=Mus musculus OX=10090 GN=Man2a1 PE=1 SV=2	Man2a1	131.631	5.1	5	5	59.7921	40.0039	54.6125	61.6883	48.3795	64.207	1.09148	0.730257	0.996932	1.1261	0.883151	1.17208	1.12866	0.443717
P27048	Small nuclear ribonucleoprotein-associated protein B OS=Mus musculus OX=10090 GN=Snrpb PE=1 SV=1	Snrpb	23.6559	13	4	4	67.5125	41.8071	63.8476	88.9826	78.7673	61.4766	1.00666	0.623376	0.952017	1.3268	1.17448	0.916663	1.32373	0.193953
P27546	Microtubule-associated protein 4 OS=Mus musculus OX=10090 GN=Map4 PE=1 SV=3	Map4	117.429	30.6	24	24	362.91	311.364	445.778	384.175	450.626	304.552	0.963731	0.826847	1.18379	1.0202	1.19667	0.808757	1.01723	0.926106
P27573	Myelin protein P0 OS=Mus musculus OX=10090 GN=Mpz PE=1 SV=1	Mpz	27.6218	14.9	4	4	276.573	276.844	410.286	418.032		651.926	0.679988	0.680654	1.00874	1.02778		1.60284	1.66539	0.123639
P27601	Guanine nucleotide-binding protein subunit alpha-13 OS=Mus musculus OX=10090 GN=Gna13 PE=1 SV=1	Gna13	44.0546	23.1	8	8	69.4766	69.0847	54.6323	67.2772	60.9848	66.984	1.07316	1.06711	0.843873	1.03919	0.941997	1.03466	1.01062	0.863552
P27612	Phospholipase A-2-activating protein OS=Mus musculus OX=10090 GN=Plaa PE=1 SV=4	Plaa	87.2211	6	4	4	37.7173	40.5519	44.5177	42.1533	43.0268	41.7122	0.906378	0.974495	1.0698	1.01298	1.03397	1.00238	1.03344	0.511894
P27659	Large ribosomal subunit protein uL3 OS=Mus musculus OX=10090 GN=Rpl3 PE=1 SV=3	Rpl3	46.1099	24.8	8	7	51.8046	49.2763	75.9399	122.095	147.44	75.1925	0.595742	0.566668	0.873293	1.40407	1.69553	0.864698	1.94739	0.0558231
P27773	Protein disulfide-isomerase A3 OS=Mus musculus OX=10090 GN=Pdia3 PE=1 SV=2	Pdia3	56.6784	44.8	20	20	2887.07	3329.31	2947.4	3524.89	3718.98	3715.71	0.860811	0.992669	0.8788	1.05098	1.10885	1.10788	1.19597	0.0195351
P27808	Alpha-1,3-mannosyl-glycoprotein 2-beta-N-acetylglucosaminyltransferase OS=Mus musculus OX=10090 GN=Mgat1 PE=1 SV=1	Mgat1	51.6902	3.6	1	1		7.4731	13.9789		12.1512	24.5361		0.514152	0.961749		0.836008	1.68809	1.71021	0.382447
P28063	Proteasome subunit beta type-8 OS=Mus musculus OX=10090 GN=Psmb8 PE=1 SV=2	Psmb8	30.2602	22.8	5	5	70.1388	71.1267	89.1108	125.24	95.8158	118.361	0.738572	0.748975	0.93835	1.31879	1.00895	1.24636	1.47331	0.0262657
P28271	Cytoplasmic aconitate hydratase OS=Mus musculus OX=10090 GN=Aco1 PE=1 SV=3	Aco1	98.1256	5.2	4	4	49.1911	29.015	61.498	53.5671	42.3521	50.9254	1.03001	0.607541	1.2877	1.12163	0.886803	1.06632	1.05111	0.715295
P28352	DNA-(apurinic or apyrimidinic site) endonuclease OS=Mus musculus OX=10090 GN=Apex1 PE=1 SV=2	Apex1	35.4904	13.6	3	3	28.4419	25.112	21.7069	37.9505	48.9099	42.0685	0.835749	0.737903	0.637844	1.11515	1.43719	1.23616	1.71309	0.00738559
P28474	Alcohol dehydrogenase class-3 OS=Mus musculus OX=10090 GN=Adh5 PE=1 SV=3	Adh5	39.5477	26.7	8	8	151.157	141.899	169.301	160.941	167.983	141.04	0.972778	0.913199	1.08955	1.03574	1.08106	0.907671	1.01645	0.836075
P28650	Adenylosuccinate synthetase isozyme 1 OS=Mus musculus OX=10090 GN=Adss1 PE=1 SV=2	Adss1	50.2544	5.9	2	2	74.0585	177.868	81.4275	139.94	69.6627	95.3057	0.696189	1.67205	0.765461	1.31551	0.654866	0.895924	0.914668	0.895773
P28651	Carbonic anhydrase-related protein OS=Mus musculus OX=10090 GN=Ca8 PE=1 SV=5	Ca8	33.0813	11	2	2	18.737	20.6768	21.5378	26.8562	17.1458	13.5268	0.948868	1.0471	1.0907	1.36003	0.868283	0.685013	0.943842	0.659725
P28652	Calcium/calmodulin-dependent protein kinase type II subunit beta OS=Mus musculus OX=10090 GN=Camk2b PE=1 SV=2	Camk2b	60.4609	13.7	6	0	52.6651	50.6486	101.921	105.356	94.3132	82.1197	0.648818	0.623977	1.25564	1.29796	1.16191	1.01169	1.37301	0.198627
P28653	Biglycan OS=Mus musculus OX=10090 GN=Bgn PE=1 SV=1	Bgn	41.6392	22.2	6	6	91.3302	73.1184	90.7361	108.225	73.9288	92.9111	1.03344	0.827366	1.02672	1.22461	0.836536	1.05133	1.0779	0.634581
P28654	Decorin OS=Mus musculus OX=10090 GN=Dcn PE=1 SV=1	Dcn	39.809	19.8	6	6	372.24	267.179	487.801	476.947	301.818	410.607	0.964105	0.691997	1.26341	1.2353	0.781713	1.06348	1.05514	0.779757
P28656	Nucleosome assembly protein 1-like 1 OS=Mus musculus OX=10090 GN=Nap1l1 PE=1 SV=2	Nap1l1	45.3451	11.8	3	3	91.4746	92.2456	87.6761	88.9123	118.346	78.7107	0.984718	0.993018	0.943828	0.957136	1.27399	0.847315	1.0537	0.77296
P28659	CUGBP Elav-like family member 1 OS=Mus musculus OX=10090 GN=Celf1 PE=1 SV=2	Celf1	52.1072	5.1	2	2	12.0035	12.494	13.4227	21.3912	15.0302	7.96281	0.875058	0.910816	0.978513	1.55942	1.0957	0.58049	1.17046	0.796624
P28660	Nck-associated protein 1 OS=Mus musculus OX=10090 GN=Nckap1 PE=1 SV=2	Nckap1	128.784	15.5	16	15	132.738	125.593	128.249	143.127	158.457	140.864	0.960677	0.908964	0.928188	1.03587	1.14682	1.01949	1.14452	0.0291844
P28661	Septin-4 OS=Mus musculus OX=10090 GN=Septin4 PE=1 SV=1	Septin4	54.9359	21.8	8	8	127.354	105.887	116.435	111.282	123.358	91.0073	1.1315	0.940764	1.03448	0.9887	1.09599	0.808567	0.931283	0.504428
P28665	Murinoglobulin-1 OS=Mus musculus OX=10090 GN=Mug1 PE=1 SV=3	Mug1	165.298	9.9	11	3	117.638	128.196	119.924	100.323	125.48	86.3499	1.04118	1.13463	1.06141	0.887934	1.11059	0.76426	0.853443	0.20323
P28667	MARCKS-related protein OS=Mus musculus OX=10090 GN=Marcksl1 PE=1 SV=2	Marcksl1	20.1654	14	2	2	15.5324	20.7662	13.8088	33.9265	9.86316	21.0946	0.810446	1.08353	0.720511	1.77021	0.514636	1.10067	1.2949	0.706695
P28828	Receptor-type tyrosine-protein phosphatase mu OS=Mus musculus OX=10090 GN=Ptprm PE=1 SV=2	Ptprm	163.653	5.2	6	5	65.4037	62.8867	55.0506	56.057	47.2875	55.588	1.14652	1.10239	0.965028	0.982671	0.828943	0.974449	0.866869	0.132848
P28843	Dipeptidyl peptidase 4 OS=Mus musculus OX=10090 GN=Dpp4 PE=1 SV=3	Dpp4	87.4368	6.2	5	5	66.0891	65.924	73.9316	68.85	50.9565	74.4901	0.990739	0.988264	1.10831	1.03213	0.763887	1.11668	0.94344	0.597571
P29268	CCN family member 2 OS=Mus musculus OX=10090 GN=Ccn2 PE=1 SV=3	Ccn2	37.8241	9.8	3	3	30.7192	11.3767	33.4069	29.5947	26.7208	19.6693	1.2167	0.4506	1.32315	1.17216	1.05834	0.779046	1.00638	0.807331
P29341	Polyadenylate-binding protein 1 OS=Mus musculus OX=10090 GN=Pabpc1 PE=1 SV=2	Pabpc1	70.6708	12.3	9	9	162.837	148.552	198.248	251.788	275.475	241.003	0.76455	0.697481	0.93081	1.18219	1.29341	1.13156	1.50748	0.0113474
P29416	Beta-hexosaminidase subunit alpha OS=Mus musculus OX=10090 GN=Hexa PE=1 SV=2	Hexa	60.6131	6.4	3	3	25.1852	38.3977	41.5636	41.6857	47.2262	48.9985	0.621711	0.94787	1.02602	1.02904	1.16581	1.20956	1.3116	0.147888
P29699	Alpha-2-HS-glycoprotein OS=Mus musculus OX=10090 GN=Ahsg PE=1 SV=1	Ahsg	37.3256	13	3	3	127.301	212.357	175.672	229.635	156.247	201.871	0.692428	1.15507	0.955533	1.24905	0.849874	1.09803	1.14054	0.494488
P29788	Vitronectin OS=Mus musculus OX=10090 GN=Vtn PE=1 SV=2	Vtn	54.849	9.2	3	3	200.704	211.186	155.255	163.559	178.041	202.563	1.08361	1.1402	0.838227	0.883061	0.961252	1.09365	0.959477	0.764504
P30416	Peptidyl-prolyl cis-trans isomerase FKBP4 OS=Mus musculus OX=10090 GN=Fkbp4 PE=1 SV=5	Fkbp4	51.5724	34.5	13	13	105.337	119.146	92.5146	91.0299	111.366	112.671	0.999934	1.13102	0.878214	0.864121	1.05717	1.06955	0.993909	0.959285
P30681	High mobility group protein B2 OS=Mus musculus OX=10090 GN=Hmgb2 PE=1 SV=3	Hmgb2	24.1619	15.2	3	3	138.009	92.9689	166.845	198.187	151.042	145.206	0.928041	0.625171	1.12195	1.33271	1.01569	0.97644	1.24285	0.299155
P30999	Catenin delta-1 OS=Mus musculus OX=10090 GN=Ctnnd1 PE=1 SV=2	Ctnnd1	104.925	23	18	18	285.824	260.621	296.487	364.615	357.664	317.311	0.910984	0.830654	0.944966	1.16211	1.13995	1.01134	1.2333	0.0225556
P31001	Desmin OS=Mus musculus OX=10090 GN=Des PE=1 SV=3	Des	53.4978	46.1	19	19	605.383	294.337	1200.57	1226.6	2024.21	541.352	0.616433	0.29971	1.22248	1.24899	2.06116	0.551233	1.80554	0.334661
P31230	Aminoacyl tRNA synthase complex-interacting multifunctional protein 1 OS=Mus musculus OX=10090 GN=Aimp1 PE=1 SV=2	Aimp1	33.9972	18.1	4	4	88.863	92.4548	93.2972	86.1756	98.9836	98.687	0.954727	0.993317	1.00237	0.925854	1.06346	1.06027	1.03362	0.55141
P31428	Dipeptidase 1 OS=Mus musculus OX=10090 GN=Dpep1 PE=1 SV=2	Dpep1	45.7225	17.1	7	7	94.6925	118.297	122.854	119.355	119.561	130.791	0.805264	1.006	1.04475	1.01499	1.01675	1.11225	1.10083	0.306258
P31725	Protein S100-A9 OS=Mus musculus OX=10090 GN=S100a9 PE=1 SV=3	S100a9	13.0489	19.5	2	2	22.8252	47.1712	102.982	610.347	214.771	284.803	0.106752	0.220615	0.481639	2.85454	1.00446	1.332	6.41651	0.022288
P31750	RAC-alpha serine/threonine-protein kinase OS=Mus musculus OX=10090 GN=Akt1 PE=1 SV=2	Akt1	55.7073	3.1	1	1	2.07831		1.29466		4.81377	3.15739	0.732822		0.456504		1.69736	1.11331	2.36325	0.113567
P31786	Acyl-CoA-binding protein OS=Mus musculus OX=10090 GN=Dbi PE=1 SV=2	Dbi	10.0004	18.4	1	1	33.416	44.2067	76.421	79.0503	58.7312	46.5185	0.592581	0.783937	1.35521	1.40183	1.04151	0.824934	1.19641	0.493547
P31809	Carcinoembryonic antigen-related cell adhesion molecule 1 OS=Mus musculus OX=10090 GN=Ceacam1 PE=1 SV=1	Ceacam1	57.0159	6.1	2	2	305.289	293.809	261.683	231.907	255.655	233.008	1.15834	1.11478	0.992883	0.879907	0.970014	0.884084	0.837112	0.0346319
P32020	Sterol carrier protein 2 OS=Mus musculus OX=10090 GN=Scp2 PE=1 SV=3	Scp2	59.1257	23.4	14	14	312.602	418.282	422.758	376.014	420.707	376.687	0.806004	1.07849	1.09003	0.969504	1.08474	0.971239	1.01713	0.824347
P32067	Lupus La protein homolog OS=Mus musculus OX=10090 GN=Ssb PE=1 SV=1	Ssb	47.7565	25.5	10	10	63.0728	55.2997	93.9917	104.855	110.449	87.6542	0.734369	0.643865	1.09436	1.22085	1.28598	1.02057	1.4266	0.0965481
P32261	Antithrombin-III OS=Mus musculus OX=10090 GN=Serpinc1 PE=1 SV=1	Serpinc1	52.0036	28	12	12	282.247	311.535	280.465	267.479	262.316	317.078	0.983943	1.08604	0.977728	0.932459	0.91446	1.10537	0.968689	0.645608
P32507	Nectin-2 OS=Mus musculus OX=10090 GN=Nectin2 PE=1 SV=2	Nectin2	57.3176	4.7	2	2	33.7282	46.4172	32.3935	27.9205	22.0823	28.7497	1.05791	1.45591	1.01605	0.875749	0.692628	0.901755	0.69978	0.0680015
P32883	GTPase KRas OS=Mus musculus OX=10090 GN=Kras PE=1 SV=1	Kras	21.6558	11.6	2	2	81.3269	110.246	72.3048	98.3942	115.111	87.7066	0.863512	1.17057	0.767718	1.04473	1.22222	0.931251	1.14148	0.391845
P32921	Tryptophan--tRNA ligase, cytoplasmic OS=Mus musculus OX=10090 GN=Wars1 PE=1 SV=2	Wars1	54.3579	39.7	15	15	280.203	307.907	421.102	885.288	754.619	806.242	0.486553	0.53466	0.731215	1.53724	1.31034	1.39998	2.42382	0.00240025
P33267	Cytochrome P450 2F2 OS=Mus musculus OX=10090 GN=Cyp2f2 PE=1 SV=1	Cyp2f2	55.9487	13.4	6	6		12.0794		10.3094		35.0921		0.63044		0.538061		1.8315	1.87929
P33622	Apolipoprotein C-III OS=Mus musculus OX=10090 GN=Apoc3 PE=1 SV=2	Apoc3	10.9824	46.5	3	3	43.1313	38.2102	65.2065	40.4432	40.2444	46.2758	0.946169	0.838214	1.43043	0.887199	0.882839	1.01515	0.866361	0.519891
P34022	Ran-specific GTPase-activating protein OS=Mus musculus OX=10090 GN=Ranbp1 PE=1 SV=2	Ranbp1	23.5964	10.8	2	2	71.0271	74.3577	76.559	102.427	80.2749	85.0027	0.870343	0.911156	0.93813	1.25511	0.983664	1.0416	1.20618	0.0762268
P34152	Focal adhesion kinase 1 OS=Mus musculus OX=10090 GN=Ptk2 PE=1 SV=4	Ptk2	119.243	8.2	7	7	55.8858	42.696	49.2994	50.4471	55.9478	55.1894	1.08353	0.827802	0.95583	0.978082	1.08473	1.07003	1.09266	0.329005
P34884	Macrophage migration inhibitory factor OS=Mus musculus OX=10090 GN=Mif PE=1 SV=2	Mif	12.5043	41.7	4	4	853.354	807.292	979.332	1074.24	1047.1	936.33	0.898637	0.85013	1.0313	1.13125	1.10267	0.986016	1.15822	0.105604
P34914	Bifunctional epoxide hydrolase 2 OS=Mus musculus OX=10090 GN=Ephx2 PE=1 SV=2	Ephx2	62.5153	50.5	23	23	1583.06	1939.56	1616.23	1342.28	1372.24	1452.4	1.0207	1.25055	1.04208	0.865449	0.884766	0.936455	0.810867	0.0399601
P35235	Tyrosine-protein phosphatase non-receptor type 11 OS=Mus musculus OX=10090 GN=Ptpn11 PE=1 SV=3	Ptpn11	68.0348	11	6	6	63.023	73.3889	75.6316	71.1869	57.863	111.602	0.835303	0.972692	1.00242	0.943506	0.766912	1.47917	1.13492	0.675387
P35278	Ras-related protein Rab-5C OS=Mus musculus OX=10090 GN=Rab5c PE=1 SV=2	Rab5c	23.4125	32.4	6	3	577.864	507.017	560.579	698.096	623.433	569.935	0.980283	0.860098	0.950961	1.18424	1.05758	0.966832	1.1495	0.124042
P35279	Ras-related protein Rab-6A OS=Mus musculus OX=10090 GN=Rab6a PE=1 SV=4	Rab6a	23.5898	35.6	7	3	178.885	182.854	217.644	225.397	249.447	210.249	0.848818	0.86765	1.03273	1.06952	1.18364	0.997644	1.18245	0.100481
P35282	Ras-related protein Rab-21 OS=Mus musculus OX=10090 GN=Rab21 PE=1 SV=4	Rab21	24.1063	41	7	7	233.893	271.029	206.215	188.426	219.513	189.548	1.07239	1.24266	0.945489	0.863927	1.00646	0.869071	0.840184	0.142255
P35283	Ras-related protein Rab-12 OS=Mus musculus OX=10090 GN=Rab12 PE=1 SV=3	Rab12	27.3285	25.1	6	6	53.4339	48.4998	53.0245	43.6333	47.2154	65.9789	1.02828	0.933329	1.0204	0.839679	0.908612	1.2697	1.01206	0.979155
P35285	Ras-related protein Rab-22A OS=Mus musculus OX=10090 GN=Rab22a PE=1 SV=2	Rab22a	21.8019	5.7	1	1	133.505	95.0557	79.5574	104.839	132.482	139.355	1.16974	0.832854	0.697062	0.918577	1.16077	1.22099	1.22251	0.283646
P35288	Ras-related protein Rab-23 OS=Mus musculus OX=10090 GN=Rab23 PE=1 SV=2	Rab23	26.6782	6.8	1	1	30.0055	14.4522	23.2861	22.5126	49.6766	45.482	0.970974	0.46767	0.753535	0.728504	1.60753	1.47179	1.737	0.177251
P35293	Ras-related protein Rab-18 OS=Mus musculus OX=10090 GN=Rab18 PE=1 SV=2	Rab18	23.0352	47.6	8	8	185.06	174.347	164.176	171.244	214.236	184.523	1.01534	0.956563	0.90076	0.939534	1.17541	1.01239	1.08866	0.333333
P35330	Intercellular adhesion molecule 2 OS=Mus musculus OX=10090 GN=Icam2 PE=1 SV=1	Icam2	31.3902	32.1	9	9	256.237	217.118	248.477	288.836	310.264	286.733	0.956308	0.810311	0.927347	1.07797	1.15794	1.07012	1.2272	0.0219483
P35441	Thrombospondin-1 OS=Mus musculus OX=10090 GN=Thbs1 PE=1 SV=1	Thbs1	129.647	14.6	14	14	103.732	60.1733	62.3814	75.2937	77.6993	106.042	1.28243	0.743917	0.771216	0.93085	0.96059	1.31099	1.14472	0.494987
P35486	Pyruvate dehydrogenase E1 component subunit alpha, somatic form, mitochondrial OS=Mus musculus OX=10090 GN=Pdha1 PE=1 SV=1	Pdha1	43.2316	60.5	24	24	59202.5	59650.5	51358.6	48754.4	46495.8	55477.9	1.1068	1.11517	0.960154	0.911469	0.869244	1.03716	0.885534	0.164376
P35505	Fumarylacetoacetase OS=Mus musculus OX=10090 GN=Fah PE=1 SV=2	Fah	46.1758	2.9	1	1	53.7483	47.2956	52.4659	69.5503	60.0914	60.2984	0.938973	0.826245	0.916569	1.21503	1.04978	1.0534	1.23731	0.0269162
P35550	rRNA 2'-O-methyltransferase fibrillarin OS=Mus musculus OX=10090 GN=Fbl PE=1 SV=2	Fbl	34.3068	17.4	4	3	32.71	50.4439	60.2557	86.6277	84.9601	65.0746	0.516375	0.796331	0.951226	1.36755	1.34122	1.0273	1.65026	0.0616758
P35564	Calnexin OS=Mus musculus OX=10090 GN=Canx PE=1 SV=1	Canx	67.2779	35.5	21	21	1617.59	1735.06	1535.78	1747.28	1828.7	1921.49	0.93449	1.00236	0.88723	1.00941	1.05645	1.11006	1.12459	0.0578915
P35585	AP-1 complex subunit mu-1 OS=Mus musculus OX=10090 GN=Ap1m1 PE=1 SV=3	Ap1m1	48.5428	12.5	4	3	42.3018	48.8568	32.7952	49.4545	62.8402	28.2753	0.959501	1.10818	0.74387	1.12174	1.42536	0.641348	1.13405	0.759274
P35700	Peroxiredoxin-1 OS=Mus musculus OX=10090 GN=Prdx1 PE=1 SV=1	Prdx1	22.1765	55.3	10	9	620.536	637.094	704.982	646.648	653.837	585.342	0.967461	0.993277	1.09912	1.00817	1.01938	0.912592	0.960877	0.492198
P35762	CD81 antigen OS=Mus musculus OX=10090 GN=Cd81 PE=1 SV=2	Cd81	25.8145	17.8	2	2	153.538	221.43	184.607	154.053	169.781	178.99	0.867121	1.25055	1.04259	0.870031	0.958852	1.01086	0.89858	0.441402
P35831	Tyrosine-protein phosphatase non-receptor type 12 OS=Mus musculus OX=10090 GN=Ptpn12 PE=1 SV=3	Ptpn12	86.5264	1.3	1	1	43.4011			49.7216	38.1345		0.99197			1.13643	0.871598		1.01214
P35918	Vascular endothelial growth factor receptor 2 OS=Mus musculus OX=10090 GN=Kdr PE=1 SV=2	Kdr	150.462	4.5	4	4	23.9172	16.8098	30.3793	23.5438	21.2867	26.7869	1.00546	0.706671	1.27712	0.989763	0.894878	1.1261	1.00719	0.872539
P35979	Large ribosomal subunit protein uL11 OS=Mus musculus OX=10090 GN=Rpl12 PE=1 SV=2	Rpl12	17.8046	54.5	6	6	101.695	88.7758	132.013	146.13	200.018	130.157	0.763871	0.666829	0.991598	1.09764	1.50241	0.977658	1.47699	0.0893546
P35980	Large ribosomal subunit protein eL18 OS=Mus musculus OX=10090 GN=Rpl18 PE=1 SV=3	Rpl18	21.6445	33.5	6	6	277.569	242.881	291.16	435.796	429.886	322.017	0.832995	0.728894	0.873783	1.30784	1.2901	0.966384	1.46339	0.0292679
P36371	Antigen peptide transporter 2 OS=Mus musculus OX=10090 GN=Tap2 PE=1 SV=1	Tap2	77.4448	20.2	12	12	55.3055	66.5398	91.3243	221.746	200.18	207.802	0.393681	0.47365	0.650073	1.57846	1.42494	1.4792	2.95412	0.00179034
P36552	Oxygen-dependent coproporphyrinogen-III oxidase, mitochondrial OS=Mus musculus OX=10090 GN=Cpox PE=1 SV=2	Cpox	49.7145	35.7	13	13	346.316	296.679	311.568	375.673	314.796	330.007	1.05208	0.901286	0.946516	1.14126	0.956323	1.00253	1.06905	0.397848
P36993	Protein phosphatase 1B OS=Mus musculus OX=10090 GN=Ppm1b PE=1 SV=1	Ppm1b	42.795	7.7	2	1	18.4775	24.8573	19.1616	34.282	30.3116	28.0143	0.714777	0.961571	0.741241	1.32615	1.17256	1.08369	1.48181	0.0224797
P37040	NADPH--cytochrome P450 reductase OS=Mus musculus OX=10090 GN=Por PE=1 SV=2	Por	77.0439	6.9	5	5	54.5173	45.42	69.8854	71.4112	66.3911	63.2514	0.881975	0.7348	1.1306	1.15528	1.07407	1.02327	1.1839	0.230693
P38060	Hydroxymethylglutaryl-CoA lyase, mitochondrial OS=Mus musculus OX=10090 GN=Hmgcl PE=1 SV=2	Hmgcl	34.2388	31.4	8	8	1180.14	1205.98	1093.71	1083.51	921.751	1009.36	1.09029	1.11416	1.01044	1.00102	0.851572	0.932515	0.866313	0.0591241
P38647	Stress-70 protein, mitochondrial OS=Mus musculus OX=10090 GN=Hspa9 PE=1 SV=3	Hspa9	73.4613	51.3	32	32	40825.1	41885.2	36670	34195.8	32195	35734.5	1.10584	1.13456	0.993293	0.926274	0.872077	0.967953	0.855462	0.0375348
P39053	Dynamin-1 OS=Mus musculus OX=10090 GN=Dnm1 PE=1 SV=2	Dnm1	97.8028	1.3	1	1			28.5833	28.4763	25.4065	14.5836			1.17809	1.17368	1.04716	0.601076	0.798442
P39054	Dynamin-2 OS=Mus musculus OX=10090 GN=Dnm2 PE=1 SV=2	Dnm2	98.1453	19.1	15	8	190.64	176.803	196.852	230.437	208.355	192.01	0.957112	0.887641	0.9883	1.15691	1.04605	0.963987	1.11786	0.14984
P39061	Collagen alpha-1(XVIII) chain OS=Mus musculus OX=10090 GN=Col18a1 PE=1 SV=4	Col18a1	182.172	0.5	1	1	326.015	431.134	382.829	199.998	245.367	329.958	1.0213	1.3506	1.19927	0.626529	0.768652	1.03365	0.680121	0.0738651
P39447	Tight junction protein ZO-1 OS=Mus musculus OX=10090 GN=Tjp1 PE=1 SV=2	Tjp1	194.742	24.9	34	34	144.788	113.461	171.15	187.392	186.23	147.878	0.913585	0.715919	1.07992	1.18241	1.17508	0.933083	1.21449	0.22857
P39655	Polyunsaturated fatty acid lipoxygenase ALOX12 OS=Mus musculus OX=10090 GN=Alox12 PE=1 SV=4	Alox12	75.3897	13	6	6	66.5017	35.1612	29.0726	35.897	29.0779	37.7061	1.70943	0.903822	0.747315	0.922736	0.747451	0.969241	0.785411	0.526037
P39749	Flap endonuclease 1 OS=Mus musculus OX=10090 GN=Fen1 PE=1 SV=1	Fen1	42.3146	2.9	1	1	27.7328	15.5452	47.2429	52.2136	40.1877	49.8678	0.714794	0.400666	1.21765	1.34577	1.03581	1.28531	1.57167	0.174626
P39876	Metalloproteinase inhibitor 3 OS=Mus musculus OX=10090 GN=Timp3 PE=1 SV=1	Timp3	24.182	10	2	2	46.424	16.6461	39.4081	42.9577	45.1081	38.4692	1.21628	0.436117	1.03247	1.12546	1.1818	1.00787	1.23475	0.405979
P40124	Adenylyl cyclase-associated protein 1 OS=Mus musculus OX=10090 GN=Cap1 PE=1 SV=4	Cap1	51.5648	36.5	14	13	290.965	248.857	305.881	363.926	374.761	367.116	0.894587	0.765122	0.940446	1.11891	1.15222	1.12872	1.30755	0.01232
P40142	Transketolase OS=Mus musculus OX=10090 GN=Tkt PE=1 SV=1	Tkt	67.6305	24.7	14	14	269.462	219.555	285.343	338.172	335.404	272.769	0.939599	0.765574	0.994974	1.17919	1.16954	0.95113	1.2221	0.129957
P40201	Chromodomain-helicase-DNA-binding protein 1 OS=Mus musculus OX=10090 GN=Chd1 PE=1 SV=3	Chd1	196.385	0.8	1	1	24.1185	62.2745	43.3772	57.3645	33.0191	56.3512	0.523357	1.35132	0.94126	1.24478	0.716495	1.22279	1.13073	0.644699
P40336	Vacuolar protein sorting-associated protein 26A OS=Mus musculus OX=10090 GN=Vps26a PE=1 SV=1	Vps26a	38.1138	25.7	7	6	94.1212	92.3101	74.5447	116.199	108.174	89.9103	0.981691	0.962801	0.777506	1.21197	1.12826	0.937771	1.20426	0.157466
P40630	Transcription factor A, mitochondrial OS=Mus musculus OX=10090 GN=Tfam PE=1 SV=2	Tfam	27.9875	32.5	9	9	173.658	270.95	239.146	218.059	213.021	280.217	0.746888	1.16533	1.02855	0.937855	0.916186	1.20519	1.04028	0.775232
P40936	Indolethylamine N-methyltransferase OS=Mus musculus OX=10090 GN=Inmt PE=1 SV=1	Inmt	29.4598	14.4	3	3	33.5315	30.0796	60.3404	53.1912	60.5895	66.1308	0.662104	0.593944	1.19147	1.0503	1.19638	1.3058	1.45147	0.137299
P41105	Large ribosomal subunit protein eL28 OS=Mus musculus OX=10090 GN=Rpl28 PE=1 SV=2	Rpl28	15.7335	28.5	4	4	122.84	103.374	163.027	211.805	185.82	112.844	0.819195	0.689382	1.0872	1.41249	1.2392	0.752539	1.31145	0.33676
P41216	Long-chain-fatty-acid--CoA ligase 1 OS=Mus musculus OX=10090 GN=Acsl1 PE=1 SV=2	Acsl1	77.9515	43.9	27	27	10593.1	9861.16	11485.6	11402.8	10708.8	10533.2	0.984113	0.916114	1.06703	1.05934	0.994861	0.978546	1.02207	0.668435
P41241	Tyrosine-protein kinase CSK OS=Mus musculus OX=10090 GN=Csk PE=1 SV=2	Csk	50.7163	10.4	4	4	46.5727	48.2558	54.0027	84.6638	60.623	56.1914	0.797683	0.826512	0.924943	1.4501	1.03833	0.962431	1.35374	0.0969031
P42125	Enoyl-CoA delta isomerase 1, mitochondrial OS=Mus musculus OX=10090 GN=Eci1 PE=1 SV=2	Eci1	32.2504	39.1	11	11	33757	34160.8	28798.5	28800.9	27133.7	30522.7	1.10574	1.11897	0.943318	0.943398	0.888786	0.999795	0.893926	0.163324
P42208	Septin-2 OS=Mus musculus OX=10090 GN=Septin2 PE=1 SV=2	Septin2	41.5255	37.7	9	9	165.605	131.713	171.454	223.082	198.517	148.383	0.95656	0.760796	0.990343	1.28856	1.14666	0.857082	1.2159	0.269698
P42225	Signal transducer and activator of transcription 1 OS=Mus musculus OX=10090 GN=Stat1 PE=1 SV=1	Stat1	87.1974	31.8	20	20	88.0769	86.2084	102.669	228.702	213.371	221.778	0.561712	0.549796	0.654771	1.45855	1.36078	1.41439	2.39697	0.000115947
P42227	Signal transducer and activator of transcription 3 OS=Mus musculus OX=10090 GN=Stat3 PE=1 SV=2	Stat3	88.0538	18.2	10	10	46.0287	40.9072	46.2147	50.3455	72.243	61.8731	0.869527	0.772776	0.87304	0.951075	1.36474	1.16884	1.38536	0.0474334
P42567	Epidermal growth factor receptor substrate 15 OS=Mus musculus OX=10090 GN=Eps15 PE=1 SV=1	Eps15	98.471	14.4	11	11	34.5393	35.9953	39.6709	47.7609	50.5499	34.3982	0.853123	0.889085	0.979872	1.1797	1.24859	0.849638	1.2042	0.242653
P42669	Transcriptional activator protein Pur-alpha OS=Mus musculus OX=10090 GN=Pura PE=1 SV=1	Pura	34.8837	5.6	2	2	287.92	353.45	351.244	443.096	395.502	330.163	0.799268	0.981182	0.975057	1.23004	1.09792	0.916536	1.17746	0.214626
P42932	T-complex protein 1 subunit theta OS=Mus musculus OX=10090 GN=Cct8 PE=1 SV=3	Cct8	59.5555	47.4	22	22	215.24	197.735	213.897	238.142	227.766	236.282	0.971691	0.892668	0.965631	1.07508	1.02824	1.06669	1.12015	0.0202635
P43274	Histone H1.4 OS=Mus musculus OX=10090 GN=H1-4 PE=1 SV=2	H1-4	21.9773	12.8	2	2	1097.02	738.444	1123.18	1850.36	1760.2	1065.58	0.862125	0.580326	0.882684	1.45415	1.3833	0.837413	1.58049	0.115511
P43275	Histone H1.1 OS=Mus musculus OX=10090 GN=H1-1 PE=1 SV=2	H1-1	21.7851	5.2	1	1	484.199	342.187	499.415	669.809	628.815	417.872	0.954934	0.674859	0.984943	1.32099	1.24015	0.824124	1.29469	0.258594
P43276	Histone H1.5 OS=Mus musculus OX=10090 GN=H1-5 PE=1 SV=2	H1-5	22.5761	17.5	3	3	429.971	307.238	415.437	687.826	628.199	424.004	0.891847	0.637275	0.861702	1.42669	1.30301	0.87947	1.5096	0.0929395
P43277	Histone H1.3 OS=Mus musculus OX=10090 GN=H1-3 PE=1 SV=2	H1-3	22.0995	7.2	1	1	494.17	314.247	365.608	822.087	779.589	476.57	0.911677	0.579742	0.674497	1.51664	1.43824	0.879207	1.77019	0.0623388
P43406	Integrin alpha-V OS=Mus musculus OX=10090 GN=Itgav PE=1 SV=2	Itgav	115.36	8.4	8	8	36.4296	45.2494	41.8984	44.5132	43.0152	42.6289	0.861441	1.07	0.990762	1.05259	1.01717	1.00804	1.05325	0.438693
P45376	Aldo-keto reductase family 1 member B1 OS=Mus musculus OX=10090 GN=Akr1b1 PE=1 SV=3	Akr1b1	35.7322	52.2	16	16	563.418	667.604	609.557	577.872	605.57	587.888	0.935934	1.109	1.01258	0.959944	1.00596	0.976583	0.962377	0.516962
P45377	Aldose reductase-related protein 2 OS=Mus musculus OX=10090 GN=Akr1b8 PE=1 SV=2	Akr1b8	36.1205	12.7	4	4	295.512	323.006	364.869	279.458	273.818	277.804	0.977187	1.0681	1.20653	0.9241	0.90545	0.91863	0.84512	0.0552353
P45591	Cofilin-2 OS=Mus musculus OX=10090 GN=Cfl2 PE=1 SV=1	Cfl2	18.7096	28.3	4	4	128.406	166.541	114.458	128.096	116.765	128.274	0.984534	1.27693	0.877585	0.982157	0.895275	0.983519	0.911407	0.519911
P45952	Medium-chain specific acyl-CoA dehydrogenase, mitochondrial OS=Mus musculus OX=10090 GN=Acadm PE=1 SV=1	Acadm	46.4812	51.3	21	21	95697.7	99122.8	85914.1	77961.3	73978.4	83448.3	1.1125	1.15232	0.998764	0.906311	0.86001	0.970099	0.838472	0.033853
P46061	Ran GTPase-activating protein 1 OS=Mus musculus OX=10090 GN=Rangap1 PE=1 SV=2	Rangap1	63.5309	1.9	1	1		2.26338	29.61	30.3697	28.972	14.4057		0.107146	1.40171	1.43767	1.37151	0.681955	1.54251	0.563076
P46412	Glutathione peroxidase 3 OS=Mus musculus OX=10090 GN=Gpx3 PE=1 SV=2	Gpx3	25.4241	19	4	3	42.8368	26.2759	53.5412	46.8689	49.1678	34.8428	1.01375	0.621834	1.26708	1.10918	1.16358	0.824572	1.06706	0.706228
P46460	Vesicle-fusing ATPase OS=Mus musculus OX=10090 GN=Nsf PE=1 SV=2	Nsf	82.6134	20.3	14	14	392.195	388.546	381.222	410.94	400.29	404.557	0.989663	0.980454	0.961973	1.03696	1.01009	1.02086	1.04632	0.0160609
P46467	Vacuolar protein sorting-associated protein 4B OS=Mus musculus OX=10090 GN=Vps4b PE=1 SV=2	Vps4b	49.4193	9	3	2	63.0624	62.2453	71.5426	71.3703	72.1274	87.0056	0.88539	0.873917	1.00445	1.00203	1.01266	1.22155	1.17096	0.117387
P46471	26S proteasome regulatory subunit 7 OS=Mus musculus OX=10090 GN=Psmc2 PE=1 SV=5	Psmc2	48.6479	33	11	11	140.821	151.231	144.326	139.148	149.526	111.196	1.01037	1.08507	1.03553	0.998376	1.07283	0.797822	0.91634	0.359702
P46638	Ras-related protein Rab-11B OS=Mus musculus OX=10090 GN=Rab11b PE=1 SV=3	Rab11b	24.4895	35.3	7	1	814.28	799.138	715.272	736.585	759.746	736.411	1.07108	1.05117	0.940852	0.968886	0.999352	0.968658	0.958797	0.386286
P46664	Adenylosuccinate synthetase isozyme 2 OS=Mus musculus OX=10090 GN=Adss2 PE=1 SV=2	Adss2	50.021	11	4	4	35.3165	27.6503	29.3507	40.3426	42.9476	52.8504	0.927517	0.72618	0.770838	1.05952	1.12793	1.38801	1.4747	0.0244141
P46735	Unconventional myosin-Ib OS=Mus musculus OX=10090 GN=Myo1b PE=1 SV=3	Myo1b	128.564	16.5	15	13	156.416	165.238	155.962	190.037	178.79	173.369	0.920263	0.972168	0.917591	1.11807	1.0519	1.02001	1.13521	0.0183614
P46737	Lys-63-specific deubiquitinase BRCC36 OS=Mus musculus OX=10090 GN=Brcc3 PE=1 SV=1	Brcc3	33.34	3.8	1	1	18.229	15.8944	24.8725	16.5376	21.7246	21.0549	0.924447	0.806053	1.26136	0.838668	1.10172	1.06776	1.00544	0.9235
P46935	E3 ubiquitin-protein ligase NEDD4 OS=Mus musculus OX=10090 GN=Nedd4 PE=1 SV=3	Nedd4	102.706	20.3	15	15	113.242	105.122	99.3687	101.611	116.625	112.782	1.04732	0.972223	0.919016	0.939754	1.07862	1.04307	1.04182	0.508789
P46978	Dolichyl-diphosphooligosaccharide--protein glycosyltransferase subunit STT3A OS=Mus musculus OX=10090 GN=Stt3a PE=1 SV=1	Stt3a	80.5977	11.8	8	8	206.125	221.212	187.176	199.841	253.371	245.023	0.94211	1.01106	0.855498	0.913388	1.15805	1.11989	1.13624	0.231934
P47738	Aldehyde dehydrogenase, mitochondrial OS=Mus musculus OX=10090 GN=Aldh2 PE=1 SV=1	Aldh2	56.5375	53.2	23	20	20633.9	20135.6	18055.5	17109.9	15965.4	17887.6	1.12766	1.10043	0.986748	0.93507	0.872522	0.977574	0.866348	0.0534671
P47740	Aldehyde dehydrogenase family 3 member A2 OS=Mus musculus OX=10090 GN=Aldh3a2 PE=1 SV=2	Aldh3a2	53.9708	28.9	13	11	334.88	382.024	338.24	333.785	352.897	376.773	0.948401	1.08191	0.957917	0.945298	0.999425	1.06704	1.00788	0.885417
P47754	F-actin-capping protein subunit alpha-2 OS=Mus musculus OX=10090 GN=Capza2 PE=1 SV=3	Capza2	32.9671	47.2	10	8	449.254	435.691	530.94	661.929	624.025	541.34	0.831136	0.806044	0.982259	1.22459	1.15447	1.0015	1.29057	0.0406685
P47757	F-actin-capping protein subunit beta OS=Mus musculus OX=10090 GN=Capzb PE=1 SV=3	Capzb	31.3455	48.7	13	13	420.448	404.28	571.239	636.865	739.715	544.754	0.760463	0.731221	1.0332	1.1519	1.33792	0.985296	1.37635	0.0824263
P47791	Glutathione reductase, mitochondrial OS=Mus musculus OX=10090 GN=Gsr PE=1 SV=3	Gsr	53.6627	15.8	7	7	431.837	394.042	384.848	369.933	353.207	424.253	1.09877	1.0026	0.979208	0.941256	0.898701	1.07947	0.947689	0.442769
P47811	Mitogen-activated protein kinase 14 OS=Mus musculus OX=10090 GN=Mapk14 PE=1 SV=3	Mapk14	41.2872	3.1	1	1	42.0638	52.282	40.2267	36.2984	55.7117	43.9115	0.933043	1.1597	0.892295	0.805158	1.23578	0.974028	1.01002	0.993635
P47857	ATP-dependent 6-phosphofructokinase, muscle type OS=Mus musculus OX=10090 GN=Pfkm PE=1 SV=3	Pfkm	85.2686	41.3	26	22	1298.56	1856.61	1319.22	846.007	837.491	853.412	1.11126	1.58882	1.12894	0.723979	0.716692	0.730316	0.566983	0.00903803
P47911	Large ribosomal subunit protein eL6 OS=Mus musculus OX=10090 GN=Rpl6 PE=1 SV=3	Rpl6	33.5096	29.7	9	9	194.952	227.732	238.288	289.005	300.694	273.85	0.767264	0.896276	0.937822	1.13743	1.18343	1.07778	1.30648	0.0153391
P47915	Large ribosomal subunit protein eL29 OS=Mus musculus OX=10090 GN=Rpl29 PE=1 SV=2	Rpl29	17.587	6.9	1	1	6.05132	10.5081	7.78135	24.0079	23.0278	10.0279	0.446019	0.774511	0.573533	1.76953	1.69729	0.739119	2.34437	0.068901
P47934	Carnitine O-acetyltransferase OS=Mus musculus OX=10090 GN=Crat PE=1 SV=3	Crat	70.8397	40.3	25	25	9962.81	10570	8538.47	8166.64	7949.62	9070.61	1.10171	1.16886	0.944205	0.903087	0.879089	1.00305	0.866384	0.134195
P47941	Crk-like protein OS=Mus musculus OX=10090 GN=Crkl PE=1 SV=2	Crkl	33.83	23.4	5	5	38.0776	37.9894	45.3372	54.9856	60.718	39.9557	0.824596	0.822686	0.981809	1.19075	1.31489	0.865268	1.28216	0.164236
P47955	Large ribosomal subunit protein P1 OS=Mus musculus OX=10090 GN=Rplp1 PE=1 SV=1	Rplp1	11.4749	14	1	1	110.706	108.818	156.434	196.282	196.74	168.461	0.708563	0.696479	1.00124	1.25628	1.25922	1.07822	1.49347	0.0327719
P47962	Large ribosomal subunit protein uL18 OS=Mus musculus OX=10090 GN=Rpl5 PE=1 SV=3	Rpl5	34.4006	22.9	7	7	124.817	108.251	99.5437	165.588	174.613	149.774	0.910422	0.789592	0.726079	1.20781	1.27364	1.09246	1.47311	0.00817395
P47963	Large ribosomal subunit protein eL13 OS=Mus musculus OX=10090 GN=Rpl13 PE=1 SV=3	Rpl13	24.3055	14.2	3	3	70.2938	53.8505	78.5705	111.658	108.847	91.3218	0.819685	0.627942	0.916199	1.30203	1.26925	1.06489	1.53826	0.0269899
P47964	Large ribosomal subunit protein eL36 OS=Mus musculus OX=10090 GN=Rpl36 PE=1 SV=3	Rpl36	12.2537	28.6	3	3	118.049	105.266	114.313	175.78	172.25	172.851	0.825025	0.735688	0.798918	1.2285	1.20383	1.20803	1.54277	0.000233614
P48036	Annexin A5 OS=Mus musculus OX=10090 GN=Anxa5 PE=1 SV=1	Anxa5	35.7524	56.7	15	15	2455.02	2191.09	2834.87	2749.19	2713.53	2636.88	0.945416	0.843778	1.09169	1.0587	1.04497	1.01545	1.08269	0.324085
P48193	Protein 4.1 OS=Mus musculus OX=10090 GN=Epb41 PE=1 SV=2	Epb41	95.9112	18.6	14	12	140.295	110.459	115.584	98.8717	104.778	122.459	1.21564	0.957121	1.00153	0.856717	0.907893	1.0611	0.890185	0.302532
P48678	Prelamin-A/C OS=Mus musculus OX=10090 GN=Lmna PE=1 SV=2	Lmna	74.2376	49.8	29	29	975.519	805.662	1399.11	1532.88	1649.53	1122.04	0.782007	0.645845	1.12157	1.2288	1.32231	0.899463	1.35348	0.189927
P48758	Carbonyl reductase [NADPH] 1 OS=Mus musculus OX=10090 GN=Cbr1 PE=1 SV=3	Cbr1	30.6412	44	11	11	600.596	611.73	568.342	523.548	508.39	523.707	1.08011	1.10013	1.0221	0.941546	0.914284	0.94183	0.87363	0.0051013
P48774	Glutathione S-transferase Mu 5 OS=Mus musculus OX=10090 GN=Gstm5 PE=1 SV=1	Gstm5	26.6349	18.3	4	4	33.0122	20.0251	38.997	37.8223	43.0635	31.4892	0.969004	0.587794	1.14467	1.11019	1.26404	0.924299	1.22101	0.355925
P48787	Troponin I, cardiac muscle OS=Mus musculus OX=10090 GN=Tnni3 PE=1 SV=2	Tnni3	24.2588	29.9	5	5	252.134	91.4545	840.913	966.775	1987.02	487.585	0.327031	0.118621	1.09071	1.25396	2.57726	0.632423	2.90533	0.163695
P48962	ADP/ATP translocase 1 OS=Mus musculus OX=10090 GN=Slc25a4 PE=1 SV=4	Slc25a4	32.9043	45	18	18	144708	146237	122880	109974	114206	132709	1.12655	1.13845	0.956616	0.856149	0.889096	1.03314	0.862418	0.139048
P48999	Polyunsaturated fatty acid 5-lipoxygenase OS=Mus musculus OX=10090 GN=Alox5 PE=1 SV=3	Alox5	77.9672	19.4	11	11	110.787	128.245	101.438	92.0638	75.9047	88.7967	1.113	1.28839	1.01907	0.924901	0.762561	0.892078	0.75415	0.0360569
P49138	MAP kinase-activated protein kinase 2 OS=Mus musculus OX=10090 GN=Mapkapk2 PE=1 SV=2	Mapkapk2	44.05	2.8	1	1		25.4345	17.6278	34.3355	21.1875	21.7843		1.05652	0.732237	1.42625	0.8801	0.904891	1.19683	0.534177
P49182	Heparin cofactor 2 OS=Mus musculus OX=10090 GN=Serpind1 PE=1 SV=1	Serpind1	54.4967	2.5	1	1	34.0925	55.2742	39.4086	37.6092	48.4543	93.0078	0.664471	1.07731	0.768082	0.733011	0.944385	1.81274	1.39057	0.418608
P49222	Protein 4.2 OS=Mus musculus OX=10090 GN=Epb42 PE=1 SV=3	Epb42	76.7557	12	7	6	102.193	91.874	76.737	87.7534	96.1291	123.4	1.06067	0.953566	0.796459	0.910799	0.997731	1.28078	1.1347	0.404721
P49290	Eosinophil peroxidase OS=Mus musculus OX=10090 GN=Epx PE=1 SV=2	Epx	81.3801	1.7	1	1		20.1918	33.4055	32.7437	19.2032			0.765247	1.26603	1.24095	0.727779		0.969207	0.932509
P49312	Heterogeneous nuclear ribonucleoprotein A1 OS=Mus musculus OX=10090 GN=Hnrnpa1 PE=1 SV=2	Hnrnpa1	34.1962	29.1	7	6	158.561	165.217	197.164	230.418	216.541	175.205	0.832267	0.867201	1.03488	1.20943	1.13659	0.919628	1.1943	0.174937
P49443	Protein phosphatase 1A OS=Mus musculus OX=10090 GN=Ppm1a PE=1 SV=1	Ppm1a	42.4327	6.3	2	2	30.3506	35.6634	35.4944	58.3237	36.5598	33.9734	0.7905	0.928874	0.924473	1.51907	0.952221	0.884858	1.26942	0.299132
P49586	Choline-phosphate cytidylyltransferase A OS=Mus musculus OX=10090 GN=Pcyt1a PE=1 SV=1	Pcyt1a	41.6669	16.1	5	3	48.0928	49.2776	54.4626	43.0968	59.4719	52.0485	0.94161	0.964809	1.06632	0.843794	1.1644	1.01906	1.01834	0.918385
P49615	Cyclin-dependent kinase 5 OS=Mus musculus OX=10090 GN=Cdk5 PE=1 SV=1	Cdk5	33.2885	8.6	2	2	17.6392	25.8005	12.7838	39.2191	11.0956	17.9102	0.850435	1.24391	0.616342	1.89086	0.534951	0.863499	1.21346	0.82799
P49710	Hematopoietic lineage cell-specific protein OS=Mus musculus OX=10090 GN=Hcls1 PE=1 SV=2	Hcls1	54.2402	12.6	4	4	57.0655	55.1427	39.7697	84.4464	83.2074	105.825	0.804765	0.777649	0.560851	1.1909	1.17343	1.4924	1.79947	0.0128875
P49722	Proteasome subunit alpha type-2 OS=Mus musculus OX=10090 GN=Psma2 PE=1 SV=3	Psma2	25.9266	23.5	4	4	39.6812	34.6076	45.6611	45.6177	47.4317	40.4755	0.939293	0.819196	1.08084	1.07982	1.12275	0.958095	1.11317	0.297962
P49813	Tropomodulin-1 OS=Mus musculus OX=10090 GN=Tmod1 PE=1 SV=2	Tmod1	40.466	34.8	11	11	19.0166	12.3824	32.5058	32.8658	62.9037	21.1541	0.630983	0.410855	1.07856	1.09051	2.08718	0.701906	1.82965	0.240685
P49817	Caveolin-1 OS=Mus musculus OX=10090 GN=Cav1 PE=1 SV=1	Cav1	20.5387	34.8	7	5	3764.95	3201.88	3566.25	3765.71	3394.04	3435.52	1.06917	0.909264	1.01274	1.06938	0.963835	0.975614	1.0059	0.908871
P49935	Pro-cathepsin H OS=Mus musculus OX=10090 GN=Ctsh PE=1 SV=2	Ctsh	37.1703	10.5	2	2	31.7807	35.6875	39.4939	66.5097	64.6392	54.3078	0.652093	0.732254	0.810357	1.36468	1.3263	1.11431	1.73385	0.00350119
P50171	(3R)-3-hydroxyacyl-CoA dehydrogenase OS=Mus musculus OX=10090 GN=Hsd17b8 PE=1 SV=2	Hsd17b8	26.5883	68	12	12	6124.64	5935.27	5221.27	4720.91	4534.53	5383.5	1.15124	1.11565	0.981438	0.887386	0.852352	1.01193	0.847103	0.0797
P50172	11-beta-hydroxysteroid dehydrogenase 1 OS=Mus musculus OX=10090 GN=Hsd11b1 PE=1 SV=3	Hsd11b1	32.364	18.5	5	5	154.186	144.904	160.285	208.376	207.958	185.693	0.871601	0.819126	0.906075	1.17793	1.17556	1.0497	1.31053	0.00495905
P50247	Adenosylhomocysteinase OS=Mus musculus OX=10090 GN=Ahcy PE=1 SV=3	Ahcy	47.6882	32.2	13	13	180.825	174.133	211.491	242.874	235.532	184.572	0.882482	0.849824	1.03215	1.1853	1.14947	0.900772	1.17041	0.218221
P50285	Flavin-containing monooxygenase 1 OS=Mus musculus OX=10090 GN=Fmo1 PE=1 SV=1	Fmo1	59.9145	32.7	14	14	370.316	349.252	441.53	457.99	490.107	456.845	0.865886	0.816633	1.0324	1.07089	1.14598	1.06821	1.21001	0.0580076
P50396	Rab GDP dissociation inhibitor alpha OS=Mus musculus OX=10090 GN=Gdi1 PE=1 SV=3	Gdi1	50.5216	32.4	11	11	178.686	187.803	197.546	197.367	217.389	187.359	0.919364	0.96627	1.0164	1.01548	1.1185	0.963988	1.06752	0.286568
P50427	Steryl-sulfatase OS=Mus musculus OX=10090 GN=Sts PE=1 SV=1	Sts	66.5908	9.6	5	5	39.5433	32.3743	37.1989	33.2186	35.3464	50.3281	1.04057	0.851921	0.978877	0.874138	0.930128	1.32437	1.0896	0.639693
P50462	Cysteine and glycine-rich protein 3 OS=Mus musculus OX=10090 GN=Csrp3 PE=1 SV=1	Csrp3	20.8948	38.7	6	6	479.709	561.412	471.371	354.853	371.785	425.699	1.08009	1.26405	1.06132	0.798971	0.837092	0.958482	0.761879	0.0251357
P50516	V-type proton ATPase catalytic subunit A OS=Mus musculus OX=10090 GN=Atp6v1a PE=1 SV=2	Atp6v1a	68.3261	15.7	7	7	57.4515	61.5193	83.6343	85.8661	93.0173	79.3615	0.747986	0.800945	1.08887	1.11793	1.21103	1.03324	1.27462	0.110092
P50518	V-type proton ATPase subunit E 1 OS=Mus musculus OX=10090 GN=Atp6v1e1 PE=1 SV=2	Atp6v1e1	26.1574	10.2	2	2	42.5437	48.5861	77.9526	91.9007	93.4546	66.1898	0.60686	0.693052	1.11195	1.31091	1.33307	0.944158	1.48771	0.122763
P50544	Very long-chain specific acyl-CoA dehydrogenase, mitochondrial OS=Mus musculus OX=10090 GN=Acadvl PE=1 SV=3	Acadvl	70.8755	68.4	37	37	53827.7	57207	48798.5	45019.8	43527.8	49321.9	1.08486	1.15297	0.983501	0.907345	0.877274	0.99405	0.862584	0.0687248
P50580	Proliferation-associated protein 2G4 OS=Mus musculus OX=10090 GN=Pa2g4 PE=1 SV=3	Pa2g4	43.6988	16.8	6	6	79.0834	64.6203	74.9398	97.7172	90.4287	74.4472	0.986003	0.805678	0.934341	1.21833	1.12745	0.928198	1.20101	0.148581
P50637	Translocator protein OS=Mus musculus OX=10090 GN=Tspo PE=1 SV=1	Tspo	18.8408	8.3	3	3	316.439	411.244	280.098	295.935	266.807	367.211	0.979821	1.27338	0.867296	0.916334	0.826142	1.13703	0.922773	0.631787
P50752	Troponin T, cardiac muscle OS=Mus musculus OX=10090 GN=Tnnt2 PE=1 SV=2	Tnnt2	35.8254	35.9	11	10	446.989	149.794	841.943	1272.59	2162.72	518.44	0.497348	0.16667	0.936798	1.41596	2.40637	0.576848	2.74809	0.175043
P51125	Calpastatin OS=Mus musculus OX=10090 GN=Cast PE=1 SV=2	Cast	84.9217	15.6	8	8	65.5657	83.2506	77.7425	98.6029	80.5722	77.6722	0.813797	1.0333	0.964934	1.22385	1.00006	0.964062	1.13369	0.291
P51150	Ras-related protein Rab-7a OS=Mus musculus OX=10090 GN=Rab7a PE=1 SV=2	Rab7a	23.4897	70	12	12	651.494	676.629	666.456	733.674	752.739	707.91	0.933172	0.969174	0.954603	1.05088	1.07819	1.01398	1.10014	0.0104102
P51174	Long-chain specific acyl-CoA dehydrogenase, mitochondrial OS=Mus musculus OX=10090 GN=Acadl PE=1 SV=2	Acadl	47.9079	41.9	19	19	50895.2	54856.6	47103.1	44142.2	42534.8	47600	1.06352	1.1463	0.984282	0.92241	0.88882	0.994664	0.87846	0.0794917
P51175	Protoporphyrinogen oxidase OS=Mus musculus OX=10090 GN=Ppox PE=1 SV=1	Ppox	50.8706	44.4	16	16	429.327	384.86	413.013	395.776	384.773	433.242	1.05529	0.945992	1.01519	0.972826	0.94578	1.06492	0.989075	0.826113
P51410	Large ribosomal subunit protein uL6 OS=Mus musculus OX=10090 GN=Rpl9 PE=1 SV=2	Rpl9	21.8814	15.1	2	2	28.552	98.9151	60.3195	146.016	180.121	142.899	0.260819	0.903579	0.551011	1.33384	1.64538	1.30537	2.49771	0.0489326
P51432	1-phosphatidylinositol 4,5-bisphosphate phosphodiesterase beta-3 OS=Mus musculus OX=10090 GN=Plcb3 PE=1 SV=2	Plcb3	139.487	1.1	1	1	11.1604	59.4306	25.5927	52.6458	36.7393	70.4242	0.261579	1.39294	0.599846	1.23392	0.861102	1.65061	1.6615	0.251414
P51437	Cathelicidin antimicrobial peptide OS=Mus musculus OX=10090 GN=Camp PE=1 SV=2	Camp	19.4534	19.8	2	2				40.5993	25.3549	17.302				1.46293	0.913622	0.623449
P51637	Caveolin-3 OS=Mus musculus OX=10090 GN=Cav3 PE=1 SV=1	Cav3	17.3584	7.9	1	1	111.653	145.581	155.252	86.6574	171.178	93.6589	0.876879	1.14333	1.21929	0.680572	1.34436	0.73556	0.852135	0.449544
P51660	Peroxisomal multifunctional enzyme type 2 OS=Mus musculus OX=10090 GN=Hsd17b4 PE=1 SV=3	Hsd17b4	79.4818	38.6	23	23	310.197	416.436	374.781	322.132	367.107	334.659	0.875721	1.17565	1.05805	0.909416	1.03638	0.944782	0.929622	0.516352
P51667	Myosin regulatory light chain 2, ventricular/cardiac muscle isoform OS=Mus musculus OX=10090 GN=Myl2 PE=1 SV=3	Myl2	18.8644	41.6	8	6	608.458	218.837	1172.42	4973.66	8763.38	3366.05	0.191111	0.0687346	0.368244	1.56218	2.75249	1.05724	8.55278	0.0153308
P51859	Hepatoma-derived growth factor OS=Mus musculus OX=10090 GN=Hdgf PE=1 SV=2	Hdgf	26.2687	26.6	5	4	210.882	186.509	279.295	309.675	252.909	245.536	0.852161	0.753669	1.12861	1.25137	1.02199	0.992196	1.19423	0.25333
P51863	V-type proton ATPase subunit d 1 OS=Mus musculus OX=10090 GN=Atp6v0d1 PE=1 SV=2	Atp6v0d1	40.3011	14	5	5	151.265	167.651	148.451	178.336	180.96	182.181	0.899633	0.997087	0.882898	1.06064	1.07624	1.0835	1.15857	0.0178838
P51881	ADP/ATP translocase 2 OS=Mus musculus OX=10090 GN=Slc25a5 PE=1 SV=3	Slc25a5	32.9313	66.4	23	10	178724	169686	140728	140770	140708	157839	1.15497	1.09657	0.909435	0.909705	0.909306	1.02001	0.898147	0.274665
P51885	Lumican OS=Mus musculus OX=10090 GN=Lum PE=1 SV=2	Lum	38.265	8.3	3	3	170.871	169.955	205.031	245.418	132.052	232.956	0.886658	0.881902	1.06392	1.27348	0.685222	1.20882	1.11829	0.722746
P51912	Neutral amino acid transporter B(0) OS=Mus musculus OX=10090 GN=Slc1a5 PE=1 SV=2	Slc1a5	58.483	2.4	1	1	61.5181	38.0581	38.4216	46.4333	36.6815	66.305	1.28422	0.794483	0.802073	0.96932	0.765746	1.38415	1.08277	0.762085
P52196	Thiosulfate sulfurtransferase OS=Mus musculus OX=10090 GN=Tst PE=1 SV=3	Tst	33.4659	57.9	15	15	1790.72	1893.81	1645.44	1595.25	1475.16	1797.1	1.05363	1.11428	0.968146	0.938614	0.867956	1.05738	0.913234	0.259827
P52332	Tyrosine-protein kinase JAK1 OS=Mus musculus OX=10090 GN=Jak1 PE=1 SV=1	Jak1	133.367	4.5	4	4	51.5348	50.5195	59.1475	82.9028	82.9036	64.401	0.789989	0.774425	0.906685	1.27084	1.27085	0.987217	1.42807	0.0227085
P52430	Serum paraoxonase/arylesterase 1 OS=Mus musculus OX=10090 GN=Pon1 PE=1 SV=2	Pon1	39.5652	3.9	1	1	16.155	56.8103	13.4449	20.4433	21.2526	33.0764	0.601367	2.11476	0.500484	0.761001	0.791124	1.23127	0.865318	0.920549
P52480	Pyruvate kinase PKM OS=Mus musculus OX=10090 GN=Pkm PE=1 SV=4	Pkm	57.8449	63.1	28	27	2605.54	3098.98	2533.36	2358.7	2420.52	2507.38	1.007	1.19771	0.979111	0.911606	0.935497	0.969068	0.884524	0.143284
P52503	NADH dehydrogenase [ubiquinone] iron-sulfur protein 6, mitochondrial OS=Mus musculus OX=10090 GN=Ndufs6 PE=1 SV=2	Ndufs6	13.0198	59.5	6	6	7364	8099.16	6884.04	6559.23	5654.01	6504.04	1.07597	1.18338	1.00584	0.95838	0.826116	0.950317	0.837567	0.0581441
P52760	2-iminobutanoate/2-iminopropanoate deaminase OS=Mus musculus OX=10090 GN=Rida PE=1 SV=3	Rida	14.2554	40.7	4	4	82.1552	76.6078	63.0405	68.6516	57.1825	73.5797	1.17025	1.09123	0.897976	0.977903	0.814533	1.0481	0.899057	0.387605
P52795	Ephrin-B1 OS=Mus musculus OX=10090 GN=Efnb1 PE=1 SV=1	Efnb1	37.8593	8.7	2	2	37.1973	26.1699	31.8773	69.2505	35.2786	21.7751	1.00738	0.708735	0.863304	1.87545	0.955417	0.589716	1.3261	0.635318
P52825	Carnitine O-palmitoyltransferase 2, mitochondrial OS=Mus musculus OX=10090 GN=Cpt2 PE=1 SV=2	Cpt2	73.9805	46.5	29	29	13645.8	13869.7	12136.9	11114	10665.6	12435.5	1.1084	1.12659	0.985834	0.902754	0.866332	1.01009	0.862877	0.0762962
P52840	Sulfotransferase 1A1 OS=Mus musculus OX=10090 GN=Sult1a1 PE=1 SV=1	Sult1a1	33.9745	27.8	6	6	35.3431	31.2979	31.8005	34.5877	24.0599	30.6851	1.12933	1.00007	1.01613	1.10519	0.768791	0.98049	0.90747	0.399684
P53026	Large ribosomal subunit protein uL1 OS=Mus musculus OX=10090 GN=Rpl10a PE=1 SV=3	Rpl10a	24.9164	22.1	5	5	178.844	171.803	172.927	253.372	263.486	237.948	0.839393	0.806349	0.811621	1.18919	1.23665	1.1168	1.44164	0.000344872
P53395	Lipoamide acyltransferase component of branched-chain alpha-keto acid dehydrogenase complex, mitochondrial OS=Mus musculus OX=10090 GN=Dbt PE=1 SV=2	Dbt	53.2465	54.4	24	24	4622.26	4759.89	4056.23	3512.93	3673.66	4130.31	1.12031	1.15367	0.983119	0.851437	0.890396	1.00107	0.842133	0.0672527
P53810	Phosphatidylinositol transfer protein alpha isoform OS=Mus musculus OX=10090 GN=Pitpna PE=1 SV=2	Pitpna	31.8934	48.7	13	13	470.816	504.286	414.219	410.441	390.343	449.989	1.07	1.14606	0.941374	0.932788	0.887111	1.02267	0.900276	0.219231
P53811	Phosphatidylinositol transfer protein beta isoform OS=Mus musculus OX=10090 GN=Pitpnb PE=1 SV=2	Pitpnb	31.487	55	14	12	830.243	854.233	762.556	758.983	701.164	881.985	1.04015	1.07021	0.955352	0.950875	0.878438	1.10498	0.957132	0.565135
P53986	Monocarboxylate transporter 1 OS=Mus musculus OX=10090 GN=Slc16a1 PE=1 SV=1	Slc16a1	53.2672	15.2	8	8	1979.01	2508.01	1510.84	1299.86	1307.36	1652.51	1.15759	1.46702	0.883739	0.760328	0.764715	0.96661	0.710207	0.120509
P53994	Ras-related protein Rab-2A OS=Mus musculus OX=10090 GN=Rab2a PE=1 SV=1	Rab2a	23.5475	48.6	8	3	233.28	235.753	230.024	234.141	266.203	225.99	0.981961	0.992372	0.968257	0.985586	1.12055	0.951277	1.03902	0.515341
P53996	CCHC-type zinc finger nucleic acid binding protein OS=Mus musculus OX=10090 GN=Cnbp PE=1 SV=2	Cnbp	19.5918	35.4	5	5	30.2162	45.3243	63.2699	53.0825	57.1683	50.4973	0.605215	0.907821	1.26726	1.06321	1.14505	1.01144	1.15804	0.429993
P54071	Isocitrate dehydrogenase [NADP], mitochondrial OS=Mus musculus OX=10090 GN=Idh2 PE=1 SV=3	Idh2	50.9062	57.1	30	29	137008	141202	119357	117166	108638	131912	1.0884	1.12171	0.948178	0.930772	0.863027	1.04791	0.899764	0.237897
P54099	DNA polymerase subunit gamma-1 OS=Mus musculus OX=10090 GN=Polg PE=1 SV=3	Polg	136.757	6.5	6	6	70.4482	70.0161	72.4662	63.7709	62.6173	77.695	1.01361	1.00739	1.04265	0.917537	0.900938	1.11788	0.95845	0.536457
P54116	Stomatin OS=Mus musculus OX=10090 GN=Stom PE=1 SV=3	Stom	31.3753	40.8	9	9	733.379	935.064	660.622	569.159	583.034	731.139	1.0446	1.33187	0.940969	0.810691	0.830454	1.04141	0.808621	0.185165
P54227	Stathmin OS=Mus musculus OX=10090 GN=Stmn1 PE=1 SV=2	Stmn1	17.2745	8.7	1	1	19.3509	21.0221	13.1284	25.8135	46.0564	28.4276	0.754918	0.820115	0.512166	1.00703	1.79675	1.10902	1.87467	0.0559137
P54310	Hormone-sensitive lipase OS=Mus musculus OX=10090 GN=Lipe PE=1 SV=2	Lipe	83.3475	5	3	3	24.233	21.8322	33.5707	37.548	44.9348	36.9972	0.730218	0.657875	1.01159	1.13144	1.35403	1.11484	1.50033	0.0435705
P54726	UV excision repair protein RAD23 homolog A OS=Mus musculus OX=10090 GN=Rad23a PE=1 SV=2	Rad23a	39.7065	5	2	2	44.7623	68.5047	52.2027	55.8812	39.5296	49.1855	0.866182	1.32562	1.01016	1.08134	0.764927	0.951776	0.873854	0.465492
P54728	UV excision repair protein RAD23 homolog B OS=Mus musculus OX=10090 GN=Rad23b PE=1 SV=2	Rad23b	43.5126	11.8	5	4	72.5171	79.103	98.3018	92.8448	103.677	90.9566	0.809643	0.883174	1.09753	1.0366	1.15754	1.01552	1.15027	0.213294
P54754	Ephrin type-B receptor 3 OS=Mus musculus OX=10090 GN=Ephb3 PE=1 SV=2	Ephb3	109.662	4.9	3	1	25.4316	22.5018	29.1658	32.5554	36.3016	39.0838	0.824631	0.72963	0.945713	1.05562	1.17709	1.26731	1.40002	0.0209208
P54761	Ephrin type-B receptor 4 OS=Mus musculus OX=10090 GN=Ephb4 PE=1 SV=2	Ephb4	108.848	1.8	1	1	6.03181	10.401	8.73551	3.75343	9.33566		0.78832	1.35934	1.14168	0.490549	1.22011		0.780094	0.475281
P54763	Ephrin type-B receptor 2 OS=Mus musculus OX=10090 GN=Ephb2 PE=1 SV=3	Ephb2	109.899	1	1	1	120.675	93.6967	108.825	68.7869	122.106	153.426	1.0847	0.842197	0.978182	0.618294	1.09755	1.37908	1.06535	0.95377
P54775	26S proteasome regulatory subunit 6B OS=Mus musculus OX=10090 GN=Psmc4 PE=1 SV=2	Psmc4	47.4083	18.2	6	6	38.895	50.1823	66.7533	60.5114	53.9473	59.7076	0.707188	0.912414	1.21371	1.10022	0.98087	1.0856	1.11766	0.449064
P54822	Adenylosuccinate lyase OS=Mus musculus OX=10090 GN=Adsl PE=1 SV=2	Adsl	54.8662	15.9	6	6	58.0828	52.1336	61.92	44.2638	41.6102	53.17	1.11992	1.00521	1.19391	0.853468	0.802304	1.02519	0.807754	0.0719835
P54823	Probable ATP-dependent RNA helicase DDX6 OS=Mus musculus OX=10090 GN=Ddx6 PE=1 SV=1	Ddx6	54.1916	20.9	8	8	73.0787	63.2379	44.7204	74.2553	77.2976	92.1951	1.03222	0.893222	0.631667	1.04884	1.09181	1.30224	1.3464	0.121978
P54869	Hydroxymethylglutaryl-CoA synthase, mitochondrial OS=Mus musculus OX=10090 GN=Hmgcs2 PE=1 SV=2	Hmgcs2	56.8228	14.2	7	6	127.513	125.754	142.787	132.132	114.058	93.1256	1.0404	1.02605	1.16503	1.07808	0.930617	0.759827	0.856739	0.209151
P55065	Phospholipid transfer protein OS=Mus musculus OX=10090 GN=Pltp PE=1 SV=1	Pltp	54.4531	10.3	4	4	86.7936	91.0159	71.734	73.873	85.2762	106.783	1.01026	1.0594	0.834965	0.859862	0.992592	1.24292	1.06567	0.681855
P55258	Ras-related protein Rab-8A OS=Mus musculus OX=10090 GN=Rab8a PE=1 SV=2	Rab8a	23.6682	12.6	2	2	25.227	33.4412	28.8558	35.3975	24.9968	20.8584	0.896819	1.18883	1.02582	1.25838	0.888634	0.741515	0.928347	0.626292
P55264	Adenosine kinase OS=Mus musculus OX=10090 GN=Adk PE=1 SV=2	Adk	40.1487	13.9	4	4	52.0903	62.3843	35.2558	53.5041	47.8261	56.4327	1.01642	1.21728	0.687932	1.04401	0.933213	1.10115	1.05365	0.682651
P55284	Cadherin-5 OS=Mus musculus OX=10090 GN=Cdh5 PE=1 SV=2	Cdh5	87.903	6.8	5	5	130.555	124.417	162.538	151.249	178.039	140.074	0.883252	0.841723	1.09962	1.02325	1.2045	0.947651	1.12419	0.334488
P55302	Alpha-2-macroglobulin receptor-associated protein OS=Mus musculus OX=10090 GN=Lrpap1 PE=1 SV=1	Lrpap1	42.215	27.8	10	10	186.468	215.836	178.248	178.589	206.702	215.038	0.947435	1.09665	0.905669	0.907402	1.05024	1.0926	1.03407	0.69762
P55772	Ectonucleoside triphosphate diphosphohydrolase 1 OS=Mus musculus OX=10090 GN=Entpd1 PE=1 SV=1	Entpd1	57.2053	14.5	7	7	516.912	441.454	444.909	437.486	445.222	404.022	1.15296	0.984653	0.99236	0.975804	0.993058	0.901164	0.916949	0.226154
P56213	FAD-linked sulfhydryl oxidase ALR OS=Mus musculus OX=10090 GN=Gfer PE=1 SV=2	Gfer	22.8765	36.4	8	8	281.135	198.153	260.063	244.666	271.159	221.328	1.14243	0.805225	1.05681	0.994237	1.1019	0.899402	0.997028	0.972257
P56394	Cytochrome c oxidase copper chaperone OS=Mus musculus OX=10090 GN=Cox17 PE=1 SV=2	Cox17	6.78401	46	2	2	41.6187	190.294	115.993	138.902	144.615	168.28	0.312256	1.42774	0.870269	1.04215	1.08501	1.26257	1.29862	0.390488
P56395	Cytochrome b5 OS=Mus musculus OX=10090 GN=Cyb5a PE=1 SV=2	Cyb5a	15.241	47.8	5	5	190.702	166.673	251.83	334.31	339.073	282.655	0.731011	0.638904	0.965332	1.2815	1.29976	1.08349	1.56932	0.0265652
P56399	Ubiquitin carboxyl-terminal hydrolase 5 OS=Mus musculus OX=10090 GN=Usp5 PE=1 SV=1	Usp5	95.8333	18.5	12	12	109.514	111.725	94.649	98.331	97.7617	110.407	1.05575	1.07706	0.912444	0.94794	0.942451	1.06436	0.97028	0.680496
P56480	ATP synthase subunit beta, mitochondrial OS=Mus musculus OX=10090 GN=Atp5f1b PE=1 SV=2	Atp5f1b	56.3005	57.8	27	27	168070	171879	149192	139467	134749	150789	1.10312	1.12813	0.979223	0.915393	0.884427	0.989704	0.868882	0.0642414
P56501	Putative mitochondrial transporter UCP3 OS=Mus musculus OX=10090 GN=Ucp3 PE=1 SV=1	Ucp3	33.9106	49.4	13	11	720.833	783.984	655.528	614.925	592.741	650.195	1.07635	1.17065	0.978837	0.918208	0.885083	0.970874	0.859983	0.0629399
P56528	ADP-ribosyl cyclase/cyclic ADP-ribose hydrolase 1 OS=Mus musculus OX=10090 GN=Cd38 PE=1 SV=2	Cd38	34.4078	14.5	4	4	289.912	288.644	288.045	275.159	306.589	265.18	1.01514	1.0107	1.0086	0.963481	1.07354	0.92854	0.977298	0.59866
P56546	C-terminal-binding protein 2 OS=Mus musculus OX=10090 GN=Ctbp2 PE=1 SV=2	Ctbp2	48.9569	4.5	2	2	31.4156	26.8477	21.5086	63.7547	45.0979	13.9198	0.930629	0.795314	0.637152	1.88861	1.33594	0.412349	1.53904	0.607167
P56565	Protein S100-A1 OS=Mus musculus OX=10090 GN=S100a1 PE=1 SV=2	S100a1	10.5048	29.8	2	2	61.7952	74.0176	44.1941	32.8173	56.4473	61.8482	1.11975	1.34122	0.800813	0.59466	1.02284	1.12071	0.839483	0.489362
P56695	Wolframin OS=Mus musculus OX=10090 GN=Wfs1 PE=1 SV=1	Wfs1	100.579	5.3	4	4	39.5256	53.5123	50.1122	44.9808	57.8051	62.5105	0.768865	1.04094	0.974798	0.87498	1.12444	1.21597	1.15471	0.351803
P56959	RNA-binding protein FUS OS=Mus musculus OX=10090 GN=Fus PE=1 SV=1	Fus	52.6731	7.5	4	4	104.117	83.1858	133.607	137.593	148.431	151.057	0.824156	0.65847	1.05759	1.08914	1.17493	1.19572	1.362	0.0795655
P57716	Nicastrin OS=Mus musculus OX=10090 GN=Ncstn PE=1 SV=3	Ncstn	78.492	12.3	8	8	57.7665	73.3449	69.8051	63.905	66.3971	79.8014	0.843265	1.07068	1.019	0.932874	0.969254	1.16493	1.04573	0.675276
P57776	Elongation factor 1-delta OS=Mus musculus OX=10090 GN=Eef1d PE=1 SV=3	Eef1d	31.293	37.4	9	8	209.539	189.441	221.18	247.874	260.228	235.958	0.921578	0.833186	0.972774	1.09018	1.14451	1.03777	1.19979	0.0265396
P57780	Alpha-actinin-4 OS=Mus musculus OX=10090 GN=Actn4 PE=1 SV=1	Actn4	104.977	45.6	38	31	1068.09	937.637	1116.51	1232.22	1321.09	1025.76	0.956315	0.839511	0.999664	1.10326	1.18284	0.918414	1.14631	0.219352
P58006	Sestrin-1 OS=Mus musculus OX=10090 GN=Sesn1 PE=1 SV=3	Sesn1	56.6372	1.8	1	1	177.81	164.963	65.754	113.293	113.5	131.574	1.39114	1.29063	0.514445	0.886377	0.887998	1.02941	0.877218	0.899186
P58137	Acyl-coenzyme A thioesterase 8 OS=Mus musculus OX=10090 GN=Acot8 PE=1 SV=1	Acot8	35.8271	16.2	4	4	185.514	136.48	231.707	128.472	142.337	151.558	1.14038	0.838957	1.42433	0.789734	0.874963	0.931643	0.762808	0.195087
P58252	Elongation factor 2 OS=Mus musculus OX=10090 GN=Eef2 PE=1 SV=2	Eef2	95.314	38.2	32	31	493.425	492.152	522.009	558.92	589.468	532.695	0.928459	0.926064	0.982245	1.0517	1.10918	1.00235	1.11508	0.036261
P58281	Dynamin-like 120 kDa protein, mitochondrial OS=Mus musculus OX=10090 GN=Opa1 PE=1 SV=1	Opa1	111.339	45.9	41	41	1325.92	1336.23	1267.66	1280.98	1214	1293.6	1.03072	1.03874	0.985435	0.995788	0.943718	1.0056	0.964062	0.225947
P58389	Serine/threonine-protein phosphatase 2A activator OS=Mus musculus OX=10090 GN=Ptpa PE=1 SV=1	Ptpa	36.7101	15.8	5	5	80.0324	88.5318	77.9518	107.653	111.421	105.331	0.841087	0.93041	0.819222	1.13136	1.17096	1.10696	1.31596	0.00280556
P58771	Tropomyosin alpha-1 chain OS=Mus musculus OX=10090 GN=Tpm1 PE=1 SV=1	Tpm1	32.6805	38	11	6	2725	1248.79	6067.85	8769.69	14263.3	4416.32	0.436105	0.199854	0.97109	1.40349	2.28268	0.706781	2.73355	0.126548
P58774	Tropomyosin beta chain OS=Mus musculus OX=10090 GN=Tpm2 PE=1 SV=1	Tpm2	32.8367	15.5	5	5	328.355	274.823	508.72	377.198	476.747	215.98	0.902974	0.755761	1.39898	1.03729	1.31105	0.593944	0.962251	0.860623
P59114	mRNA (2'-O-methyladenosine-N(6)-)-methyltransferase OS=Mus musculus OX=10090 GN=Pcif1 PE=1 SV=1	Pcif1	80.5045	1.8	1	1			13.1177	6.80031	16.7897	18.1767			0.956026	0.495609	1.22364	1.32473	1.06133
P59266	Acyl-coenzyme A diphosphatase FITM2 OS=Mus musculus OX=10090 GN=Fitm2 PE=1 SV=1	Fitm2	30.0162	5	1	1	767.155	719.509	484.657	560.329	668.791	716.727	1.17507	1.10209	0.742358	0.858267	1.0244	1.09782	0.987077	0.993811
P60122	RuvB-like 1 OS=Mus musculus OX=10090 GN=Ruvbl1 PE=1 SV=1	Ruvbl1	50.214	24.3	9	9	104.847	78.7567	136.52	165.554	149.35	141.48	0.810144	0.608545	1.05488	1.27922	1.15401	1.0932	1.42565	0.0845805
P60229	Eukaryotic translation initiation factor 3 subunit E OS=Mus musculus OX=10090 GN=Eif3e PE=1 SV=1	Eif3e	52.2208	18.2	8	8	68.6705	71.456	74.0888	68.9936	77.3009	71.657	0.953388	0.992061	1.02861	0.957874	1.07321	0.994852	1.01744	0.698458
P60335	Poly(rC)-binding protein 1 OS=Mus musculus OX=10090 GN=Pcbp1 PE=1 SV=1	Pcbp1	37.4978	19.9	5	5	525.483	496.038	588.983	649.359	722.702	611.401	0.877276	0.828117	0.983287	1.08408	1.20653	1.02071	1.23158	0.0412903
P60670	Nuclear protein localization protein 4 homolog OS=Mus musculus OX=10090 GN=Nploc4 PE=1 SV=3	Nploc4	68.0172	2.3	1	1	67.4177	73.7069	144.363	70.8719	62.9874	62.6401	0.839247	0.917538	1.7971	0.882246	0.784097	0.779773	0.688294	0.266967
P60710	Actin, cytoplasmic 1 OS=Mus musculus OX=10090 GN=Actb PE=1 SV=1	Actb	41.7367	30.1	7	1	13972.4	13736.8	17478.6	20093.5	20830.3	16590.4	0.81629	0.802525	1.02112	1.17389	1.21694	0.969234	1.27278	0.0819691
P60766	Cell division control protein 42 homolog OS=Mus musculus OX=10090 GN=Cdc42 PE=1 SV=2	Cdc42	21.2586	31.4	5	5	483.753	390.901	398.843	405.859	425.391	410.689	1.15388	0.932405	0.951349	0.968083	1.01467	0.979605	0.975219	0.781519
P60843	Eukaryotic initiation factor 4A-I OS=Mus musculus OX=10090 GN=Eif4a1 PE=1 SV=1	Eif4a1	46.1539	38.4	14	6	159.619	146.297	185.332	195.026	213.672	185.584	0.882254	0.808618	1.02438	1.07796	1.18102	1.02577	1.20974	0.0739384
P60867	Small ribosomal subunit protein uS10 OS=Mus musculus OX=10090 GN=Rps20 PE=1 SV=1	Rps20	13.3727	25.2	3	3	110.122	102.524	113.106	171.276	193.981	167.088	0.77	0.716873	0.790864	1.1976	1.35635	1.16831	1.63419	0.000860162
P60904	DnaJ homolog subfamily C member 5 OS=Mus musculus OX=10090 GN=Dnajc5 PE=1 SV=1	Dnajc5	22.1007	7.1	1	1	49.8054	12.5705	37.7219	22.7814	34.2592	25.5358	1.63588	0.412882	1.23899	0.748264	1.12526	0.838733	0.824958	0.903358
P61014	Cardiac phospholamban OS=Mus musculus OX=10090 GN=Pln PE=1 SV=1	Pln	6.09451	21.2	1	1	537.73	481.963	736.611	977.144	1405.33	723.412	0.663565	0.594748	0.908986	1.20581	1.7342	0.892698	1.76842	0.0753603
P61021	Ras-related protein Rab-5B OS=Mus musculus OX=10090 GN=Rab5b PE=1 SV=1	Rab5b	23.7068	24.2	4	4	106.225	93.6103	102.016	112.112	93.4826	103.789	1.04273	0.918896	1.00141	1.10051	0.917643	1.01881	1.02495	0.736602
P61022	Calcineurin B homologous protein 1 OS=Mus musculus OX=10090 GN=Chp1 PE=1 SV=2	Chp1	22.4321	21	3	3	34.3054	46.2434	38.4331	64.8572	68.6262	37.6261	0.709544	0.956458	0.794918	1.34145	1.4194	0.778226	1.43811	0.184745
P61027	Ras-related protein Rab-10 OS=Mus musculus OX=10090 GN=Rab10 PE=1 SV=1	Rab10	22.5409	26	4	4	78.1579	107.256	90.3897	98.7119	87.8392	78.0541	0.867764	1.19083	1.00357	1.09597	0.975252	0.866612	0.959397	0.757422
P61028	Ras-related protein Rab-8B OS=Mus musculus OX=10090 GN=Rab8b PE=1 SV=1	Rab8b	23.6031	12.6	2	2	39.8425	51.0227	51.5365	81.0924	60.8754	76.4321	0.662567	0.848489	0.857033	1.34854	1.01234	1.27104	1.53369	0.0244531
P61079	Ubiquitin-conjugating enzyme E2 D3 OS=Mus musculus OX=10090 GN=Ube2d3 PE=1 SV=1	Ube2d3	16.6872	7.5	1	1	154.327	198.209	170.681	211.986	233.235	251.669	0.758919	0.974714	0.839341	1.04246	1.14696	1.23761	1.33193	0.030254
P61087	Ubiquitin-conjugating enzyme E2 K OS=Mus musculus OX=10090 GN=Ube2k PE=1 SV=3	Ube2k	22.4066	11.5	2	2	49.5079	58.5562	43.4516	66.0238	52.4634	52.9095	0.919901	1.08803	0.80737	1.22678	0.974816	0.983105	1.13121	0.336538
P61089	Ubiquitin-conjugating enzyme E2 N OS=Mus musculus OX=10090 GN=Ube2n PE=1 SV=1	Ube2n	17.1378	48	7	6	299.897	347.231	340.002	423.382	369.816	302.648	0.86385	1.0002	0.979374	1.21955	1.06525	0.871777	1.11013	0.418064
P61161	Actin-related protein 2 OS=Mus musculus OX=10090 GN=Actr2 PE=1 SV=1	Actr2	44.7608	31	10	10	240.326	204.51	262.246	320.716	317.264	286.081	0.884015	0.75227	0.964645	1.17972	1.16703	1.05232	1.30687	0.0289826
P61202	COP9 signalosome complex subunit 2 OS=Mus musculus OX=10090 GN=Cops2 PE=1 SV=1	Cops2	51.5967	17.4	7	7	114.215	130.07	134.652	167.655	139.744	143.873	0.825445	0.940026	0.973141	1.21166	1.00994	1.03979	1.19089	0.0825871
P61222	ATP-binding cassette sub-family E member 1 OS=Mus musculus OX=10090 GN=Abce1 PE=1 SV=1	Abce1	67.3143	2	1	1	41.2946	104.493	80.7688	77.4168	80.8356	90.3274	0.521466	1.31953	1.01994	0.977616	1.02079	1.14065	1.09721	0.596266
P61226	Ras-related protein Rap-2b OS=Mus musculus OX=10090 GN=Rap2b PE=1 SV=1	Rap2b	20.5043	26.8	4	2	118.169	105.413	89.1597	121.266	95.0056	99.7338	1.12766	1.00594	0.850833	1.15721	0.906619	0.951739	1.01043	0.923396
P61255	Large ribosomal subunit protein uL24 OS=Mus musculus OX=10090 GN=Rpl26 PE=1 SV=1	Rpl26	17.2582	11.7	2	2	25.4036	46.9449	38.7641	53.1934	61.3555	40.5456	0.572568	1.05808	0.873697	1.19892	1.38288	0.91385	1.39583	0.18363
P61294	Ras-related protein Rab-6B OS=Mus musculus OX=10090 GN=Rab6b PE=1 SV=1	Rab6b	23.4617	6.7	1	1	46.0444	36.649	45.4505	58.8802	57.6024		0.941116	0.749081	0.928978	1.20347	1.17735		1.3635	0.0461305
P61514	Large ribosomal subunit protein eL43 OS=Mus musculus OX=10090 GN=Rpl37a PE=1 SV=2	Rpl37a	10.2752	28.3	2	2	15.7686	4.46241	16.8896	12.6802	20.2027	7.28023	1.22421	0.346444	1.31124	0.984442	1.56845	0.565208	1.08196	0.78849
P61620	Protein transport protein Sec61 subunit alpha isoform 1 OS=Mus musculus OX=10090 GN=Sec61a1 PE=1 SV=2	Sec61a1	52.2647	4.2	2	2	128.52	122.259	119.062	197.882	243.77	173.667	0.782734	0.744604	0.725133	1.20518	1.48465	1.0577	1.66374	0.00784342
P61750	ADP-ribosylation factor 4 OS=Mus musculus OX=10090 GN=Arf4 PE=1 SV=2	Arf4	20.3966	9.4	2	2	91.2216	63.9092	107.543	123.29	124.773	110.912	0.880449	0.616836	1.03798	1.18997	1.20428	1.0705	1.36662	0.102358
P61922	4-aminobutyrate aminotransferase, mitochondrial OS=Mus musculus OX=10090 GN=Abat PE=1 SV=1	Abat	56.4519	39	15	15	297.437	312.777	272.468	209.595	254.162	228.813	1.13291	1.19134	1.03781	0.798329	0.968081	0.871529	0.78462	0.0238368
P61957	Small ubiquitin-related modifier 2 OS=Mus musculus OX=10090 GN=Sumo2 PE=1 SV=1	Sumo2	10.8712	23.2	2	1	75.1536	127.959	131.047	195.092	206.566	240.981	0.461633	0.785991	0.804958	1.19835	1.26883	1.48023	1.92315	0.0239614
P61961	Ubiquitin-fold modifier 1 OS=Mus musculus OX=10090 GN=Ufm1 PE=1 SV=1	Ufm1	9.11758	17.6	1	1	35.2452	6.2584	41.1883	37.2451	23.6162	34.0299	1.19083	0.211453	1.39163	1.2584	0.797921	1.14977	1.14753	0.556176
P61965	WD repeat-containing protein 5 OS=Mus musculus OX=10090 GN=Wdr5 PE=1 SV=1	Wdr5	36.5885	12.3	3	3	22.5483	44.2662	28.0402	35.2964	45.8423	60.0558	0.573143	1.12518	0.712738	0.89718	1.16524	1.52652	1.48853	0.173778
P61979	Heterogeneous nuclear ribonucleoprotein K OS=Mus musculus OX=10090 GN=Hnrnpk PE=1 SV=1	Hnrnpk	50.9762	31.7	12	12	479.676	506.774	672.942	735.045	783.629	663.477	0.749192	0.791516	1.05105	1.14805	1.22393	1.03627	1.31503	0.0706209
P61982	14-3-3 protein gamma OS=Mus musculus OX=10090 GN=Ywhag PE=1 SV=2	Ywhag	28.3026	21.5	4	4	365.764	330.883	326.421	414.651	340.248	372.878	1.02034	0.923031	0.910584	1.15671	0.949157	1.04018	1.10235	0.229993
P62069	Ubiquitin carboxyl-terminal hydrolase 46 OS=Mus musculus OX=10090 GN=Usp46 PE=1 SV=1	Usp46	42.4424	2.2	1	1	31.0422	25.5274	26.2647	33.3153	28.1727	27.5332	1.08378	0.89124	0.916981	1.16314	0.983593	0.961268	1.07469	0.446911
P62071	Ras-related protein R-Ras2 OS=Mus musculus OX=10090 GN=Rras2 PE=1 SV=1	Rras2	23.3996	11.8	2	2	58.109	21.894	36.2622	38.4519	31.2738	30.549	1.61011	0.606649	1.00477	1.06545	0.866552	0.846467	0.862466	0.807137
P62082	Small ribosomal subunit protein eS7 OS=Mus musculus OX=10090 GN=Rps7 PE=1 SV=1	Rps7	22.1269	10.3	2	2	44.0848	84.3596	73.7143	95.4131	143.714	183.487	0.423368	0.810147	0.707915	0.9163	1.38016	1.76211	2.0905	0.0546865
P62137	Serine/threonine-protein phosphatase PP1-alpha catalytic subunit OS=Mus musculus OX=10090 GN=Ppp1ca PE=1 SV=1	Ppp1ca	37.5401	35.2	10	3	219.36	218.494	239.538	251.47	289.64	241.877	0.901247	0.897686	0.984146	1.03317	1.18999	0.993759	1.15589	0.0842187
P62141	Serine/threonine-protein phosphatase PP1-beta catalytic subunit OS=Mus musculus OX=10090 GN=Ppp1cb PE=1 SV=3	Ppp1cb	37.1868	15.3	4	4	96.5366	114.051	112.083	119.366	108.117	99.487	0.891601	1.05336	1.03518	1.10245	0.998556	0.918851	1.01333	0.868116
P62192	26S proteasome regulatory subunit 4 OS=Mus musculus OX=10090 GN=Psmc1 PE=1 SV=1	Psmc1	49.1845	27.5	11	11	100.11	98.186	92.9636	83.4575	87.3253	105.918	1.05757	1.03725	0.982079	0.881655	0.922516	1.11893	0.950014	0.502329
P62196	26S proteasome regulatory subunit 8 OS=Mus musculus OX=10090 GN=Psmc5 PE=1 SV=1	Psmc5	45.626	41.4	13	13	112.344	163.472	115.459	136.067	138.216	142.851	0.833813	1.21329	0.856939	1.00988	1.02584	1.06024	1.06609	0.551824
P62242	Small ribosomal subunit protein eS8 OS=Mus musculus OX=10090 GN=Rps8 PE=1 SV=2	Rps8	24.2052	31.7	5	5	42.9706	42.9715	43.1435	61.924	68.0581	50.7311	0.832229	0.832247	0.835578	1.19931	1.31811	0.982531	1.39995	0.019114
P62245	Small ribosomal subunit protein uS8 OS=Mus musculus OX=10090 GN=Rps15a PE=1 SV=2	Rps15a	14.8395	36.2	5	5	142.783	124.132	125.198	153.432	146.707	138.728	1.03095	0.896282	0.903982	1.10784	1.05928	1.00167	1.11923	0.102008
P62259	14-3-3 protein epsilon OS=Mus musculus OX=10090 GN=Ywhae PE=1 SV=1	Ywhae	29.1739	51.4	12	12	809.203	891.776	875.584	978.463	872.664	829.076	0.923613	1.01786	0.99938	1.1168	0.996046	0.946296	1.04022	0.544729
P62264	Small ribosomal subunit protein uS11 OS=Mus musculus OX=10090 GN=Rps14 PE=1 SV=3	Rps14	16.2727	29.1	3	3	141.445	116.934	164.636	200.381	189.586	176.156	0.857989	0.709308	0.998663	1.21549	1.15001	1.06854	1.33831	0.0471694
P62267	Small ribosomal subunit protein uS12 OS=Mus musculus OX=10090 GN=Rps23 PE=1 SV=3	Rps23	15.8076	23.1	3	3	63.1706	88.1309	81.8448	131.285	136.239	84.6772	0.647519	0.903371	0.838936	1.34571	1.39649	0.867969	1.51064	0.0940036
P62270	Small ribosomal subunit protein uS13 OS=Mus musculus OX=10090 GN=Rps18 PE=1 SV=3	Rps18	17.7187	39.5	7	7	182.338	154.783	169.669	216.952	222.777	169.963	0.97989	0.83181	0.911803	1.1659	1.19721	0.913385	1.20305	0.141241
P62281	Small ribosomal subunit protein uS17 OS=Mus musculus OX=10090 GN=Rps11 PE=1 SV=3	Rps11	18.4307	22.8	4	4	65.6042	58.0828	39.8398	57.1834	82.2075	77.7471	1.03405	0.915495	0.627951	0.901319	1.29575	1.22544	1.32784	0.193937
P62301	Small ribosomal subunit protein uS15 OS=Mus musculus OX=10090 GN=Rps13 PE=1 SV=2	Rps13	17.2223	29.1	4	4	78.0876	60.5461	110.718	145.107	136.302	120.114	0.71984	0.558136	1.02064	1.33765	1.25648	1.10725	1.61027	0.0515596
P62315	Small nuclear ribonucleoprotein Sm D1 OS=Mus musculus OX=10090 GN=Snrpd1 PE=1 SV=1	Snrpd1	13.2816	20.2	3	3	42.7838	39.2878	30.9674	53.6926	54.3987	46.0153	0.96091	0.882391	0.695517	1.20592	1.22178	1.03349	1.3633	0.0460363
P62317	Small nuclear ribonucleoprotein Sm D2 OS=Mus musculus OX=10090 GN=Snrpd2 PE=1 SV=1	Snrpd2	13.5269	31.4	4	4	99.8671	62.5629	94.1413	123.47	145.204	89.1324	0.9753	0.610988	0.919382	1.20581	1.41806	0.870465	1.39457	0.180225
P62320	Small nuclear ribonucleoprotein Sm D3 OS=Mus musculus OX=10090 GN=Snrpd3 PE=1 SV=1	Snrpd3	13.9162	31.7	3	3	88.5591	58.0899	92.8489	127.442	91.8826	68.3927	1.00785	0.661096	1.05667	1.45036	1.04568	0.778347	1.20133	0.501631
P62331	ADP-ribosylation factor 6 OS=Mus musculus OX=10090 GN=Arf6 PE=1 SV=2	Arf6	20.0821	38.3	5	5	107.262	83.8926	77.9823	101.365	97.936	106.068	1.12022	0.876155	0.814429	1.05863	1.02282	1.10775	1.13462	0.244173
P62342	Thioredoxin reductase-like selenoprotein T OS=Mus musculus OX=10090 GN=Selenot PE=1 SV=2	Selenot	22.2921	17.9	3	3	107.151	104.169	126.939	153.35	159.955	183.189	0.770176	0.748742	0.912405	1.10224	1.14972	1.31671	1.46779	0.00927747
P62500	TSC22 domain family protein 1 OS=Mus musculus OX=10090 GN=Tsc22d1 PE=1 SV=2	Tsc22d1	109.811	1.1	1	1	20.8699	23.0989	23.4959	23.9698	38.458	24.5154	0.810965	0.89758	0.913005	0.931422	1.49441	0.952623	1.28872	0.219629
P62631	Elongation factor 1-alpha 2 OS=Mus musculus OX=10090 GN=Eef1a2 PE=1 SV=1	Eef1a2	50.4542	14.7	5	5	189.046	218.762	151.529	139.423	129.174	116.102	1.20152	1.39038	0.963071	0.886131	0.820987	0.73791	0.687777	0.0373272
P62702	Small ribosomal subunit protein eS4 OS=Mus musculus OX=10090 GN=Rps4x PE=1 SV=2	Rps4x	29.5977	47.1	12	12	223.257	208.6	278.342	293.601	341.453	262.253	0.833307	0.778596	1.03891	1.09586	1.27447	0.978855	1.26346	0.111644
P62715	Serine/threonine-protein phosphatase 2A catalytic subunit beta isoform OS=Mus musculus OX=10090 GN=Ppp2cb PE=1 SV=1	Ppp2cb	35.5751	30.1	7	1	131.155	136.259	140.682	143.503	148.102	146.343	0.930128	0.966326	0.997692	1.0177	1.05032	1.03784	1.07315	0.0333251
P62717	Large ribosomal subunit protein eL20 OS=Mus musculus OX=10090 GN=Rpl18a PE=1 SV=1	Rpl18a	20.7323	43.8	8	8	206.083	230.857	249.771	282.121	349.357	239.177	0.793967	0.889414	0.962283	1.08692	1.34595	0.921467	1.26786	0.137107
P62737	Actin, aortic smooth muscle OS=Mus musculus OX=10090 GN=Acta2 PE=1 SV=1	Acta2	42.0089	62.6	18	0	37904.6	26075.8	50285.3	60984.2	76574.3	40061.2	0.779168	0.536014	1.03367	1.25359	1.57406	0.823499	1.55444	0.1754
P62743	AP-2 complex subunit sigma OS=Mus musculus OX=10090 GN=Ap2s1 PE=1 SV=1	Ap2s1	17.0177	17.6	3	3	293.899	233.612	239.595	256.172	252.039	254.918	1.15237	0.915985	0.939445	1.00444	0.988236	0.999525	0.994814	0.998207
P62746	Rho-related GTP-binding protein RhoB OS=Mus musculus OX=10090 GN=Rhob PE=1 SV=1	Rhob	22.1234	12.8	2	2	110.845	105.218	107.552	79.431	90.1563	64.9828	1.19149	1.131	1.15609	0.853812	0.969101	0.698507	0.724842	0.0266631
P62751	Large ribosomal subunit protein uL23 OS=Mus musculus OX=10090 GN=Rpl23a PE=1 SV=1	Rpl23a	17.6951	21.8	3	3	166.196	160.835	169.957	259.704	345.076	265.396	0.729376	0.705849	0.74588	1.13975	1.51442	1.16473	1.7509	0.00400252
P62754	Small ribosomal subunit protein eS6 OS=Mus musculus OX=10090 GN=Rps6 PE=1 SV=1	Rps6	28.6806	18.9	4	4	299.48	306.586	336.884	421.003	447.431	362.303	0.82665	0.846266	0.929897	1.16209	1.23504	1.00006	1.3052	0.0217951
P62774	Myotrophin OS=Mus musculus OX=10090 GN=Mtpn PE=1 SV=2	Mtpn	12.8608	20.3	2	2	45.1578	63.7811	84.1989	81.05	93.5675	62.9254	0.629113	0.888562	1.17301	1.12914	1.30353	0.876641	1.22991	0.351784
P62806	Histone H4 OS=Mus musculus OX=10090 GN=H4c1 PE=1 SV=2	H4c1	11.3673	51.5	7	7	6493.78	6552.92	9101.94	15354.3	12321.8	9650.34	0.655109	0.661076	0.918228	1.54898	1.24306	0.973551	1.68527	0.0412281
P62814	V-type proton ATPase subunit B, brain isoform OS=Mus musculus OX=10090 GN=Atp6v1b2 PE=1 SV=1	Atp6v1b2	56.5508	17.6	7	4	105.012	109.757	126.377	113.228	142.441	133.712	0.862485	0.901463	1.03797	0.929972	1.1699	1.09821	1.14139	0.21279
P62821	Ras-related protein Rab-1A OS=Mus musculus OX=10090 GN=Rab1A PE=1 SV=3	Rab1A	22.6777	45.4	7	5	513.58	478.244	420.307	541.658	554.563	511.99	1.02024	0.950046	0.834952	1.07602	1.10166	1.01708	1.13885	0.103611
P62827	GTP-binding nuclear protein Ran OS=Mus musculus OX=10090 GN=Ran PE=1 SV=3	Ran	24.4231	43.1	9	5	474.016	463.065	535.935	599.728	592.478	517.736	0.893539	0.872895	1.01026	1.13051	1.11684	0.975953	1.16084	0.0847893
P62830	Large ribosomal subunit protein uL14 OS=Mus musculus OX=10090 GN=Rpl23 PE=1 SV=1	Rpl23	14.8654	43.6	5	5	215.34	184.194	217.077	213.126	257.609	196.501	1.00638	0.860824	1.0145	0.996033	1.20392	0.918337	1.0821	0.479088
P62835	Ras-related protein Rap-1A OS=Mus musculus OX=10090 GN=Rap1a PE=1 SV=1	Rap1a	20.9872	45.1	8	3	1448.88	1394.31	1276.83	1345.01	1287.74	1374.62	1.06963	1.02934	0.942612	0.992945	0.950665	1.01481	0.972657	0.559958
P62849	Small ribosomal subunit protein eS24 OS=Mus musculus OX=10090 GN=Rps24 PE=1 SV=1	Rps24	15.4232	19.5	2	2	50.0964	38.1725	68.4421	130.022	115.302	49.7097	0.665371	0.507001	0.909036	1.72693	1.53142	0.660235	1.88266	0.169415
P62852	Small ribosomal subunit protein eS25 OS=Mus musculus OX=10090 GN=Rps25 PE=1 SV=1	Rps25	13.7421	22.4	3	3	99.2041	108.998	88.233	121.167	144.31	115.567	0.878588	0.965325	0.781424	1.0731	1.27806	1.0235	1.28542	0.0515872
P62855	Small ribosomal subunit protein eS26 OS=Mus musculus OX=10090 GN=Rps26 PE=1 SV=3	Rps26	13.0154	20.9	2	2	46.4408	33.2022	53.922	66.9348	64.8352	68.2205	0.835378	0.597241	0.96995	1.20402	1.16626	1.22715	1.49733	0.0425291
P62858	Small ribosomal subunit protein eS28 OS=Mus musculus OX=10090 GN=Rps28 PE=1 SV=1	Rps28	7.84102	30.4	2	2	75.0541	70.161	66.0235	98.3022	82.0816	77.6312	0.959662	0.897097	0.844193	1.25692	1.04952	0.992613	1.22144	0.0708899
P62869	Elongin-B OS=Mus musculus OX=10090 GN=Elob PE=1 SV=1	Elob	13.1699	39	4	4	103.473	87.8591	125.843	105.109	141.926	101.923	0.932002	0.791365	1.13349	0.946742	1.27836	0.918042	1.10021	0.556915
P62874	Guanine nucleotide-binding protein G(I)/G(S)/G(T) subunit beta-1 OS=Mus musculus OX=10090 GN=Gnb1 PE=1 SV=3	Gnb1	37.377	18.2	4	4	557.005	480.766	503.652	505.174	456.263	429.784	1.1396	0.983616	1.03044	1.03355	0.933485	0.879311	0.902557	0.183999
P62878	E3 ubiquitin-protein ligase RBX1 OS=Mus musculus OX=10090 GN=Rbx1 PE=1 SV=1	Rbx1	12.2739	16.7	1	1	59.665	65.6666	67.7515	63.3757	67.4278	45.8359	0.968267	1.06566	1.0995	1.02848	1.09424	0.743844	0.914836	0.465181
P62880	Guanine nucleotide-binding protein G(I)/G(S)/G(T) subunit beta-2 OS=Mus musculus OX=10090 GN=Gnb2 PE=1 SV=3	Gnb2	37.331	36.5	9	3	1988.96	1921.47	1827.18	1847.27	1712.37	1759	1.07937	1.04274	0.99157	1.00247	0.929268	0.954575	0.926978	0.0844684
P62889	Large ribosomal subunit protein eL30 OS=Mus musculus OX=10090 GN=Rpl30 PE=1 SV=2	Rpl30	12.7841	24.3	2	2	134.475	181.075	191.266	260.152	260.014	213.282	0.650549	0.875981	0.925284	1.25853	1.25786	1.03179	1.44717	0.0420826
P62897	Cytochrome c, somatic OS=Mus musculus OX=10090 GN=Cycs PE=1 SV=2	Cycs	11.6054	62.9	9	6	7225.81	7137.55	12198.4	12962.5	8339.61	6990.97	0.790356	0.780703	1.33425	1.41783	0.912184	0.76467	1.06518	0.8222
P62900	Large ribosomal subunit protein eL31 OS=Mus musculus OX=10090 GN=Rpl31 PE=1 SV=1	Rpl31	14.4629	31.2	4	4	73.1128	47.8278	53.4797	69.513	94.0559	69.8424	1.07563	0.703641	0.786791	1.02267	1.38375	1.02752	1.33821	0.139477
P62908	Small ribosomal subunit protein uS3 OS=Mus musculus OX=10090 GN=Rps3 PE=1 SV=1	Rps3	26.6743	57.6	13	13	863.997	791.936	926.698	926.625	1059.23	914.951	0.945388	0.866539	1.014	1.01392	1.15902	1.00114	1.1232	0.150121
P62911	Large ribosomal subunit protein eL32 OS=Mus musculus OX=10090 GN=Rpl32 PE=1 SV=2	Rpl32	15.8598	34.1	5	4	65.4657	73.7756	75.256	123.68	125.967	104.24	0.691071	0.778793	0.79442	1.3056	1.32974	1.10038	1.64985	0.00256672
P62918	Large ribosomal subunit protein uL2 OS=Mus musculus OX=10090 GN=Rpl8 PE=1 SV=2	Rpl8	28.0247	16.3	4	4	126.625	132.1	122.404	215.411	186.461	171.068	0.796325	0.830758	0.76978	1.35469	1.17263	1.07582	1.50327	0.00467193
P62960	Y-box-binding protein 1 OS=Mus musculus OX=10090 GN=Ybx1 PE=1 SV=3	Ybx1	35.73	14.6	3	1	125.379	131.052	127.286	196.96	204.521	165.099	0.791622	0.827439	0.803658	1.24357	1.29131	1.04241	1.47656	0.00458501
P62962	Profilin-1 OS=Mus musculus OX=10090 GN=Pfn1 PE=1 SV=2	Pfn1	14.9572	71.4	8	8	1180.12	1087.86	1311.57	1610.5	1387.03	1421.41	0.885258	0.816049	0.983862	1.2081	1.04047	1.06626	1.2345	0.0411704
P62996	Transformer-2 protein homolog beta OS=Mus musculus OX=10090 GN=Tra2b PE=1 SV=1	Tra2b	33.6657	9.4	2	2	17.1824	10.5906	24.6221	21.6441	27.2345	12.3382	0.907428	0.559303	1.30033	1.14305	1.43829	0.651596	1.16837	0.658879
P63001	Ras-related C3 botulinum toxin substrate 1 OS=Mus musculus OX=10090 GN=Rac1 PE=1 SV=1	Rac1	21.4501	43.2	7	2	486.44	429.087	471.829	498.942	511.362	510.888	1.00347	0.885157	0.973328	1.02926	1.05488	1.0539	1.09647	0.0728101
P63005	Platelet-activating factor acetylhydrolase IB subunit beta OS=Mus musculus OX=10090 GN=Pafah1b1 PE=1 SV=2	Pafah1b1	46.67	33.7	10	10	101.441	109.113	134.159	127.698	135.327	116.765	0.840092	0.903621	1.11104	1.05753	1.12072	0.966991	1.10176	0.338362
P63011	Ras-related protein Rab-3A OS=Mus musculus OX=10090 GN=Rab3a PE=1 SV=1	Rab3a	24.9699	7.3	1	1	53.4825	46.4083	31.0239	25.7955	45.2025	21.351	1.43729	1.24718	0.833737	0.693231	1.21477	0.573789	0.705414	0.247327
P63017	Heat shock cognate 71 kDa protein OS=Mus musculus OX=10090 GN=Hspa8 PE=1 SV=1	Hspa8	70.8711	47.5	26	19	5321.74	5189.91	5510.31	5927.17	6438.64	5669.32	0.937557	0.914331	0.970778	1.04422	1.13433	0.998791	1.12565	0.046348
P63024	Vesicle-associated membrane protein 3 OS=Mus musculus OX=10090 GN=Vamp3 PE=1 SV=1	Vamp3	11.4803	32	2	1	147.215	179.576	219.908	250.542	260.246	179.018	0.714343	0.871371	1.06708	1.21573	1.26282	0.868665	1.26177	0.234188
P63028	Translationally-controlled tumor protein OS=Mus musculus OX=10090 GN=Tpt1 PE=1 SV=1	Tpt1	19.4622	15.7	2	2	59.6718	56.9734	63.383	100.04	98.2723	72.9647	0.793323	0.757449	0.842663	1.33001	1.30651	0.97005	1.50686	0.0199508
P63037	DnaJ homolog subfamily A member 1 OS=Mus musculus OX=10090 GN=Dnaja1 PE=1 SV=1	Dnaja1	44.8682	8.1	3	3	71.649	58.2691	75.3338	81.577	73.8595	70.9239	0.996019	0.81002	1.04724	1.13403	1.02675	0.985939	1.10284	0.314548
P63038	60 kDa heat shock protein, mitochondrial OS=Mus musculus OX=10090 GN=Hspd1 PE=1 SV=1	Hspd1	60.9555	63.5	32	32	29180.5	31855	25761	24533.2	23781.9	24972.6	1.09369	1.19393	0.965531	0.91951	0.891353	0.935979	0.844362	0.0588671
P63044	Vesicle-associated membrane protein 2 OS=Mus musculus OX=10090 GN=Vamp2 PE=1 SV=2	Vamp2	12.6908	13.8	1	1	3.14395	15.3176	4.57465	7.6615			0.409666	1.99593	0.59609	0.998316			0.997756
P63085	Mitogen-activated protein kinase 1 OS=Mus musculus OX=10090 GN=Mapk1 PE=1 SV=3	Mapk1	41.2756	29.6	10	7	136.357	117.351	151.196	174.011	175.865	147.089	0.907165	0.780721	1.00588	1.15767	1.17	0.978562	1.22736	0.0915319
P63087	Serine/threonine-protein phosphatase PP1-gamma catalytic subunit OS=Mus musculus OX=10090 GN=Ppp1cc PE=1 SV=1	Ppp1cc	36.9838	5.9	2	2	87.4822	92.0605	72.3088	108.515	121.142	115.243	0.879584	0.925616	0.727024	1.09106	1.21801	1.1587	1.36946	0.0164071
P63094	Guanine nucleotide-binding protein G(s) subunit alpha isoforms short OS=Mus musculus OX=10090 GN=Gnas PE=1 SV=1	Gnas	45.6636	28.4	9	7	650.061	658.072	537.989	495.567	525.307	519.655	1.15169	1.16588	0.953135	0.877977	0.930666	0.920653	0.834467	0.0588487
P63101	14-3-3 protein zeta/delta OS=Mus musculus OX=10090 GN=Ywhaz PE=1 SV=1	Ywhaz	27.7711	49.4	11	11	744.822	727.197	897.412	975.835	1001.71	855.255	0.859041	0.838714	1.03503	1.12548	1.15532	0.98641	1.19556	0.0936641
P63158	High mobility group protein B1 OS=Mus musculus OX=10090 GN=Hmgb1 PE=1 SV=2	Hmgb1	24.8938	29.8	6	5	344.704	283.56	407.144	574.38	449.047	341.074	0.861792	0.708927	1.0179	1.43601	1.12266	0.852717	1.31784	0.22256
P63166	Small ubiquitin-related modifier 1 OS=Mus musculus OX=10090 GN=Sumo1 PE=1 SV=1	Sumo1	11.557	18.8	2	2	33.7578	27.8468	39.0771	49.5253	45.4906	37.356	0.869099	0.71692	1.00605	1.27504	1.17116	0.961736	1.31476	0.0985603
P63168	Dynein light chain 1, cytoplasmic OS=Mus musculus OX=10090 GN=Dynll1 PE=1 SV=1	Dynll1	10.3659	12.4	1	1	121.252	126.509	152.386	105.58	155.262	97.1794	0.959565	1.00117	1.20595	0.835541	1.22871	0.76906	0.894724	0.47045
P63242	Eukaryotic translation initiation factor 5A-1 OS=Mus musculus OX=10090 GN=Eif5a PE=1 SV=2	Eif5a	16.8322	24.7	4	1	127.022	142.257	182.086	224.313	156.983	199.408	0.738448	0.827022	1.05857	1.30406	0.912631	1.15927	1.28655	0.166089
P63260	Actin, cytoplasmic 2 OS=Mus musculus OX=10090 GN=Actg1 PE=1 SV=1	Actg1	41.7928	4.5	1	1	63.6132	62.4873	30.4372	87.5918	93.3102	35.365	1.0238	1.00568	0.489863	1.40972	1.50175	0.569172	1.38156	0.504608
P63276	Small ribosomal subunit protein eS17 OS=Mus musculus OX=10090 GN=Rps17 PE=1 SV=2	Rps17	15.5241	15.6	2	2	65.2948	57.0276	70.0795	98.4777	76.4722	95.9303	0.845638	0.738568	0.907604	1.27539	0.990397	1.2424	1.40789	0.0278595
P63280	SUMO-conjugating enzyme UBC9 OS=Mus musculus OX=10090 GN=Ube2i PE=1 SV=1	Ube2i	18.0068	25.3	3	3	91.3313	62.5566	103.47	138.239	130.669	108.622	0.863124	0.59119	0.977845	1.30643	1.23489	1.02653	1.46694	0.0758524
P63321	Ras-related protein Ral-A OS=Mus musculus OX=10090 GN=Rala PE=1 SV=1	Rala	23.5528	22.8	5	3	392.382	382.551	378.754	356.859	326.926	393.959	1.05506	1.02862	1.01842	0.959543	0.879058	1.0593	0.934174	0.266136
P63323	Small ribosomal subunit protein eS12 OS=Mus musculus OX=10090 GN=Rps12 PE=1 SV=3	Rps12	14.5149	33.3	4	4	165.135	207.882	204.19	249.697	250.788	219.31	0.763922	0.961674	0.944593	1.15511	1.16016	1.01454	1.24703	0.059681
P63325	Small ribosomal subunit protein eS10 OS=Mus musculus OX=10090 GN=Rps10 PE=1 SV=1	Rps10	18.9157	9.1	1	1	44.6195	50.1653	82.9095	89.0109	75.4944	61.9078	0.662489	0.744831	1.231	1.32159	1.12091	0.919179	1.27417	0.282946
P63328	Protein phosphatase 3 catalytic subunit alpha OS=Mus musculus OX=10090 GN=Ppp3ca PE=1 SV=1	Ppp3ca	58.6438	12.1	5	3	187.992	175.669	172.676	213.673	230.741	185.741	0.96696	0.903578	0.88818	1.09905	1.18684	0.955384	1.17492	0.0827904
P63330	Serine/threonine-protein phosphatase 2A catalytic subunit alpha isoform OS=Mus musculus OX=10090 GN=Ppp2ca PE=1 SV=1	Ppp2ca	35.6082	4.2	1	1	132.32	144.184	134.986	145.665	145.891	163.604	0.916077	0.99822	0.934535	1.00847	1.01003	1.13267	1.10613	0.0972709
P67778	Prohibitin 1 OS=Mus musculus OX=10090 GN=Phb1 PE=1 SV=1	Phb1	29.8201	62.9	16	16	28971.6	31557.6	27032.1	25898.9	24672.9	27950	1.04664	1.14007	0.976574	0.935637	0.891344	1.00974	0.896763	0.13347
P67871	Casein kinase II subunit beta OS=Mus musculus OX=10090 GN=Csnk2b PE=1 SV=1	Csnk2b	24.9424	19.1	3	3	39.8062	43.3527	38.872	44.3344	41.2175	49.0429	0.930683	1.0136	0.908841	1.03655	0.96368	1.14664	1.10296	0.184645
P67984	Large ribosomal subunit protein eL22 OS=Mus musculus OX=10090 GN=Rpl22 PE=1 SV=2	Rpl22	14.7589	18.8	2	2	211.505	216.073	242.933	286.307	268.801	274.136	0.846157	0.864433	0.971892	1.14542	1.07538	1.09672	1.23673	0.0103339
P68037	Ubiquitin-conjugating enzyme E2 L3 OS=Mus musculus OX=10090 GN=Ube2l3 PE=1 SV=1	Ube2l3	17.8616	33.1	5	5	123.217	133.054	135.924	145.191	137.328	129.358	0.919445	0.992852	1.01427	1.08342	1.02474	0.96527	1.05019	0.337046
P68040	Small ribosomal subunit protein RACK1 OS=Mus musculus OX=10090 GN=Rack1 PE=1 SV=3	Rack1	35.0767	27.8	7	7	308.715	321.801	421.125	431.983	440.295	386.116	0.801844	0.835835	1.09382	1.12202	1.14361	1.00288	1.1966	0.150341
P68134	Actin, alpha skeletal muscle OS=Mus musculus OX=10090 GN=Acta1 PE=1 SV=1	Acta1	42.051	5.6	1	1	104.954	31.8567	265.441	402.007	549.091	131.679	0.424048	0.128711	1.07247	1.62424	2.21851	0.532026	2.69179	0.196532
P68181	cAMP-dependent protein kinase catalytic subunit beta OS=Mus musculus OX=10090 GN=Prkacb PE=1 SV=2	Prkacb	40.7079	3.4	1	1	39.9533	84.1369	31.9773	43.9518	87.7458	62.8469	0.683718	1.43983	0.547226	0.752144	1.50159	1.0755	1.24654	0.486749
P68254	14-3-3 protein theta OS=Mus musculus OX=10090 GN=Ywhaq PE=1 SV=1	Ywhaq	27.7783	42.4	9	9	417.418	360.139	450.896	485.17	532.534	431.215	0.935436	0.807073	1.01046	1.08727	1.19341	0.966355	1.17947	0.139068
P68368	Tubulin alpha-4A chain OS=Mus musculus OX=10090 GN=Tuba4a PE=1 SV=1	Tuba4a	49.9244	12.1	4	4	253.387	432.968	384.919	338.74	397.602	392.377	0.691056	1.18083	1.04978	0.923841	1.08437	1.07012	1.05362	0.683626
P68372	Tubulin beta-4B chain OS=Mus musculus OX=10090 GN=Tubb4b PE=1 SV=1	Tubb4b	49.831	51.7	18	1	1829.69	1661.18	2105.31	2069.57	2131.57	1917.33	0.937129	0.850823	1.0783	1.05999	1.09175	0.982016	1.09333	0.286479
P68510	14-3-3 protein eta OS=Mus musculus OX=10090 GN=Ywhah PE=1 SV=2	Ywhah	28.2117	40.7	9	8	343.575	314.609	371.908	399.462	414.367	368.356	0.931824	0.853262	1.00867	1.0834	1.12382	0.999032	1.14765	0.0800616
P70168	Importin subunit beta-1 OS=Mus musculus OX=10090 GN=Kpnb1 PE=1 SV=2	Kpnb1	97.1841	16	11	11	90.6636	86.1894	105.268	104.56	109.116	90.8857	0.927217	0.88146	1.07658	1.06933	1.11592	0.929489	1.07954	0.397542
P70170	ATP-binding cassette sub-family C member 9 OS=Mus musculus OX=10090 GN=Abcc9 PE=1 SV=2	Abcc9	174.239	3.2	6	6	68.0237	104.116	53.4479	62.3433	92.1198	80.0579	0.887057	1.35771	0.696982	0.812981	1.20128	1.04399	1.0396	0.788448
P70175	Disks large homolog 3 OS=Mus musculus OX=10090 GN=Dlg3 PE=1 SV=1	Dlg3	93.4824	1.1	1	1	47.7857	54.8175	52.1037	48.8599	61.5526	54.9313	0.89584	1.02766	0.97679	0.915978	1.15393	1.0298	1.06876	0.459121
P70195	Proteasome subunit beta type-7 OS=Mus musculus OX=10090 GN=Psmb7 PE=1 SV=1	Psmb7	29.8914	7.2	2	2	39.1948	26.0775	36.3851	25.5934	30.8744	31.0357	1.24322	0.827154	1.1541	0.811798	0.979307	0.984423	0.86077	0.378901
P70207	Plexin-A2 OS=Mus musculus OX=10090 GN=Plxna2 PE=1 SV=2	Plxna2	211.535	0.7	1	1	27.8971	30.9699	33.1982	28.8808	29.7775	31.4181	0.918969	1.02019	1.09359	0.951374	0.980913	1.03496	0.978398	0.741208
P70227	Inositol 1,4,5-trisphosphate receptor type 3 OS=Mus musculus OX=10090 GN=Itpr3 PE=1 SV=3	Itpr3	304.275	1.6	3	3	58.2933	77.0687	70.5439	65.237	59.5405	74.8455	0.862478	1.14027	1.04373	0.965213	0.880931	1.10738	0.969486	0.799254
P70245	3-beta-hydroxysteroid-Delta(8),Delta(7)-isomerase OS=Mus musculus OX=10090 GN=Ebp PE=1 SV=3	Ebp	26.2148	15.2	3	3	98.4305	107.805	97.3961	119.235	84.8956	137.846	0.91477	1.00189	0.905157	1.10812	0.788982	1.28108	1.12629	0.533957
P70268	Serine/threonine-protein kinase N1 OS=Mus musculus OX=10090 GN=Pkn1 PE=1 SV=3	Pkn1	104.411	2.2	2	2	38.9589	42.1453	30.0218	45.2348	48.7107	40.9072	0.9503	1.02802	0.732302	1.10338	1.18817	0.997823	1.21351	0.153249
P70288	Histone deacetylase 2 OS=Mus musculus OX=10090 GN=Hdac2 PE=1 SV=1	Hdac2	55.3021	3.5	2	2	43.7729	39.8708	42.8018	42.5053	32.308	32.0936	1.1255	1.02516	1.10053	1.0929	0.83071	0.825196	0.845478	0.143231
P70290	55 kDa erythrocyte membrane protein OS=Mus musculus OX=10090 GN=Mpp1 PE=1 SV=1	Mpp1	52.2272	15.2	6	6	102.644	91.1474	74.3661	85.7952	104.415	101.031	1.10094	0.977629	0.797637	0.920223	1.11993	1.08364	1.08608	0.477461
P70296	Phosphatidylethanolamine-binding protein 1 OS=Mus musculus OX=10090 GN=Pebp1 PE=1 SV=3	Pebp1	20.8304	50.3	7	6	778.027	922.315	874.412	749.884	748.139	762.522	0.965434	1.14448	1.08504	0.930512	0.928347	0.946194	0.877965	0.0650938
P70302	Stromal interaction molecule 1 OS=Mus musculus OX=10090 GN=Stim1 PE=1 SV=2	Stim1	77.5666	6.4	4	4	22.3275	34.8798	34.419	21.2346	29.6789	35.0433	0.75438	1.17848	1.16291	0.717454	1.00276	1.18401	0.938123	0.771534
P70313	Nitric oxide synthase 3 OS=Mus musculus OX=10090 GN=Nos3 PE=1 SV=4	Nos3	132.916	16.1	16	14	142.289	124.831	114.962	121.272	126.684	121.192	1.13645	0.997014	0.918193	0.968589	1.01181	0.967945	0.966146	0.654755
P70335	Rho-associated protein kinase 1 OS=Mus musculus OX=10090 GN=Rock1 PE=1 SV=1	Rock1	158.171	6.9	9	5	60.4539	50.2482	49.8209	53.6402	58.6953	61.406	1.08514	0.901948	0.894279	0.962833	1.05357	1.10223	1.08235	0.335229
P70336	Rho-associated protein kinase 2 OS=Mus musculus OX=10090 GN=Rock2 PE=1 SV=1	Rock2	160.586	6.8	8	8	50.3822	53.1077	48.1308	70.6209	61.4584	70.3517	0.853811	0.9	0.815658	1.19679	1.04152	1.19223	1.33511	0.00589796
P70340	Mothers against decapentaplegic homolog 1 OS=Mus musculus OX=10090 GN=Smad1 PE=1 SV=2	Smad1	52.157	14	5	1	23.8482	22.9108	28.6335	39.8653	42.6961	27.0689	0.773358	0.742962	0.92854	1.29277	1.38457	0.877803	1.45413	0.0843519
P70349	Adenosine 5'-monophosphoramidase HINT1 OS=Mus musculus OX=10090 GN=Hint1 PE=1 SV=3	Hint1	13.7769	51.6	4	4	114.183	145.113	197.228	178.475	179.493	206.977	0.670697	0.852376	1.1585	1.04834	1.05432	1.21576	1.23749	0.227123
P70362	Ubiquitin recognition factor in ER-associated degradation protein 1 OS=Mus musculus OX=10090 GN=Ufd1 PE=1 SV=2	Ufd1	34.4814	4.2	1	1		60.6277	65.902	59.7362	67.0412			0.957378	1.04067	0.943301	1.05865		1.00196	0.988581
P70372	ELAV-like protein 1 OS=Mus musculus OX=10090 GN=Elavl1 PE=1 SV=2	Elavl1	36.169	22.7	6	6	93.0582	98.501	110.678	144.84	155.249	133.628	0.758675	0.803048	0.902323	1.18083	1.2657	1.08942	1.43502	0.00566988
P70387	Hereditary hemochromatosis protein homolog OS=Mus musculus OX=10090 GN=Hfe PE=1 SV=2	Hfe	40.5344	6.1	2	2	27.2243	55.5203	38.6568	48.2581	42.5574	35.6894	0.658902	1.34374	0.935597	1.16798	1.03	0.86378	1.04204	0.752361
P70398	Probable ubiquitin carboxyl-terminal hydrolase FAF-X OS=Mus musculus OX=10090 GN=Usp9x PE=1 SV=2	Usp9x	290.711	5.1	13	13	37.6481	38.2563	41.5331	41.6172	46.1126	35.5847	0.938262	0.953421	1.03508	1.03718	1.14921	0.88684	1.05004	0.615827
P70414	Sodium/calcium exchanger 1 OS=Mus musculus OX=10090 GN=Slc8a1 PE=1 SV=1	Slc8a1	108.035	12.4	10	10	416.056	534.959	371.632	245.612	276.204	286.968	1.1712	1.50591	1.04615	0.6914	0.777516	0.807819	0.611489	0.0147636
P70441	Na(+)/H(+) exchange regulatory cofactor NHE-RF1 OS=Mus musculus OX=10090 GN=Nherf1 PE=1 SV=3	Nherf1	38.6001	13.8	4	4	23.1166	38.9127	43.6471	60.6247	52.0554	84.9435	0.457301	0.769786	0.863444	1.1993	1.02978	1.68039	1.87008	0.0580443
P70452	Syntaxin-4 OS=Mus musculus OX=10090 GN=Stx4 PE=1 SV=1	Stx4	34.165	18.8	5	5	35.2737	33.1194	50.7151	21.2282	27.9252	29.6808	1.06921	1.00391	1.53727	0.643467	0.846463	0.899679	0.66187	0.0737451
P70460	Vasodilator-stimulated phosphoprotein OS=Mus musculus OX=10090 GN=Vasp PE=1 SV=4	Vasp	39.6666	14.1	5	5	74.8953	54.9012	70.2724	94.225	96.8406	65.4933	0.984109	0.721391	0.923366	1.2381	1.27247	0.86057	1.28235	0.199261
P70670	Nascent polypeptide-associated complex subunit alpha, muscle-specific form OS=Mus musculus OX=10090 GN=Naca PE=1 SV=2	Naca	220.499	10	15	11	128.506	117.386	126.032	109.257	122.864	93.6195	1.10517	1.00953	1.08389	0.939624	1.05664	0.80514	0.875824	0.173296
P70671	Interferon regulatory factor 3 OS=Mus musculus OX=10090 GN=Irf3 PE=1 SV=1	Irf3	46.8522	2.6	1	1	23.3071	13.6804	17.1869	4.66407	35.0119		1.24172	0.728843	0.915652	0.248484	1.8653		1.09856	0.803516
P70699	Lysosomal alpha-glucosidase OS=Mus musculus OX=10090 GN=Gaa PE=1 SV=2	Gaa	106.248	1	1	1		44.4617		24.62	27.1765	21.356		1.51212		0.837313	0.92426	0.726307	0.548431
P70704	Phospholipid-transporting ATPase IA OS=Mus musculus OX=10090 GN=Atp8a1 PE=1 SV=2	Atp8a1	131.413	7.5	7	7	58.775	68.7141	70.4189	59.1794	61.513	73.1374	0.900219	1.05245	1.07856	0.906413	0.942156	1.1202	0.979394	0.811384
P80313	T-complex protein 1 subunit eta OS=Mus musculus OX=10090 GN=Cct7 PE=1 SV=1	Cct7	59.6522	32.2	14	14	149.626	123.525	150.907	154.161	154.078	158.269	1.00807	0.832225	1.0167	1.03863	1.03807	1.0663	1.1001	0.205925
P80314	T-complex protein 1 subunit beta OS=Mus musculus OX=10090 GN=Cct2 PE=1 SV=4	Cct2	57.4772	32.1	12	12	161.474	149.088	157.57	150.716	186.162	185.207	0.978413	0.903365	0.95476	0.913229	1.12801	1.12222	1.11525	0.226437
P80315	T-complex protein 1 subunit delta OS=Mus musculus OX=10090 GN=Cct4 PE=1 SV=3	Cct4	58.0664	29.9	14	14	135.691	112.748	132.63	147.93	168.072	165.897	0.943424	0.783909	0.922146	1.02852	1.16856	1.15344	1.2646	0.0291273
P80316	T-complex protein 1 subunit epsilon OS=Mus musculus OX=10090 GN=Cct5 PE=1 SV=1	Cct5	59.6241	31.1	14	14	119.096	125.519	123.945	123.334	140.78	119.349	0.950209	1.00145	0.98889	0.984017	1.12321	0.952225	1.04043	0.519551
P80317	T-complex protein 1 subunit zeta OS=Mus musculus OX=10090 GN=Cct6a PE=1 SV=3	Cct6a	58.0043	18.1	9	6	128.115	164.023	151.215	176.305	173.012	156.816	0.809584	1.03649	0.95556	1.11411	1.0933	0.990956	1.1416	0.168715
P80318	T-complex protein 1 subunit gamma OS=Mus musculus OX=10090 GN=Cct3 PE=1 SV=1	Cct3	60.63	49.4	22	22	263.153	246.374	258.982	274.289	243.326	254.897	1.02459	0.959262	1.00835	1.06795	0.947395	0.992448	1.00521	0.918564
P81117	Nucleobindin-2 OS=Mus musculus OX=10090 GN=Nucb2 PE=1 SV=2	Nucb2	50.3045	18.1	6	6	37.9954	24.3819	26.0626	58.1786	41.8433	41.0711	0.993202	0.637344	0.681276	1.52079	1.09379	1.0736	1.59535	0.0567819
P81270	Transcriptional regulator ERG OS=Mus musculus OX=10090 GN=Erg PE=1 SV=2	Erg	54.6143	8.8	3	2	45.038	32.1201	51.0158	72.4692	48.9691	85.9623	0.805269	0.574301	0.912152	1.29573	0.875557	1.53699	1.61812	0.0941644
P82347	Delta-sarcoglycan OS=Mus musculus OX=10090 GN=Sgcd PE=1 SV=1	Sgcd	32.1334	40.1	10	10	708.501	926.947	773.213	587.264	590.044	679.637	0.996577	1.30384	1.0876	0.826045	0.829955	0.955977	0.770945	0.050425
P82348	Gamma-sarcoglycan OS=Mus musculus OX=10090 GN=Sgcg PE=1 SV=2	Sgcg	32.0817	24.7	6	6	414.682	499.155	338.714	253.305	250.647	338.065	1.18788	1.42986	0.970264	0.725605	0.717992	0.968404	0.672241	0.0568977
P82349	Beta-sarcoglycan OS=Mus musculus OX=10090 GN=Sgcb PE=1 SV=1	Sgcb	34.8728	40.3	8	8	188.933	226.908	210.538	118.379	136.434	179.014	1.06923	1.28414	1.19149	0.669941	0.772116	1.01309	0.692594	0.0457126
P82350	Alpha-sarcoglycan OS=Mus musculus OX=10090 GN=Sgca PE=1 SV=1	Sgca	43.2869	41.9	13	13	559.52	698.822	639.795	385.019	408.318	499.953	1.05192	1.31381	1.20284	0.723849	0.767652	0.93993	0.681346	0.0194768
P83093	Stromal interaction molecule 2 OS=Mus musculus OX=10090 GN=Stim2 PE=1 SV=2	Stim2	83.9249	2.5	1	1	9.6257	14.9721	10.6066	10.8322	13.256	28.1616	0.660394	1.0272	0.727693	0.743166	0.909457	1.93209	1.48418	0.368392
P83510	Traf2 and NCK-interacting protein kinase OS=Mus musculus OX=10090 GN=Tnik PE=1 SV=2	Tnik	150.367	1.6	2	2	9.45336	20.718	17.7886	19.3374	13.276	36.9454	0.482648	1.05777	0.90821	0.987284	0.677817	1.88627	1.45035	0.433098
P83870	PHD finger-like domain-containing protein 5A OS=Mus musculus OX=10090 GN=Phf5a PE=1 SV=1	Phf5a	12.4054	14.5	1	1				22.9861	23.421					0.990628	1.00937
P83882	Large ribosomal subunit protein eL42 OS=Mus musculus OX=10090 GN=Rpl36a PE=1 SV=2	Rpl36a	12.4408	16	2	2	46.4434	37.4894	74.0873	90.1073	96.4773	54.662	0.69793	0.563373	1.11335	1.35409	1.44982	0.821435	1.52668	0.181811
P83917	Chromobox protein homolog 1 OS=Mus musculus OX=10090 GN=Cbx1 PE=1 SV=1	Cbx1	21.4178	15.1	3	3	37.6332	23.0401	35.2058	60.5473	54.3171	40.6427	0.898217	0.549914	0.840281	1.44512	1.29642	0.970045	1.62191	0.0644513
P83940	Elongin-C OS=Mus musculus OX=10090 GN=Eloc PE=1 SV=1	Eloc	12.4732	58	5	5	87.2875	87.819	70.8613	103.299	106.588	77.1247	0.982636	0.98862	0.797719	1.16288	1.19992	0.868228	1.16687	0.298826
P84084	ADP-ribosylation factor 5 OS=Mus musculus OX=10090 GN=Arf5 PE=1 SV=2	Arf5	20.5297	51.7	8	4	290.505	315.971	373.049	369.708	344.913	317.501	0.866469	0.942426	1.11267	1.1027	1.02875	0.946988	1.0537	0.550008
P84091	AP-2 complex subunit mu OS=Mus musculus OX=10090 GN=Ap2m1 PE=1 SV=1	Ap2m1	49.6547	31.7	12	12	135.59	100.835	123.567	155.158	136.611	140.048	1.02745	0.764083	0.936343	1.17572	1.03518	1.06123	1.19952	0.121208
P84096	Rho-related GTP-binding protein RhoG OS=Mus musculus OX=10090 GN=Rhog PE=1 SV=1	Rhog	21.3085	51.3	8	8	207.064	199.487	207.754	273.816	264.737	211.81	0.910392	0.87708	0.913428	1.20388	1.16396	0.931258	1.22148	0.0762959
P84099	Large ribosomal subunit protein eL19 OS=Mus musculus OX=10090 GN=Rpl19 PE=1 SV=1	Rpl19	23.466	13.3	2	2	50.7603	35.5899	57.7035	99.1909	93.1702	60.7574	0.766826	0.53765	0.871716	1.49846	1.4075	0.91785	1.75711	0.0565404
P84104	Serine/arginine-rich splicing factor 3 OS=Mus musculus OX=10090 GN=Srsf3 PE=1 SV=1	Srsf3	19.3296	26.2	4	3	221.075	211.995	304.564	345.349	335.981	287.971	0.777095	0.745177	1.07056	1.21393	1.181	1.01224	1.31407	0.0904832
P84309	Adenylate cyclase type 5 OS=Mus musculus OX=10090 GN=Adcy5 PE=1 SV=2	Adcy5	139.122	2	1	1	11.1453	12.9251	16.2512	8.70731	10.6809	5.35398	1.02779	1.19192	1.49864	0.802963	0.984961	0.493729	0.61362	0.0905552
P97287	Induced myeloid leukemia cell differentiation protein Mcl-1 homolog OS=Mus musculus OX=10090 GN=Mcl1 PE=1 SV=3	Mcl1	35.217	6.9	2	2	34.6098	10.4771	23.6828	30.7808	34.9771	20.1608	1.34243	0.406383	0.918601	1.19391	1.35668	0.781991	1.24937	0.472268
P97300	Neuroplastin OS=Mus musculus OX=10090 GN=Nptn PE=1 SV=3	Nptn	44.3731	12.8	4	4	117.122	112.748	91.3793	82.208	130.349	86.2475	1.13334	1.09102	0.88424	0.795492	1.26133	0.834582	0.930133	0.619483
P97333	Neuropilin-1 OS=Mus musculus OX=10090 GN=Nrp1 PE=1 SV=2	Nrp1	103	5	3	3	25.0769	30.9398	26.4778	25.9256	26.1058	33.9308	0.893177	1.102	0.943072	0.923405	0.929824	1.20853	1.04204	0.749719
P97346	Nucleoredoxin OS=Mus musculus OX=10090 GN=Nxn PE=1 SV=1	Nxn	48.344	5.7	2	2			19.5265	21.0801	50.8279	53.1108			0.540356	0.583348	1.40656	1.46974	2.13418
P97351	Small ribosomal subunit protein eS1 OS=Mus musculus OX=10090 GN=Rps3a PE=1 SV=3	Rps3a	29.8849	26.1	6	6	181.241	154.424	239.956	236.583	250.638	168.606	0.883064	0.7524	1.16914	1.15271	1.22119	0.821502	1.13934	0.498867
P97352	Protein S100-A13 OS=Mus musculus OX=10090 GN=S100a13 PE=1 SV=1	S100a13	11.1578	23.5	2	2	149.58	82.4455	224.18	259.672	186.698	144.161	0.857407	0.472586	1.28502	1.48847	1.07017	0.826346	1.29444	0.410559
P97363	Serine palmitoyltransferase 2 OS=Mus musculus OX=10090 GN=Sptlc2 PE=1 SV=2	Sptlc2	62.9815	2.1	1	1	39.2203	34.2376	18.6295	21.5716	37.0638	1.76518	1.54321	1.34716	0.733023	0.848786	1.45836	0.0694553	0.655905	0.376979
P97370	Sodium/potassium-transporting ATPase subunit beta-3 OS=Mus musculus OX=10090 GN=Atp1b3 PE=1 SV=1	Atp1b3	31.7757	33.5	7	7	402.034	496.059	481.007	377.457	420.23	444.02	0.920405	1.13566	1.1012	0.864139	0.962063	1.01653	0.900375	0.272639
P97384	Annexin A11 OS=Mus musculus OX=10090 GN=Anxa11 PE=1 SV=2	Anxa11	54.0793	31.6	13	13	680.827	629.566	593.702	583.184	554.089	715.029	1.08747	1.00559	0.948306	0.931505	0.885032	1.1421	0.972799	0.731323
P97386	DNA ligase 3 OS=Mus musculus OX=10090 GN=Lig3 PE=1 SV=2	Lig3	113.072	0.8	1	1	11.5565	14.1927	24.6539	15.5764	17.3217	12.0969	0.726839	0.89264	1.55059	0.979666	1.08944	0.760826	0.892702	0.789348
P97414	Potassium voltage-gated channel subfamily KQT member 1 OS=Mus musculus OX=10090 GN=Kcnq1 PE=1 SV=3	Kcnq1	74.5143	3.4	2	2	19.1027	46.2328	36.868	17.4965	28.94	27.7792	0.64968	1.57237	1.25388	0.595053	0.984247	0.944769	0.726157	0.418254
P97434	Myosin phosphatase Rho-interacting protein OS=Mus musculus OX=10090 GN=Mprip PE=1 SV=2	Mprip	116.408	3	2	2	55.3093	41.3579	56.4945	60.21	73.6558	59.8044	0.956821	0.715469	0.977323	1.0416	1.2742	1.03458	1.26448	0.120115
P97443	Histone-lysine N-methyltransferase Smyd1 OS=Mus musculus OX=10090 GN=Smyd1 PE=1 SV=3	Smyd1	56.4957	13.5	6	6	31.6131	25.1538	38.8877	48.6629	66.7843	39.3141	0.757454	0.602689	0.931755	1.16597	1.60016	0.941971	1.61792	0.0760964
P97447	Four and a half LIM domains protein 1 OS=Mus musculus OX=10090 GN=Fhl1 PE=1 SV=3	Fhl1	31.8887	40.4	10	10	129.58	123.61	195.699	171.554	151.312	157.192	0.83695	0.798386	1.26401	1.10805	0.977312	1.01529	1.06943	0.590733
P97449	Aminopeptidase N OS=Mus musculus OX=10090 GN=Anpep PE=1 SV=4	Anpep	109.651	8.6	6	6	21.2478	20.9207	26.9566	23.4902	17.0632	21.2714	0.973553	0.958565	1.23513	1.0763	0.781818	0.974638	0.894392	0.415812
P97461	Small ribosomal subunit protein uS7 OS=Mus musculus OX=10090 GN=Rps5 PE=1 SV=4	Rps5	22.8764	30.4	5	5	152.521	135.088	144.246	179.851	187.538	144.045	0.970143	0.85926	0.917511	1.14398	1.19287	0.916231	1.18427	0.139708
P97467	Peptidyl-glycine alpha-amidating monooxygenase OS=Mus musculus OX=10090 GN=Pam PE=1 SV=2	Pam	108.963	21.6	17	17	357.351	314.992	512.566	318.342	465.008	325.952	0.934571	0.823792	1.3405	0.832553	1.21613	0.852454	0.936192	0.770107
P97478	5-demethoxyubiquinone hydroxylase, mitochondrial OS=Mus musculus OX=10090 GN=Coq7 PE=1 SV=3	Coq7	24.0416	63.6	13	13	2764.24	2991.68	2825.92	2506.78	2392.36	2622.15	1.02995	1.11469	1.05293	0.934023	0.891391	0.977008	0.87642	0.0203633
P97493	Thioredoxin, mitochondrial OS=Mus musculus OX=10090 GN=Txn2 PE=1 SV=1	Txn2	18.2552	9	2	2	543.184	473.059	484.022	430.393	402.551	407.097	1.18932	1.03578	1.05978	0.942361	0.8814	0.891354	0.826548	0.0164023
P97742	Carnitine O-palmitoyltransferase 1, liver isoform OS=Mus musculus OX=10090 GN=Cpt1a PE=1 SV=4	Cpt1a	88.2515	28.2	21	19	2310.54	2495.55	2108.85	2160.44	2244.54	2354.32	1.01382	1.095	0.925322	0.947962	0.984863	1.03303	0.977495	0.720053
P97792	Coxsackievirus and adenovirus receptor homolog OS=Mus musculus OX=10090 GN=Cxadr PE=1 SV=1	Cxadr	39.9476	18.4	6	6	57.3352	72.7762	52.9252	49.1075	48.2569	46.745	1.05155	1.33475	0.970671	0.900653	0.885053	0.857323	0.787326	0.0762275
P97807	Fumarate hydratase, mitochondrial OS=Mus musculus OX=10090 GN=Fh PE=1 SV=3	Fh	54.3567	47.3	18	18	47924.3	51031.3	44268.1	44099.1	40391.6	43808.9	1.05901	1.12767	0.978216	0.974483	0.892555	0.968069	0.895799	0.0939544
P97821	Dipeptidyl peptidase 1 OS=Mus musculus OX=10090 GN=Ctsc PE=1 SV=1	Ctsc	52.3764	9.5	3	3	17.1099	31.6704	39.7123	45.3799	42.4412	45.5362	0.462743	0.856536	1.07403	1.22731	1.14784	1.23154	1.50699	0.137372
P97823	Acyl-protein thioesterase 1 OS=Mus musculus OX=10090 GN=Lypla1 PE=1 SV=1	Lypla1	24.6877	37.8	6	6	2637.06	2874.25	2515.47	1911.56	2148.18	2435.46	1.08955	1.18754	1.03931	0.789791	0.887559	1.00625	0.809191	0.0549188
P97855	Ras GTPase-activating protein-binding protein 1 OS=Mus musculus OX=10090 GN=G3bp1 PE=1 SV=1	G3bp1	51.8288	11.2	4	3	53.8829	40.3011	56.6354	69.0212	75.0675	44.5388	0.952424	0.712354	1.00108	1.22001	1.32688	0.78726	1.25068	0.339315
P97863	Nuclear factor 1 B-type OS=Mus musculus OX=10090 GN=Nfib PE=1 SV=2	Nfib	63.5068	6.5	3	2	61.437	57.3581	62.7838	74.791	89.0355	78.6601	0.869257	0.811545	0.888313	1.0582	1.25974	1.11294	1.33543	0.0079927
P97927	Laminin subunit alpha-4 OS=Mus musculus OX=10090 GN=Lama4 PE=1 SV=2	Lama4	201.819	2.1	4	4	64.003	64.1433	64.1233	104.465	68.2545	71.7622	0.87926	0.881187	0.880913	1.43512	0.937665	0.985854	1.27156	0.174387
P97930	Thymidylate kinase OS=Mus musculus OX=10090 GN=Dtymk PE=1 SV=2	Dtymk	23.9145	41	9	9	321.828	354.242	286.747	277.374	266.48	299.225	1.06926	1.17695	0.952704	0.921563	0.885366	0.99416	0.875638	0.135963
P97931	Uracil-DNA glycosylase OS=Mus musculus OX=10090 GN=Ung PE=1 SV=3	Ung	33.9258	9.8	2	2	47.1322	71.2441	30.0685	58.4681	35.0816	43.9818	0.988869	1.49476	0.63086	1.22671	0.736038	0.922771	0.926482	0.903135
P98156	Very low-density lipoprotein receptor OS=Mus musculus OX=10090 GN=Vldlr PE=1 SV=1	Vldlr	96.3727	17.3	14	14	163.466	165.302	124.04	132.346	132.88	164.118	1.11182	1.12431	0.843668	0.900156	0.90379	1.11626	0.948182	0.693892
P98192	Dihydroxyacetone phosphate acyltransferase OS=Mus musculus OX=10090 GN=Gnpat PE=1 SV=1	Gnpat	76.8697	38.3	21	21	248.787	311.163	248.413	194.588	221.288	245.693	1.01551	1.27011	1.01398	0.794274	0.903256	1.00288	0.818406	0.119143
P99024	Tubulin beta-5 chain OS=Mus musculus OX=10090 GN=Tubb5 PE=1 SV=1	Tubb5	49.6708	9.9	3	3	483.773	482.213	577.176	571.391	706.999	575.854	0.854369	0.851614	1.01932	1.00911	1.2486	1.01699	1.20159	0.117442
P99026	Proteasome subunit beta type-4 OS=Mus musculus OX=10090 GN=Psmb4 PE=1 SV=1	Psmb4	29.1161	39.4	7	7	157.474	171.373	155.105	191.779	207.259	169.609	0.897631	0.976858	0.884126	1.09317	1.18141	0.966798	1.175	0.0740769
P99029	Peroxiredoxin-5, mitochondrial OS=Mus musculus OX=10090 GN=Prdx5 PE=1 SV=2	Prdx5	21.8975	46.2	11	11	42752.5	44763.2	36575.6	32494.1	33511.2	39571.9	1.11689	1.16942	0.955524	0.848896	0.875466	1.0338	0.850802	0.134914
Q00262	Syntaxin-2 OS=Mus musculus OX=10090 GN=Stx2 PE=1 SV=1	Stx2	33.1778	7.3	2	2	59.0079	48.3926	58.8566	60.5486	27.2652	43.4472	1.19	0.975926	1.18695	1.22107	0.549852	0.876194	0.789506	0.303376
Q00493	Carboxypeptidase E OS=Mus musculus OX=10090 GN=Cpe PE=1 SV=2	Cpe	53.2559	7.4	3	3	14.2012	35.1656	34.0679	38.415	41.1938	40.1073	0.419428	1.03861	1.00618	1.13458	1.21665	1.18456	1.43485	0.214582
Q00519	Xanthine dehydrogenase/oxidase OS=Mus musculus OX=10090 GN=Xdh PE=1 SV=5	Xdh	146.562	20.9	24	23	551.809	518.904	603.986	652.556	644.543	641.513	0.916294	0.861654	1.00294	1.08359	1.07028	1.06525	1.15759	0.0288265
Q00560	Interleukin-6 receptor subunit beta OS=Mus musculus OX=10090 GN=Il6st PE=1 SV=2	Il6st	102.451	2.7	2	2	17.0149	25.0365	18.6901	24.8456	23.5175	26.4762	0.752978	1.10797	0.827115	1.09952	1.04074	1.17168	1.23209	0.141832
Q00612	Glucose-6-phosphate 1-dehydrogenase X OS=Mus musculus OX=10090 GN=G6pdx PE=1 SV=3	G6pdx	59.2625	19.6	9	5	62.4594	50.426	54.2734	64.9709	80.0081	77.625	0.961498	0.776257	0.835483	1.00016	1.23164	1.19496	1.33169	0.0338717
Q00623	Apolipoprotein A-I OS=Mus musculus OX=10090 GN=Apoa1 PE=1 SV=2	Apoa1	30.6155	39	12	12	1860.5	2622.39	1694.67	1407.44	1459.58	1504.05	1.05824	1.4916	0.963919	0.800544	0.830201	0.855493	0.707571	0.0707153
Q00651	Integrin alpha-4 OS=Mus musculus OX=10090 GN=Itga4 PE=1 SV=1	Itga4	115.696	0.8	1	1	578.381	601.233	351.6	386.685	465.852	405.19	1.2443	1.29347	0.756416	0.831896	1.00221	0.871708	0.821392	0.397228
Q00897	Alpha-1-antitrypsin 1-4 OS=Mus musculus OX=10090 GN=Serpina1d PE=1 SV=1	Serpina1d	45.9984	12.3	4	4	106.35	112.374	77.1745	71.049	71.9069	66.5762	1.26249	1.334	0.916144	0.843429	0.853612	0.790331	0.708123	0.0497765
Q00898	Alpha-1-antitrypsin 1-5 OS=Mus musculus OX=10090 GN=Serpina1e PE=1 SV=1	Serpina1e	45.8914	8.7	3	3	153.604	274.791	200.579	120.189	130.47	125.31	0.917092	1.64064	1.19755	0.717589	0.778969	0.74816	0.597749	0.0455577
Q00915	Retinol-binding protein 1 OS=Mus musculus OX=10090 GN=Rbp1 PE=1 SV=2	Rbp1	15.8461	38.5	5	5	66.2015	46.5601	78.4927	65.744	87.6418	45.531	1.01804	0.715995	1.20705	1.011	1.34774	0.70017	1.04007	0.917268
Q01147	Cyclic AMP-responsive element-binding protein 1 OS=Mus musculus OX=10090 GN=Creb1 PE=1 SV=2	Creb1	35.1223	4.3	1	1	29.7854	42.7487	46.5299	64.7252	63.9208	59.16	0.582372	0.835833	0.909764	1.26552	1.2498	1.15671	1.57735	0.0276193
Q01149	Collagen alpha-2(I) chain OS=Mus musculus OX=10090 GN=Col1a2 PE=1 SV=2	Col1a2	129.557	8.2	9	9	1554.9	1357.2	1434.79	1665.81	1231.96	1859.71	1.02472	0.894427	0.945562	1.09781	0.811893	1.22559	1.09446	0.582707
Q01279	Epidermal growth factor receptor OS=Mus musculus OX=10090 GN=Egfr PE=1 SV=1	Egfr	134.853	0.9	1	1	10.9454	16.2477	8.34611	7.53669	19.3327	16.0918	0.83659	1.24186	0.637916	0.57605	1.47765	1.22994	1.20884	0.683354
Q01339	Beta-2-glycoprotein 1 OS=Mus musculus OX=10090 GN=Apoh PE=1 SV=1	Apoh	38.6188	45.2	15	15	6156.14	6397.32	5951.95	5545.59	4877.44	5735.58	1.06557	1.10731	1.03022	0.959887	0.844237	0.992772	0.873183	0.0621772
Q01405	Protein transport protein Sec23A OS=Mus musculus OX=10090 GN=Sec23a PE=1 SV=2	Sec23a	86.1618	14.6	9	8	63.5652	58.2631	95.4151	80.7811	92.1867	87.0095	0.799193	0.73253	1.19963	1.01564	1.15905	1.09395	1.19671	0.266745
Q01768	Nucleoside diphosphate kinase B OS=Mus musculus OX=10090 GN=Nme2 PE=1 SV=1	Nme2	17.3631	69.1	10	5	1143.05	1280.36	1087.3	1087.33	1085.26	1046.52	1.01909	1.14151	0.969386	0.969415	0.967572	0.933026	0.91694	0.165803
Q01815	Voltage-dependent L-type calcium channel subunit alpha-1C OS=Mus musculus OX=10090 GN=Cacna1c PE=1 SV=1	Cacna1c	240.138	0.5	1	1	42.6631	72.2641	36.9639	42.8627	35.0861	25.3191	1.00321	1.69927	0.869196	1.00791	0.825041	0.595372	0.679881	0.225294
Q01853	Transitional endoplasmic reticulum ATPase OS=Mus musculus OX=10090 GN=Vcp PE=1 SV=4	Vcp	89.3218	45.8	28	28	945.675	964.387	998.273	918.769	958.1	866.694	1.00392	1.02378	1.05976	0.975357	1.01711	0.920074	0.943345	0.149704
Q02013	Aquaporin-1 OS=Mus musculus OX=10090 GN=Aqp1 PE=1 SV=3	Aqp1	28.7935	17.1	4	4	2234.79	2136.11	1963.59	1578.13	1803.97	1844.69	1.1598	1.10859	1.01905	0.819005	0.936214	0.957348	0.825132	0.0352572
Q02053	Ubiquitin-like modifier-activating enzyme 1 OS=Mus musculus OX=10090 GN=Uba1 PE=1 SV=1	Uba1	117.809	25.5	21	15	463.999	468.028	457.161	576.08	561.579	507.119	0.917609	0.925577	0.904087	1.13926	1.11058	1.00288	1.18398	0.0133357
Q02248	Catenin beta-1 OS=Mus musculus OX=10090 GN=Ctnnb1 PE=1 SV=1	Ctnnb1	85.4705	23.8	15	15	142.833	148.831	159.234	169.967	177.55	151.026	0.902635	0.940536	1.00628	1.07411	1.12203	0.954412	1.10567	0.161366
Q02257	Junction plakoglobin OS=Mus musculus OX=10090 GN=Jup PE=1 SV=3	Jup	81.8007	41.1	24	20	296.961	268.297	324.526	278.151	354.467	298.729	0.978385	0.883947	1.0692	0.916411	1.16785	0.984209	1.04671	0.656572
Q02357	Ankyrin-1 OS=Mus musculus OX=10090 GN=Ank1 PE=1 SV=2	Ank1	204.227	14.6	22	21	236.957	178.957	165.594	161.72	204.805	210.104	1.22761	0.927129	0.857899	0.837826	1.06104	1.08849	0.99161	0.983519
Q02566	Myosin-6 OS=Mus musculus OX=10090 GN=Myh6 PE=1 SV=2	Myh6	223.565	55.1	108	31	4203.64	982.848	9551.57	12771.3	21854.2	6124.27	0.454547	0.106277	1.03283	1.38098	2.36314	0.662228	2.76494	0.173817
Q02780	Nuclear factor 1 A-type OS=Mus musculus OX=10090 GN=Nfia PE=1 SV=1	Nfia	58.5532	2.1	1	1	37.5821	34.759	48.7533	38.0274	34.7693	19.2152	1.05812	0.978639	1.37265	1.07066	0.978928	0.541003	0.759836	0.266362
Q02788	Collagen alpha-2(VI) chain OS=Mus musculus OX=10090 GN=Col6a2 PE=1 SV=3	Col6a2	110.334	12.6	13	13	253.534	244.555	204.539	287.632	229.481	321.38	0.987076	0.952118	0.796324	1.11983	0.893432	1.25122	1.19337	0.223921
Q02819	Nucleobindin-1 OS=Mus musculus OX=10090 GN=Nucb1 PE=1 SV=2	Nucb1	53.4087	39.2	15	15	158.455	157.828	139.548	190.889	193.254	196.767	0.917034	0.91341	0.807617	1.10475	1.11843	1.13876	1.2744	0.00460315
Q02858	Angiopoietin-1 receptor OS=Mus musculus OX=10090 GN=Tek PE=1 SV=2	Tek	125.701	1.5	1	1	19.1301	4.59304	17.517	21.0144	13.4264	18.1309	1.22352	0.293761	1.12035	1.34403	0.85872	1.15962	1.27477	0.45119
Q03173	Protein enabled homolog OS=Mus musculus OX=10090 GN=Enah PE=1 SV=2	Enah	85.8444	2.6	1	1			12.2517		4.56674				1.45694		0.543064		0.372744
Q03265	ATP synthase subunit alpha, mitochondrial OS=Mus musculus OX=10090 GN=Atp5f1a PE=1 SV=1	Atp5f1a	59.7526	66.4	43	43	228879	236319	207043	203043	196879	205318	1.07498	1.10993	0.972429	0.953641	0.924689	0.964327	0.900333	0.0682284
Q04207	Transcription factor p65 OS=Mus musculus OX=10090 GN=Rela PE=1 SV=1	Rela	60.2119	4.7	2	2	34.5037	41.4114	48.5368	76.1586	60.1367	57.0254	0.651479	0.781906	0.916445	1.43798	1.13547	1.07672	1.55338	0.0291292
Q04447	Creatine kinase B-type OS=Mus musculus OX=10090 GN=Ckb PE=1 SV=1	Ckb	42.7133	35.2	10	8	555.135	461.108	533.577	457.408	534.707	444.001	1.1155	0.926559	1.07218	0.919125	1.07445	0.892185	0.926634	0.396997
Q04519	Sphingomyelin phosphodiesterase OS=Mus musculus OX=10090 GN=Smpd1 PE=1 SV=2	Smpd1	69.927	4	2	2	41.1755	35.722	41.2775	52.4249	37.2492	46.0038	0.973214	0.844315	0.975625	1.2391	0.880413	1.08733	1.14811	0.302439
Q04736	Tyrosine-protein kinase Yes OS=Mus musculus OX=10090 GN=Yes1 PE=1 SV=3	Yes1	60.63	15.3	8	3	152.079	129.24	122.737	101.412	138.11	145.054	1.15703	0.983273	0.933799	0.771555	1.05075	1.10359	0.951787	0.680816
Q04750	DNA topoisomerase 1 OS=Mus musculus OX=10090 GN=Top1 PE=1 SV=2	Top1	90.8757	9.3	6	4	59.5237	49.1482	62.7656	79.905	80.722	58.6724	0.914022	0.754701	0.963804	1.22699	1.23953	0.900949	1.27918	0.133598
Q04857	Collagen alpha-1(VI) chain OS=Mus musculus OX=10090 GN=Col6a1 PE=1 SV=1	Col6a1	108.489	21.3	17	17	262.457	287.334	260.52	364.101	259.708	359.481	0.877977	0.961196	0.8715	1.218	0.868781	1.20255	1.21347	0.187105
Q05144	Ras-related C3 botulinum toxin substrate 2 OS=Mus musculus OX=10090 GN=Rac2 PE=1 SV=1	Rac2	21.4408	7.3	1	1			19.9226	52.981	21.2247	19.0191			0.704304	1.87299	0.750339	0.672365	1.55979
Q05793	Basement membrane-specific heparan sulfate proteoglycan core protein OS=Mus musculus OX=10090 GN=Hspg2 PE=1 SV=1	Hspg2	398.294	8.4	25	25	126.035	149.458	135.245	140.089	155.547	136.803	0.896859	1.06353	0.962395	0.996864	1.10687	0.973483	1.05283	0.454264
Q05816	Fatty acid-binding protein 5 OS=Mus musculus OX=10090 GN=Fabp5 PE=1 SV=3	Fabp5	15.1374	68.1	8	8	706.415	544.977	856.552	880.125	879.931	750.288	0.917763	0.708024	1.11282	1.14344	1.14319	0.974761	1.1909	0.2526
Q05920	Pyruvate carboxylase, mitochondrial OS=Mus musculus OX=10090 GN=Pc PE=1 SV=1	Pc	129.685	44.7	44	44	2452.84	2452.79	2260.79	2007.07	1740.84	2492.34	1.09774	1.09772	1.01179	0.89824	0.779093	1.11542	0.870762	0.240058
Q05BC3	Echinoderm microtubule-associated protein-like 1 OS=Mus musculus OX=10090 GN=Eml1 PE=1 SV=1	Eml1	89.6797	10.2	8	8	80.2585	96.6673	84.3447	77.349	82.4597	77.8112	0.965244	1.16259	1.01439	0.930253	0.991717	0.935811	0.909479	0.194691
Q05D44	Eukaryotic translation initiation factor 5B OS=Mus musculus OX=10090 GN=Eif5b PE=1 SV=2	Eif5b	137.616	1	1	1	21.3047	14.4209	22.5807	16.2971	10.8834	29.4279	1.11237	0.752952	1.179	0.850913	0.568253	1.53651	0.970881	0.782553
Q06318	Uteroglobin OS=Mus musculus OX=10090 GN=Scgb1a1 PE=1 SV=1	Scgb1a1	10.5194	18.8	2	2						135.475						1
Q06890	Clusterin OS=Mus musculus OX=10090 GN=Clu PE=1 SV=1	Clu	51.6556	24.3	8	8	199.024	195.572	193.231	172.101	222.114	202.841	1.00782	0.990337	0.978482	0.871482	1.12474	1.02714	1.0157	0.89908
Q07076	Annexin A7 OS=Mus musculus OX=10090 GN=Anxa7 PE=1 SV=2	Anxa7	49.9253	27.6	12	12	172.794	158.446	230.821	225.24	234.115	206.115	0.844592	0.774464	1.12822	1.10094	1.14432	1.00746	1.18398	0.205961
Q07113	Cation-independent mannose-6-phosphate receptor OS=Mus musculus OX=10090 GN=Igf2r PE=1 SV=1	Igf2r	273.815	11.4	26	26	272.818	284.534	294.074	321.841	323.257	360.713	0.881367	0.919217	0.950037	1.03974	1.04432	1.16532	1.18133	0.0184678
Q07813	Apoptosis regulator BAX OS=Mus musculus OX=10090 GN=Bax PE=1 SV=1	Bax	21.3946	23.4	3	3	96.4744	102.167	79.4817	88.5616	76.3773	62.7261	1.14444	1.21198	0.942865	1.05058	0.906039	0.744099	0.818576	0.178691
Q08024	Core-binding factor subunit beta OS=Mus musculus OX=10090 GN=Cbfb PE=1 SV=1	Cbfb	22.0305	8.6	1	1		17.5473	9.89231	12.652	22.1234	28.2539		0.969799	0.546724	0.699245	1.22271	1.56152	1.53134	0.349484
Q08093	Calponin-2 OS=Mus musculus OX=10090 GN=Cnn2 PE=1 SV=1	Cnn2	33.1555	7.9	2	2	66.4175	32.536	50.9038	44.7313	52.1094	49.2748	1.34642	0.659574	1.03193	0.906798	1.05637	0.998906	0.975031	0.949345
Q08481	Platelet endothelial cell adhesion molecule OS=Mus musculus OX=10090 GN=Pecam1 PE=1 SV=1	Pecam1	81.2626	25.6	14	14	128.136	116.799	143.554	155.279	143.817	109.306	0.964767	0.87941	1.08086	1.16913	1.08284	0.822996	1.05126	0.745065
Q08857	Platelet glycoprotein 4 OS=Mus musculus OX=10090 GN=Cd36 PE=1 SV=2	Cd36	52.698	28.4	14	14	17279.3	20093.6	16751.4	15173.4	14771.3	13806.9	1.05926	1.23178	1.0269	0.930163	0.90551	0.846393	0.808354	0.0286028
Q08943	FACT complex subunit SSRP1 OS=Mus musculus OX=10090 GN=Ssrp1 PE=1 SV=2	Ssrp1	80.8604	7.5	5	5	48.0208	45.828	47.5233	66.006	70.2791	59.9454	0.853443	0.814472	0.844602	1.17308	1.24903	1.06537	1.38804	0.00252702
Q0GUM3	Interferon-gamma-inducible GTPase 10 OS=Mus musculus OX=10090 GN=Gm12250 PE=1 SV=1	Gm12250	47.2639	20.9	6	6		12.8126	21.3175	41.4188	37.1041	48.5355		0.397441	0.661261	1.28479	1.15095	1.50555	2.48184	0.0223931
Q11011	Puromycin-sensitive aminopeptidase OS=Mus musculus OX=10090 GN=Npepps PE=1 SV=2	Npepps	103.325	33	27	27	405.041	406.628	349.895	343.594	323.899	385.288	1.0975	1.1018	0.948077	0.931003	0.877639	1.04398	0.906347	0.237454
Q149C2	TRAF3-interacting protein 1 OS=Mus musculus OX=10090 GN=Traf3ip1 PE=1 SV=2	Traf3ip1	71.0374	1.6	1	1	1025.75	1389.24	849.882	729.003	906.748	790.331	1.08145	1.46469	0.896035	0.768591	0.955989	0.83325	0.743086	0.148168
Q14BI2	Metabotropic glutamate receptor 2 OS=Mus musculus OX=10090 GN=Grm2 PE=1 SV=2	Grm2	95.8872	3.6	1	1	63.7175	60.3865	68.6165	55.2162	73.2315	88.8943	0.932309	0.88357	1.00399	0.807919	1.07152	1.30069	1.12776	0.512109
Q1ERP8	CMRF35-like molecule 9 OS=Mus musculus OX=10090 GN=Cd300lg PE=1 SV=1	Cd300lg	36.7562	13.9	4	4	229.614	209.433	208.037	246.871	197.5	203.66	1.06375	0.97026	0.963792	1.14371	0.914976	0.943515	1.00147	0.975707
Q1HFZ0	RNA cytosine C(5)-methyltransferase NSUN2 OS=Mus musculus OX=10090 GN=Nsun2 PE=1 SV=2	Nsun2	85.4516	4.4	2	2	33.7594	21.9019	9.99598	21.1358		25.1653	1.50768	0.978128	0.446415	0.943913		1.12387	1.05779	0.740249
Q1XH17	Tripartite motif-containing protein 72 OS=Mus musculus OX=10090 GN=Trim72 PE=1 SV=1	Trim72	52.8167	52.6	18	18	3176.64	4289.93	2676.53	1159.77	1452.82	1685.73	1.3198	1.78234	1.11202	0.481853	0.603606	0.700372	0.423768	0.0083615
Q2KHI9	DNA helicase MCM9 OS=Mus musculus OX=10090 GN=Mcm9 PE=1 SV=2	Mcm9	125.814	2.4	1	1	2124.4	2220.32	1281.37	901.674	1304.91	1636.91	1.34603	1.40681	0.811887	0.571307	0.826802	1.03716	0.683156	0.198464
Q33DR3	All trans-polyprenyl-diphosphate synthase PDSS2 OS=Mus musculus OX=10090 GN=Pdss2 PE=1 SV=2	Pdss2	43.9804	13	4	4	47.5332	35.3921	66.8752	43.0375	53.9812	39.8706	0.9948	0.740706	1.3996	0.900713	1.12975	0.834433	0.913811	0.767885
Q3B7Z2	Oxysterol-binding protein 1 OS=Mus musculus OX=10090 GN=Osbp PE=1 SV=3	Osbp	88.7966	13.8	9	9	55.0909	43.5344	56.968	46.4608	51.1927	41.1463	1.1228	0.887271	1.16106	0.946914	1.04335	0.838599	0.892068	0.351667
Q3T9E4	T-cell-specific guanine nucleotide triphosphate-binding protein 2 OS=Mus musculus OX=10090 GN=Tgtp2 PE=1 SV=2	Tgtp2	47.1207	15.9	6	6	49.7497	49.4938	67.5121	189.364	192.511	216.69	0.390031	0.388025	0.529285	1.48458	1.50926	1.69882	3.58947	0.000316895
Q3TAS6	ER membrane protein complex subunit 10 OS=Mus musculus OX=10090 GN=Emc10 PE=2 SV=2	Emc10	27.0526	13.6	3	3	76.9059	86.6999	96.6057	86.2362	85.0137	112.367	0.848495	0.956551	1.06584	0.951435	0.937948	1.23973	1.08995	0.504996
Q3TBT3	Stimulator of interferon genes protein OS=Mus musculus OX=10090 GN=Sting1 PE=1 SV=2	Sting1	42.8299	9.3	3	3	42.2603	38.4507	45.6801	53.4571	33.8642	56.2621	0.939207	0.85454	1.01521	1.18805	0.75261	1.25039	1.13603	0.566195
Q3TCN2	Putative phospholipase B-like 2 OS=Mus musculus OX=10090 GN=Plbd2 PE=1 SV=2	Plbd2	66.2895	2	1	1	49.0642	113.474	93.613	89.5415	74.5128	40.1455	0.63948	1.47896	1.22011	1.16704	0.971165	0.523239	0.797186	0.561559
Q3TDN2	FAS-associated factor 2 OS=Mus musculus OX=10090 GN=Faf2 PE=1 SV=2	Faf2	52.4714	7.2	2	2	31.83	21.3428	53.4759	23.0271	54.8844	76.8933	0.730455	0.489789	1.2272	0.52844	1.25952	1.7646	1.45154	0.503674
Q3TDQ1	Dolichyl-diphosphooligosaccharide--protein glycosyltransferase subunit STT3B OS=Mus musculus OX=10090 GN=Stt3b PE=1 SV=2	Stt3b	93.2457	9	7	6	86.9733	70.14	57.3269	78.9785	91.8436	83.1874	1.11397	0.898367	0.734255	1.01157	1.17635	1.06548	1.18452	0.229174
Q3TEA8	Heterochromatin protein 1-binding protein 3 OS=Mus musculus OX=10090 GN=Hp1bp3 PE=1 SV=1	Hp1bp3	60.8666	16.4	9	9	122.79	80.7741	140.17	180.124	161.995	117.843	0.916689	0.60302	1.04644	1.34472	1.20937	0.879756	1.33813	0.222888
Q3THE2	Myosin regulatory light chain 12B OS=Mus musculus OX=10090 GN=Myl12b PE=1 SV=2	Myl12b	19.7792	47.1	7	2	801.099	673.837	906.763	1064.06	1052	784.43	0.909964	0.765407	1.02999	1.20866	1.19495	0.891029	1.21782	0.213461
Q3THK7	GMP synthase [glutamine-hydrolyzing] OS=Mus musculus OX=10090 GN=Gmps PE=1 SV=2	Gmps	76.7234	5.3	3	3	86.1147	20.6711	13.3731	27.0116	11.0383	16.1313	2.96368	0.711404	0.460242	0.929618	0.379888	0.555166	0.450913	0.437935
Q3THS6	S-adenosylmethionine synthase isoform type-2 OS=Mus musculus OX=10090 GN=Mat2a PE=1 SV=2	Mat2a	43.6887	6.6	2	2	35.4309	53.5531	43.5164	78.0153	78.1157	52.6233	0.622952	0.94158	0.765113	1.37168	1.37344	0.925232	1.5755	0.0634251
Q3TIU4	2',5'-phosphodiesterase 12 OS=Mus musculus OX=10090 GN=Pde12 PE=1 SV=2	Pde12	67.5137	8.7	4	4	81.3654	84.0683	59.8786	82.7269	82.7031	102.297	0.990169	1.02306	0.728687	1.00674	1.00645	1.2449	1.18825	0.239081
Q3TIX9	Ubiquitin carboxyl-terminal hydrolase 39 OS=Mus musculus OX=10090 GN=Usp39 PE=1 SV=2	Usp39	65.1463	7.8	3	3	25.1341	21.1732	28.3759	34.088	40.5104	27.7453	0.851873	0.717626	0.961748	1.15535	1.37303	0.940377	1.37037	0.0885438
Q3TJD7	PDZ and LIM domain protein 7 OS=Mus musculus OX=10090 GN=Pdlim7 PE=1 SV=1	Pdlim7	50.119	22.8	9	9	144.625	88.9957	153.873	126.976	170.926	100.17	1.10462	0.679731	1.17526	0.969817	1.3055	0.765078	1.0273	0.899945
Q3TL44	NLR family member X1 OS=Mus musculus OX=10090 GN=Nlrx1 PE=1 SV=1	Nlrx1	107.831	33.9	30	30	845.617	856.676	729.072	725.686	710.464	786.336	1.09022	1.10447	0.93996	0.935594	0.915969	1.01379	0.91409	0.217295
Q3TMP8	Trimeric intracellular cation channel type A OS=Mus musculus OX=10090 GN=Tmem38a PE=1 SV=2	Tmem38a	33.3091	19.5	5	5	261.905	285.99	295.511	308.525	376.071	356.21	0.833998	0.910693	0.941012	0.982454	1.19754	1.1343	1.23405	0.0396176
Q3TMX7	Sulfhydryl oxidase 2 OS=Mus musculus OX=10090 GN=Qsox2 PE=1 SV=1	Qsox2	77.7752	1.4	1	1	41.095	29.2731	28.618	37.3598	24.1479	24.1348	1.33549	0.951309	0.930017	1.21411	0.784751	0.784324	0.865197	0.459452
Q3TPX4	Exocyst complex component 5 OS=Mus musculus OX=10090 GN=Exoc5 PE=1 SV=2	Exoc5	81.7378	1.6	1	1	24.2362	31.2149	33.9034	17.0099	16.812	17.1877	1.036	1.33431	1.44923	0.727103	0.718647	0.734704	0.570867	0.00553144
Q3TTY5	Keratin, type II cytoskeletal 2 epidermal OS=Mus musculus OX=10090 GN=Krt2 PE=1 SV=1	Krt2	70.9227	6.4	5	2	107.244	98.5642	96.1895	123.011	73.903	123.683	1.03352	0.949872	0.926987	1.18547	0.71221	1.19194	1.06159	0.856479
Q3TVI8	Pre-B-cell leukemia transcription factor-interacting protein 1 OS=Mus musculus OX=10090 GN=Pbxip1 PE=1 SV=2	Pbxip1	81.1645	16	9	9	48.8648	69.5917	51.9478	52.8116	61.037	54.8976	0.86448	1.23117	0.919022	0.934304	1.07982	0.971207	0.990269	0.996298
Q3TWW8	Serine/arginine-rich splicing factor 6 OS=Mus musculus OX=10090 GN=Srsf6 PE=1 SV=1	Srsf6	39.0253	3.5	1	1	19.5589	25.6444	67.3283	17.2518	24.8242	19.6214	0.673559	0.883127	2.31861	0.594108	0.854882	0.67571	0.548267	0.30022
Q3TZX3	Solute carrier family 25 member 33 OS=Mus musculus OX=10090 GN=Slc25a33 PE=2 SV=1	Slc25a33	35.0638	12.5	3	2	146.204	149.448	94.3196	98.3766	86.9915	154.964	1.20118	1.22783	0.774907	0.808238	0.714701	1.27315	0.87271	0.559059
Q3TZZ7	Extended synaptotagmin-2 OS=Mus musculus OX=10090 GN=Esyt2 PE=1 SV=1	Esyt2	94.1393	16.4	12	12	138.538	100.145	124.948	136.29	140.247	120.676	1.09251	0.789743	0.985334	1.07478	1.10599	0.951648	1.09235	0.420785
Q3U0B3	Dehydrogenase/reductase SDR family member 11 OS=Mus musculus OX=10090 GN=Dhrs11 PE=1 SV=1	Dhrs11	28.2742	18.8	4	4	61.0641	64.6742	52.592	56.4199	41.5978	68.3658	1.06287	1.1257	0.915402	0.982031	0.72404	1.18996	0.933008	0.613339
Q3U0S6	Ras-interacting protein 1 OS=Mus musculus OX=10090 GN=Rasip1 PE=1 SV=3	Rasip1	103.559	27.1	22	22	294.219	292.588	321.735	365.576	383.884	359.323	0.875078	0.870227	0.956915	1.08731	1.14176	1.06871	1.2204	0.00547415
Q3U0V1	Far upstream element-binding protein 2 OS=Mus musculus OX=10090 GN=Khsrp PE=1 SV=2	Khsrp	76.7755	21	12	12	96.1216	90.2209	104.126	126.338	131.438	105.55	0.882127	0.827975	0.955585	1.15943	1.20623	0.968656	1.25083	0.049278
Q3U1J4	DNA damage-binding protein 1 OS=Mus musculus OX=10090 GN=Ddb1 PE=1 SV=2	Ddb1	126.853	12.9	12	12	82.2637	86.6246	106.839	103.16	94.2354	98.146	0.864012	0.909814	1.12212	1.08348	0.98975	1.03082	1.07186	0.421568
Q3U3R4	Lipase maturation factor 1 OS=Mus musculus OX=10090 GN=Lmf1 PE=1 SV=1	Lmf1	65.8779	11.7	7	7	134.809	152.015	117.977	130.433	148.021	161.561	0.957435	1.07963	0.837886	0.926353	1.05127	1.14743	1.08699	0.42641
Q3U5Q7	UMP-CMP kinase 2, mitochondrial OS=Mus musculus OX=10090 GN=Cmpk2 PE=1 SV=2	Cmpk2	50.0363	50.8	18	18	415.491	450.644	527.91	704.022	693.734	691.593	0.715666	0.776215	0.909303	1.21265	1.19493	1.19124	1.49877	0.00437238
Q3U7R1	Extended synaptotagmin-1 OS=Mus musculus OX=10090 GN=Esyt1 PE=1 SV=2	Esyt1	121.554	20	20	20	144.164	130.967	155.961	183.019	201.143	156.629	0.890006	0.808537	0.962838	1.12988	1.24178	0.96696	1.25447	0.0650031
Q3U7U3	F-box only protein 7 OS=Mus musculus OX=10090 GN=Fbxo7 PE=1 SV=2	Fbxo7	57.6491	3.3	1	1	51.4871		36.415	32.3088	54.7135	46.7604	1.16127		0.821324	0.728711	1.23404	1.05466	1.01463	0.981558
Q3U9G9	Delta(14)-sterol reductase LBR OS=Mus musculus OX=10090 GN=Lbr PE=1 SV=2	Lbr	71.4402	13.1	7	7	502.63	299.424	487.884	686.964	581.406	456.57	1.0003	0.595893	0.970954	1.36715	1.15707	0.908634	1.33723	0.214238
Q3UFY8	tRNA methyltransferase 10 homolog C OS=Mus musculus OX=10090 GN=Trmt10c PE=1 SV=2	Trmt10c	48.3858	32.4	13	13	313.201	364.774	277.43	276.369	295.662	311.026	1.02216	1.19047	0.905422	0.901958	0.964922	1.01506	0.924275	0.441494
Q3UH93	Plexin-D1 OS=Mus musculus OX=10090 GN=Plxnd1 PE=1 SV=1	Plxnd1	211.608	0.7	1	1	49.78	37.9921	41.5062	33.2335	26.394	57.8711	1.21032	0.92372	1.00916	0.80802	0.64173	1.40705	0.90888	0.586772
Q3UHD6	Sorting nexin-27 OS=Mus musculus OX=10090 GN=Snx27 PE=1 SV=2	Snx27	60.9888	7.4	4	4	92.8796	80.3363	67.9071	116.383	93.5715	103.066	1.00566	0.869843	0.735265	1.26014	1.01315	1.11595	1.29818	0.0741125
Q3UHJ0	AP2-associated protein kinase 1 OS=Mus musculus OX=10090 GN=Aak1 PE=1 SV=2	Aak1	103.346	2.8	2	2	20.0067	27.6497	31.2619	31.7465	37.9538	36.701	0.647748	0.8952	1.01215	1.02784	1.22881	1.18825	1.34825	0.0953837
Q3UI43	BRISC and BRCA1-A complex member 1 OS=Mus musculus OX=10090 GN=Babam1 PE=1 SV=1	Babam1	36.7931	8.1	2	2	80.9072	104.595	45.0164	68.6607	55.2542	57.1083	1.17957	1.52492	0.65631	1.00103	0.805569	0.832601	0.785288	0.507064
Q3UIJ9	Myocardial zonula adherens protein OS=Mus musculus OX=10090 GN=Myzap PE=1 SV=1	Myzap	53.897	21.5	8	8	46.1309	43.2211	44.0278	52.3424	67.6568	67.2002	0.863391	0.808932	0.82403	0.979646	1.26627	1.25773	1.40351	0.0185064
Q3UIR3	E3 ubiquitin-protein ligase DTX3L OS=Mus musculus OX=10090 GN=Dtx3l PE=1 SV=1	Dtx3l	83.0436	9.4	5	5	17.1795	19.5845	27.7361	33.8926	47.4523	32.6317	0.577538	0.65839	0.932429	1.13939	1.59524	1.09701	1.76707	0.0363879
Q3UIZ8	Myosin light chain kinase 3 OS=Mus musculus OX=10090 GN=Mylk3 PE=1 SV=1	Mylk3	86.3718	7.4	5	5	61.8597	71.6879	74.015	59.3632	74.7567	47.8098	0.952928	1.10433	1.14018	0.914471	1.1516	0.736495	0.876506	0.358741
Q3ULF4	Paraplegin OS=Mus musculus OX=10090 GN=Spg7 PE=1 SV=1	Spg7	85.9962	27.9	21	21	674.667	650.09	593.734	534.68	549.007	563.103	1.13539	1.09404	0.999193	0.899811	0.923922	0.947644	0.858377	0.0205824
Q3ULJ0	Glycerol-3-phosphate dehydrogenase 1-like protein OS=Mus musculus OX=10090 GN=Gpd1l PE=1 SV=2	Gpd1l	38.2255	42.7	14	14	309.517	341.073	294.94	289.635	301.723	317.596	1.00141	1.10351	0.954248	0.937086	0.976196	1.02755	0.961318	0.489138
Q3UMC0	ATPase family gene 2 protein homolog A OS=Mus musculus OX=10090 GN=Afg2a PE=1 SV=2	Afg2a	97.2558	0.8	1	1	10.537	20.182		13.5716	15.7017	13.0448	0.721347	1.38163		0.929088	1.07492	0.893024	0.918391	0.929105
Q3UMR5	Calcium uniporter protein, mitochondrial OS=Mus musculus OX=10090 GN=Mcu PE=1 SV=2	Mcu	39.6816	27.1	9	9	459.388	505.974	419.859	428.019	407.695	468.422	1.0249	1.12884	0.936713	0.954918	0.909575	1.04506	0.941464	0.430844
Q3UMU9	Hepatoma-derived growth factor-related protein 2 OS=Mus musculus OX=10090 GN=Hdgfl2 PE=1 SV=1	Hdgfl2	74.2907	1.6	1	1	43.8156	44.2189	45.3269	57.8508		45.3988	0.925899	0.934422	0.957836	1.22249		0.959356	1.16131	0.448063
Q3UN02	Lysocardiolipin acyltransferase 1 OS=Mus musculus OX=10090 GN=Lclat1 PE=1 SV=2	Lclat1	44.3999	19.9	8	8	331.676	352.384	242.477	286.423	320.117	270.998	1.10309	1.17196	0.806432	0.952585	1.06465	0.901285	0.947115	0.744973
Q3UPL0	Protein transport protein Sec31A OS=Mus musculus OX=10090 GN=Sec31a PE=1 SV=2	Sec31a	133.569	14.2	15	15	97.6092	102.151	86.6692	109.886	117.311	112.876	0.9348	0.978301	0.830029	1.05238	1.12349	1.08101	1.18728	0.0297812
Q3UQN2	F-BAR domain only protein 2 OS=Mus musculus OX=10090 GN=Fcho2 PE=1 SV=1	Fcho2	88.7342	7.8	4	4	26.8162	25.7007	36.1081	32.5185	47.9035	33.6907	0.793622	0.76061	1.06861	0.962382	1.4177	0.997073	1.28759	0.202815
Q3URD3	Sarcolemmal membrane-associated protein OS=Mus musculus OX=10090 GN=Slmap PE=1 SV=2	Slmap	96.9334	11.8	9	9	20.4661	24.4225	35.738	37.9849	55.9723	28.0737	0.605932	0.723067	1.05808	1.1246	1.65715	0.831167	1.51353	0.195067
Q3URS9	Mitochondrial potassium channel OS=Mus musculus OX=10090 GN=Ccdc51 PE=1 SV=1	Ccdc51	45.1325	31	11	11	464.292	516.385	517.304	474.152	438.577	485.079	0.962001	1.06994	1.07184	0.98243	0.90872	1.00507	0.933128	0.216665
Q3UTJ2	Sorbin and SH3 domain-containing protein 2 OS=Mus musculus OX=10090 GN=Sorbs2 PE=1 SV=2	Sorbs2	132.349	15.2	18	17	310.374	176.949	303.367	234.099	369.955	139.051	1.21414	0.6922	1.18673	0.915766	1.44721	0.543948	0.939818	0.764276
Q3UUI3	Acyl-coenzyme A thioesterase THEM4 OS=Mus musculus OX=10090 GN=Them4 PE=1 SV=1	Them4	26.0313	36.1	8	8	395.304	470.379	428.362	354.106	397.393	355.043	0.988019	1.17566	1.07064	0.885048	0.993239	0.887391	0.855103	0.0691193
Q3UUQ7	GPI inositol-deacylase OS=Mus musculus OX=10090 GN=Pgap1 PE=1 SV=3	Pgap1	104.578	4.6	4	4	52.3626	28.1299	29.5246	33.5467	44.0729	39.3664	1.38401	0.743511	0.780375	0.886685	1.16491	1.04051	1.06334	0.674339
Q3UVK0	Endoplasmic reticulum metallopeptidase 1 OS=Mus musculus OX=10090 GN=Ermp1 PE=1 SV=2	Ermp1	100.148	8.2	7	7	94.3632	95.4893	69.473	83.2844	75.8877	94.5198	1.10363	1.1168	0.812522	0.974053	0.887545	1.10546	0.978276	0.904473
Q3UW53	Protein Niban 1 OS=Mus musculus OX=10090 GN=Niban1 PE=1 SV=2	Niban1	102.649	9	7	7	40.9158	42.7837	60.8111	63.2043	53.2404	57.2683	0.771454	0.806672	1.14657	1.1917	1.00383	1.07977	1.20208	0.216148
Q3UYH7	Beta-adrenergic receptor kinase 2 OS=Mus musculus OX=10090 GN=Adrbk2 PE=1 SV=2	Adrbk2	79.6568	3.1	2	2	54.5385	37.2216	52.1189	50.4887	48.6439	77.4718	1.02105	0.696853	0.975755	0.945234	0.910698	1.45041	1.22745	0.365576
Q3UYV9	Nuclear cap-binding protein subunit 1 OS=Mus musculus OX=10090 GN=Ncbp1 PE=1 SV=2	Ncbp1	91.9267	1.4	1	1	22.6797	14.8603	15.5125	17.7363	19.2187	13.0801	1.32002	0.864912	0.902874	1.0323	1.11859	0.761299	0.943125	0.780755
Q3UZ39	Leucine-rich repeat flightless-interacting protein 1 OS=Mus musculus OX=10090 GN=Lrrfip1 PE=1 SV=2	Lrrfip1	79.2491	1.6	1	1				62.0837	49.8231	51.5736				1.13929	0.914295	0.946419
Q3V132	ADP/ATP translocase 4 OS=Mus musculus OX=10090 GN=Slc25a31 PE=1 SV=1	Slc25a31	35.2579	5.9	2	2	2228.64	2946.1	2259.56	2494.19	2690.57	2825.67	0.865786	1.14451	0.877799	0.968946	1.04524	1.09772	1.07749	0.449986
Q3V1L4	Cytosolic purine 5'-nucleotidase OS=Mus musculus OX=10090 GN=Nt5c2 PE=1 SV=2	Nt5c2	64.8086	1.6	1	1	55.0801	42.3272	29.1377	31.4554	22.0262	45.0314	1.46842	1.12844	0.776806	0.838594	0.587214	1.20053	0.778481	0.402149
Q3V1T4	Prolyl 3-hydroxylase 1 OS=Mus musculus OX=10090 GN=P3h1 PE=1 SV=2	P3h1	83.6511	7	4	4	24.8534	28.5295	25.7773	30.8652	39.1042	32.5325	0.820867	0.942281	0.851383	1.01943	1.29155	1.0745	1.29487	0.0369204
Q3V3R1	Monofunctional C1-tetrahydrofolate synthase, mitochondrial OS=Mus musculus OX=10090 GN=Mthfd1l PE=1 SV=2	Mthfd1l	105.729	8.4	7	7	97.7501	99.965	81.4459	95.0356	98.2434	87.1802	1.04803	1.07178	0.873227	1.01893	1.05332	0.934707	1.00465	0.92415
Q3V3R4	Integrin alpha-1 OS=Mus musculus OX=10090 GN=Itga1 PE=1 SV=2	Itga1	130.81	19.8	21	21	499.97	503.714	449.519	447.65	472.683	472.641	1.05398	1.06188	0.947627	0.943687	0.996458	0.99637	0.958554	0.370422
Q4ACU6	SH3 and multiple ankyrin repeat domains protein 3 OS=Mus musculus OX=10090 GN=Shank3 PE=1 SV=3	Shank3	185.397	15	20	19	147.069	121.071	140.568	150.55	164.918	134.554	1.02758	0.845927	0.982154	1.0519	1.15229	0.940139	1.10109	0.31157
Q4LDD4	Arf-GAP with Rho-GAP domain, ANK repeat and PH domain-containing protein 1 OS=Mus musculus OX=10090 GN=Arap1 PE=1 SV=2	Arap1	162.276	0.9	1	1	51.661	20.0819	51.8703	62.7744	51.9963	41.7009	1.10669	0.430195	1.11117	1.34476	1.11387	0.89332	1.26582	0.410674
Q4PZA2	Endothelin-converting enzyme 1 OS=Mus musculus OX=10090 GN=Ece1 PE=1 SV=1	Ece1	87.0726	5.9	3	3	37.4279	44.5594	54.4139	47.2761	55.2766	64.0153	0.741222	0.882454	1.07761	0.936255	1.0947	1.26776	1.22116	0.216591
Q4VA53	Sister chromatid cohesion protein PDS5 homolog B OS=Mus musculus OX=10090 GN=Pds5b PE=1 SV=1	Pds5b	164.419	7.3	8	7	35.0829	18.8333	26.7444	43.0735	35.7914	35.2806	1.08055	0.580063	0.823725	1.32666	1.10237	1.08664	1.41513	0.121535
Q4VBD2	Transmembrane anterior posterior transformation protein 1 OS=Mus musculus OX=10090 GN=Tapt1 PE=1 SV=2	Tapt1	63.8941	6.4	3	3	58.0192	72.8102	50.1346	64.3244	49.9923	68.1993	0.957729	1.20188	0.827576	1.06181	0.825228	1.12577	1.00858	0.939672
Q4ZJN1	Complement C1q and tumor necrosis factor-related protein 9 OS=Mus musculus OX=10090 GN=C1qtnf9 PE=1 SV=1	C1qtnf9	34.5658	5.7	1	1	19.6753	2.1542	15.7065	6.19996	8.60033	18.6298	1.6635	0.182132	1.32795	0.52419	0.727135	1.5751	0.890614	0.871644
Q501J6	Probable ATP-dependent RNA helicase DDX17 OS=Mus musculus OX=10090 GN=Ddx17 PE=1 SV=1	Ddx17	72.3995	32.2	18	12	442.957	425.461	469.938	572.434	609.116	538.57	0.868976	0.834653	0.921907	1.12298	1.19494	1.05655	1.28525	0.00542818
Q501J7	Phosphatase and actin regulator 4 OS=Mus musculus OX=10090 GN=Phactr4 PE=1 SV=2	Phactr4	76.6319	6.2	3	3	16.555	11.5574	20.4764	14.5136	24.0429	10.4697	1.01757	0.710389	1.2586	0.892091	1.47782	0.643529	1.009	0.940621
Q569Z5	Probable ATP-dependent RNA helicase DDX46 OS=Mus musculus OX=10090 GN=Ddx46 PE=1 SV=2	Ddx46	117.448	9.4	7	7	14.3347	12.6946	30.2699	27.0762	31.0266	19.1654	0.639144	0.566017	1.34965	1.20726	1.38339	0.854534	1.34851	0.309168
Q569Z6	Thyroid hormone receptor-associated protein 3 OS=Mus musculus OX=10090 GN=Thrap3 PE=1 SV=1	Thrap3	108.178	3.7	3	3	44.3181	48.1753	37.9329	43.9795	58.1726	51.7606	0.93518	1.01657	0.800445	0.928037	1.22753	1.09223	1.18007	0.200878
Q58A65	C-Jun-amino-terminal kinase-interacting protein 4 OS=Mus musculus OX=10090 GN=Spag9 PE=1 SV=2	Spag9	146.219	9.4	10	9	59.177	59.5902	53.8043	61.1146	69.263	63.2342	0.969629	0.9764	0.881596	1.00138	1.13489	1.03611	1.12192	0.0826735
Q5BLK4	Terminal uridylyltransferase 7 OS=Mus musculus OX=10090 GN=Tut7 PE=1 SV=3	Tut7	169.103	0.8	1	1			40.9168	37.9881	52.5675	62.0381			0.845779	0.785241	1.08661	1.28237	1.24312
Q5EBG6	Heat shock protein beta-6 OS=Mus musculus OX=10090 GN=Hspb6 PE=1 SV=1	Hspb6	17.5209	29	4	4	288.168	433.675	297.397	265.783	307.163	253.746	0.936659	1.40961	0.966656	0.863899	0.998398	0.824774	0.811086	0.245708
Q5EG47	5'-AMP-activated protein kinase catalytic subunit alpha-1 OS=Mus musculus OX=10090 GN=Prkaa1 PE=1 SV=2	Prkaa1	63.9292	11.8	5	4	20.9068	14.2447	28.067	22.3936	26.1838	28.5579	0.893747	0.608947	1.19984	0.957307	1.11933	1.22082	1.22014	0.32962
Q5FWH6	Rho guanine nucleotide exchange factor 15 OS=Mus musculus OX=10090 GN=Arhgef15 PE=1 SV=1	Arhgef15	92.9456	13.3	9	9	45.1822	52.0055	69.9433	70.6837	67.0467	72.4323	0.718521	0.827029	1.11229	1.12406	1.06623	1.15187	1.25747	0.133727
Q5FWI3	Cell surface hyaluronidase OS=Mus musculus OX=10090 GN=Cemip2 PE=1 SV=1	Cemip2	153.801	3.6	4	4	60.8887	48.7635	44.9915	48.178	40.2268	42.1081	1.28116	1.02604	0.946669	1.01372	0.846415	0.886	0.843958	0.194219
Q5H8C4	Intermembrane lipid transfer protein VPS13A OS=Mus musculus OX=10090 GN=Vps13a PE=1 SV=1	Vps13a	359.401	0.3	1	1	51.4539		41.0881	33.5762	39.2756	52.4072	1.18121		0.943248	0.7708	0.901639	1.2031	0.902358	0.588054
Q5IRJ6	Proton-coupled zinc antiporter SLC30A9, mitochondrial OS=Mus musculus OX=10090 GN=Slc30a9 PE=1 SV=2	Slc30a9	62.8755	25.4	14	14	760.751	835.62	637.786	687.331	669.967	692.013	1.06561	1.17048	0.893368	0.962768	0.938446	0.969326	0.917264	0.371361
Q5RKZ7	Molybdenum cofactor biosynthesis protein 1 OS=Mus musculus OX=10090 GN=Mocs1 PE=1 SV=2	Mocs1	69.8589	13.1	8	8	82.4782	89.8256	67.4855	92.1086	82.6039	79.3897	1.00198	1.09124	0.819842	1.11897	1.00351	0.964459	1.05969	0.546115
Q5SUC9	Protein SCO1 homolog, mitochondrial OS=Mus musculus OX=10090 GN=Sco1 PE=1 SV=1	Sco1	31.6174	19	5	5	674.93	729.309	632.682	537.013	546.121	653.702	1.07309	1.15955	1.00592	0.853811	0.868293	1.03934	0.852677	0.0977733
Q5SVD0	Refilin-B OS=Mus musculus OX=10090 GN=Rflnb PE=1 SV=1	Rflnb	23.3796	12	2	2	35.8227	13.4072	38.8871	37.8326	39.5937	52.7071	0.984814	0.368582	1.06906	1.04007	1.08848	1.44899	1.47683	0.250078
Q5SYD0	Unconventional myosin-Id OS=Mus musculus OX=10090 GN=Myo1d PE=1 SV=1	Myo1d	116.081	22.3	20	19	95.5992	75.9032	94.4821	107.178	116.22	109.344	0.958027	0.760647	0.946831	1.07406	1.16467	1.09576	1.25098	0.0440759
Q5XJY4	Presenilin-associated rhomboid-like protein, mitochondrial OS=Mus musculus OX=10090 GN=Parl PE=1 SV=1	Parl	41.9639	15.6	6	6	474.037	523.992	481.718	432.897	436.976	483.956	1.00376	1.10953	1.02002	0.916644	0.925282	1.02476	0.914905	0.132391
Q5XJY5	Coatomer subunit delta OS=Mus musculus OX=10090 GN=Arcn1 PE=1 SV=2	Arcn1	57.2294	37.2	16	16	142.959	133.343	157.104	181.766	155.473	168.359	0.913474	0.852025	1.00386	1.16144	0.993435	1.07577	1.16657	0.0780815
Q5XKN4	Protein jagunal homolog 1 OS=Mus musculus OX=10090 GN=Jagn1 PE=1 SV=2	Jagn1	21.102	6.6	1	1		30.1985	33.1982	24.0369	28.7568	22.6635		1.08742	1.19544	0.865546	1.03551	0.816093	0.793494	0.0977188
Q5XPI3	E3 ubiquitin-protein ligase RNF123 OS=Mus musculus OX=10090 GN=Rnf123 PE=1 SV=1	Rnf123	148.652	1.4	2	2	38.3739	49.6606	43.9093	36.0009	26.2397	66.6641	0.88267	1.14229	1.01	0.828087	0.603562	1.5334	0.976967	0.755188
Q60520	Paired amphipathic helix protein Sin3a OS=Mus musculus OX=10090 GN=Sin3a PE=1 SV=3	Sin3a	145.088	0.9	1	1	2.21196	2.91365	9.59236	8.21871	8.56424	7.36689	0.341459	0.449779	1.48077	1.26872	1.32206	1.13722	1.64084	0.192199
Q60597	2-oxoglutarate dehydrogenase complex component E1 OS=Mus musculus OX=10090 GN=Ogdh PE=1 SV=3	Ogdh	116.449	55.6	55	55	34545.4	36396.1	32968.2	29559.8	27851.8	31087.6	1.07725	1.13496	1.02807	0.92178	0.868519	0.969423	0.851693	0.0197418
Q60598	Src substrate cortactin OS=Mus musculus OX=10090 GN=Cttn PE=1 SV=2	Cttn	61.2498	18.5	9	9	354.387	290.863	333.176	407.875	361.76	298.01	1.03922	0.852942	0.977022	1.19607	1.06084	0.8739	1.09119	0.489799
Q60605	Myosin light polypeptide 6 OS=Mus musculus OX=10090 GN=Myl6 PE=1 SV=3	Myl6	16.9301	55.6	8	7	1627.15	1386.07	1876.75	1838.59	1929.01	1441.4	0.966722	0.823492	1.11502	1.09234	1.14606	0.856364	1.06524	0.642927
Q60631	Growth factor receptor-bound protein 2 OS=Mus musculus OX=10090 GN=Grb2 PE=1 SV=1	Grb2	25.2384	13.4	3	3	34.6837	10.2794	31.7413	19.8553	31.3567	36.6997	1.26417	0.374668	1.15692	0.723694	1.1429	1.33765	1.14611	0.616993
Q60634	Flotillin-2 OS=Mus musculus OX=10090 GN=Flot2 PE=1 SV=2	Flot2	47.038	32.9	12	12	169.173	191.382	184.816	159.641	161.712	148.901	0.99942	1.13063	1.09183	0.943113	0.955346	0.879659	0.862266	0.0300906
Q60649	Mitochondrial disaggregase OS=Mus musculus OX=10090 GN=Clpb PE=1 SV=1	Clpb	76.0037	27.3	14	14	318.289	302.763	284.792	288.421	296.389	316.598	1.05671	1.00516	0.945498	0.957545	0.984	1.05109	0.995103	0.918045
Q60668	Heterogeneous nuclear ribonucleoprotein D0 OS=Mus musculus OX=10090 GN=Hnrnpd PE=1 SV=2	Hnrnpd	38.3541	17.2	5	4	300.758	401.021	422.535	584.359	624.305	521.808	0.632113	0.84284	0.888055	1.22817	1.31212	1.0967	1.53914	0.0203994
Q60675	Laminin subunit alpha-2 OS=Mus musculus OX=10090 GN=Lama2 PE=1 SV=2	Lama2	343.815	23.8	62	61	520.579	973.302	534.079	856.865	425.054	1069.71	0.713188	1.33341	0.731683	1.1739	0.58232	1.4655	1.15961	0.742644
Q60676	Serine/threonine-protein phosphatase 5 OS=Mus musculus OX=10090 GN=Ppp5c PE=1 SV=3	Ppp5c	56.8766	11.8	5	5	27.368	30.3657	43.1334	34.7832	35.2786	35.0241	0.797308	0.88464	1.2566	1.01334	1.02777	1.02035	1.04183	0.683128
Q60692	Proteasome subunit beta type-6 OS=Mus musculus OX=10090 GN=Psmb6 PE=1 SV=3	Psmb6	25.3787	13	3	3	112.023	93.5853	98.1921	77.3122	64.1761	61.1604	1.32716	1.10872	1.1633	0.915933	0.760307	0.724579	0.667046	0.0103902
Q60710	Deoxynucleoside triphosphate triphosphohydrolase SAMHD1 OS=Mus musculus OX=10090 GN=Samhd1 PE=1 SV=3	Samhd1	75.8931	36.9	19	19	121.385	148	186.311	309.318	288.43	270.793	0.549984	0.670573	0.844161	1.40149	1.30685	1.22694	1.90597	0.00706615
Q60714	Long-chain fatty acid transport protein 1 OS=Mus musculus OX=10090 GN=Slc27a1 PE=1 SV=1	Slc27a1	71.2761	5	2	2		8.02481	4.54252	44.1819	47.9871			0.306477	0.173484	1.68736	1.83268		7.33402	0.0830927
Q60715	Prolyl 4-hydroxylase subunit alpha-1 OS=Mus musculus OX=10090 GN=P4ha1 PE=1 SV=2	P4ha1	60.9101	22.8	10	10	120.806	115.153	115.803	139.478	174.369	151.38	0.887203	0.845687	0.850461	1.02433	1.28057	1.11174	1.32256	0.0146627
Q60716	Prolyl 4-hydroxylase subunit alpha-2 OS=Mus musculus OX=10090 GN=P4ha2 PE=1 SV=1	P4ha2	61.0021	16	7	7	52.8987	62.7961	48.8826	48.6121	67.4534	66.794	0.913524	1.08445	0.84417	0.839498	1.16487	1.15349	1.11109	0.487408
Q60722	Transcription factor 4 OS=Mus musculus OX=10090 GN=Tcf4 PE=1 SV=1	Tcf4	71.6245	1.3	1	1		7.12851	8.60234	10.4456	18.8999			0.632572	0.763357	0.926927	1.67714		1.86547	0.278126
Q60737	Casein kinase II subunit alpha OS=Mus musculus OX=10090 GN=Csnk2a1 PE=1 SV=2	Csnk2a1	45.1335	16.9	5	5	70.2581	60.8216	78.2886	69.5382	62.6084	73.8182	1.01497	0.878643	1.13098	1.00456	0.904456	1.06639	0.983744	0.885926
Q60738	Proton-coupled zinc antiporter SLC30A1 OS=Mus musculus OX=10090 GN=Slc30a1 PE=1 SV=1	Slc30a1	54.7161	6.4	2	2	33.1639	30.778	26.7825	31.7124	27.2529	52.0499	0.986339	0.915377	0.796547	0.943168	0.810536	1.54803	1.22365	0.463804
Q60739	BAG family molecular chaperone regulator 1 OS=Mus musculus OX=10090 GN=Bag1 PE=1 SV=3	Bag1	39.7403	4.2	1	1					21.9942						1
Q60759	Glutaryl-CoA dehydrogenase, mitochondrial OS=Mus musculus OX=10090 GN=Gcdh PE=1 SV=2	Gcdh	48.6058	31.3	10	10	3010.38	2902.39	3040.04	2588.4	2391.62	2785.81	1.08037	1.04161	1.09101	0.928929	0.858306	0.999775	0.867419	0.0357789
Q60760	Growth factor receptor-bound protein 10 OS=Mus musculus OX=10090 GN=Grb10 PE=1 SV=2	Grb10	70.5847	6.9	3	3	9.50507	16.8933	16.2395	15.4482	18.2836	18.0023	0.604315	1.07405	1.03248	0.98217	1.16244	1.14455	1.21334	0.313218
Q60766	Immunity-related GTPase family M protein 1 OS=Mus musculus OX=10090 GN=Irgm1 PE=1 SV=1	Irgm1	46.5518	22.7	9	9	62.5188	99.9136	104.65	235.127	246.726	225.529	0.384942	0.61519	0.644356	1.44773	1.51914	1.38864	2.64855	0.00389178
Q60770	Syntaxin-binding protein 3 OS=Mus musculus OX=10090 GN=Stxbp3 PE=1 SV=1	Stxbp3	67.9425	16.4	9	9	79.7245	79.0578	80.4194	73.4476	74.2579	72.087	1.04216	1.03345	1.05125	0.960112	0.970704	0.942325	0.918859	0.00105238
Q60864	Stress-induced-phosphoprotein 1 OS=Mus musculus OX=10090 GN=Stip1 PE=1 SV=1	Stip1	62.5821	41.1	19	19	258.936	252.001	276.203	264.929	277.588	268.076	0.972386	0.946344	1.03723	0.994894	1.04243	1.00671	1.0298	0.383648
Q60865	Caprin-1 OS=Mus musculus OX=10090 GN=Caprin1 PE=1 SV=2	Caprin1	78.1689	4.7	3	3	21.7467	32.9675	32.307	35.6065	40.262	37.0787	0.652505	0.989181	0.969363	1.06836	1.20805	1.11254	1.29793	0.119438
Q60870	Receptor expression-enhancing protein 5 OS=Mus musculus OX=10090 GN=Reep5 PE=1 SV=1	Reep5	21.0507	10.3	2	2	322.49	387.192	250.285	282.63	304.835	265.573	1.06726	1.28138	0.828298	0.935344	1.00883	0.878892	0.888612	0.477084
Q60875	Rho guanine nucleotide exchange factor 2 OS=Mus musculus OX=10090 GN=Arhgef2 PE=1 SV=4	Arhgef2	111.974	10.9	11	11	77.0347	73.2635	84.5319	87.8894	90.5774	80.22	0.93656	0.890711	1.02771	1.06853	1.10121	0.975286	1.10159	0.155213
Q60902	Epidermal growth factor receptor substrate 15-like 1 OS=Mus musculus OX=10090 GN=Eps15l1 PE=1 SV=3	Eps15l1	99.3087	20.1	13	13	55.6317	40.795	47.3979	52.8163	55.0704	56.3336	1.08358	0.794592	0.923202	1.02874	1.07264	1.09725	1.14181	0.200146
Q60930	Voltage-dependent anion-selective channel protein 2 OS=Mus musculus OX=10090 GN=Vdac2 PE=1 SV=2	Vdac2	31.7328	59.7	15	15	36921.9	39824.9	32333.8	30906.7	30962	35666	1.07219	1.15649	0.938958	0.897514	0.899121	1.03572	0.894152	0.225608
Q60931	Voltage-dependent anion-selective channel protein 3 OS=Mus musculus OX=10090 GN=Vdac3 PE=1 SV=1	Vdac3	30.7527	59	13	13	24583.7	26873.2	22455.8	21450.7	20932.8	23464.7	1.05539	1.15368	0.964035	0.920886	0.898656	1.00735	0.890892	0.141518
Q60932	Voltage-dependent anion-selective channel protein 1 OS=Mus musculus OX=10090 GN=Vdac1 PE=1 SV=3	Vdac1	32.3515	51	13	13	48878.6	56990.7	48883.3	45729.3	40821.2	46404.9	1.01934	1.18851	1.01943	0.95366	0.851305	0.96775	0.859148	0.0820117
Q60936	Atypical kinase COQ8A, mitochondrial OS=Mus musculus OX=10090 GN=Coq8a PE=1 SV=2	Coq8a	71.743	32.9	22	22	7873.13	7764.41	7061.59	6574.62	6449.04	7501.83	1.09287	1.07778	0.980218	0.912622	0.89519	1.04133	0.904242	0.157017
Q60949	TBC1 domain family member 1 OS=Mus musculus OX=10090 GN=Tbc1d1 PE=1 SV=3	Tbc1d1	142.026	0.8	1	1			11.7834	4.29933					1.46535	0.534651			0.364862
Q60953	Protein PML OS=Mus musculus OX=10090 GN=Pml PE=1 SV=3	Pml	98.2421	5.3	4	4	11.8305	17.7363	27.9942	27.0948	43.3425	20.6163	0.477631	0.716067	1.13021	1.09389	1.74986	0.832341	1.58186	0.225928
Q60960	Importin subunit alpha-5 OS=Mus musculus OX=10090 GN=Kpna1 PE=1 SV=2	Kpna1	60.1826	5.9	2	1	10.0061	16.0694	13.8497	18.5266	36.9988	12.3492	0.556929	0.894403	0.770858	1.03117	2.0593	0.68734	1.70004	0.271844
Q60972	Histone-binding protein RBBP4 OS=Mus musculus OX=10090 GN=Rbbp4 PE=1 SV=5	Rbbp4	47.6557	14.8	6	3	112.738	90.0551	120.627	131.196	172.086	120.141	0.905715	0.723486	0.969098	1.05401	1.3825	0.965191	1.3092	0.130502
Q60994	Adiponectin OS=Mus musculus OX=10090 GN=Adipoq PE=1 SV=2	Adipoq	26.809	24.7	5	5	1305.56	1568.54	1318.8	1183.86	1150.17	1202.07	1.0135	1.21765	1.02378	0.919028	0.892873	0.933166	0.843356	0.0519828
Q61001	Laminin subunit alpha-5 OS=Mus musculus OX=10090 GN=Lama5 PE=1 SV=4	Lama5	404.054	7	20	20	77.0627	78.3197	79.3737	86.2619	79.718	83.5907	0.954678	0.97025	0.983308	1.06864	0.987573	1.03555	1.06311	0.0680324
Q61009	Scavenger receptor class B member 1 OS=Mus musculus OX=10090 GN=Scarb1 PE=1 SV=1	Scarb1	56.754	6.5	3	3	100.616	71.7982	76.125	66.429	80.1398	87.0829	1.25199	0.893399	0.947239	0.826589	0.997195	1.08359	0.940099	0.687051
Q61026	Nuclear receptor coactivator 2 OS=Mus musculus OX=10090 GN=Ncoa2 PE=1 SV=3	Ncoa2	158.466	1	1	1		172.54	134.846	139.396	117.958	190.541		1.14223	0.892687	0.92281	0.780888	1.26139	0.971405	0.851209
Q61029	Lamina-associated polypeptide 2, isoforms beta/delta/epsilon/gamma OS=Mus musculus OX=10090 GN=Tmpo PE=1 SV=4	Tmpo	50.3727	15.5	5	5	168.211	117.286	197.428	198.331	211.103	138.153	0.979385	0.682879	1.1495	1.15475	1.22911	0.804374	1.13389	0.551413
Q61033	Lamina-associated polypeptide 2, isoforms alpha/zeta OS=Mus musculus OX=10090 GN=Tmpo PE=1 SV=4	Tmpo	75.1683	20.6	10	4	194.564	174.846	208.888	228.848	252.553	183.79	0.938797	0.843654	1.00791	1.10422	1.2186	0.88681	1.15026	0.279497
Q61072	Disintegrin and metalloproteinase domain-containing protein 9 OS=Mus musculus OX=10090 GN=Adam9 PE=1 SV=2	Adam9	92.0794	3.1	2	2	17.9846	13.6397	26.9969	41.349	22.404	35.294	0.684397	0.519053	1.02736	1.57352	0.852575	1.3431	1.68961	0.12025
Q61074	Protein phosphatase 1G OS=Mus musculus OX=10090 GN=Ppm1g PE=1 SV=3	Ppm1g	58.7281	5.4	2	2	16.9836	17.4945	20.854	18.9002	24.2943	45.9558	0.705286	0.726504	0.866016	0.784877	1.00888	1.90843	1.61119	0.20771
Q61081	Hsp90 co-chaperone Cdc37 OS=Mus musculus OX=10090 GN=Cdc37 PE=1 SV=1	Cdc37	44.5934	20.3	6	6	208.352	169.582	194.896	207.375	239.597	190.899	1.03255	0.840414	0.965866	1.02771	1.1874	0.946058	1.11355	0.300911
Q61102	Iron-sulfur clusters transporter ABCB7, mitochondrial OS=Mus musculus OX=10090 GN=Abcb7 PE=1 SV=3	Abcb7	82.5809	22.3	14	14	1217.21	1334.09	1116.72	1032.89	1060.52	1114.55	1.06214	1.16413	0.974453	0.901302	0.92541	0.972563	0.874575	0.0780404
Q61107	Guanylate-binding protein 3 OS=Mus musculus OX=10090 GN=Gbp3 PE=1 SV=1	Gbp3	70.8013	16.8	9	9	36.7255	40.2108	51.4426	117.246	110.324	109.851	0.473064	0.517959	0.662636	1.51026	1.42109	1.415	2.62832	0.000687645
Q61147	Ceruloplasmin OS=Mus musculus OX=10090 GN=Cp PE=1 SV=2	Cp	121.151	21.3	18	18	117.955	129.963	142.302	141.208	137.126	133.638	0.882243	0.972059	1.06435	1.05617	1.02564	0.999548	1.05574	0.370479
Q61164	Transcriptional repressor CTCF OS=Mus musculus OX=10090 GN=Ctcf PE=1 SV=2	Ctcf	83.7455	2.3	2	2	21.5339			31.5459	16.882		0.923386			1.3527	0.72391		1.12446
Q61165	Sodium/hydrogen exchanger 1 OS=Mus musculus OX=10090 GN=Slc9a1 PE=1 SV=1	Slc9a1	91.4677	3.4	2	2	95.8778	86.8159	96.5817	80.5206	88.0089	95.0808	1.05965	0.959493	1.06743	0.889918	0.972679	1.05084	0.943908	0.37536
Q61166	Microtubule-associated protein RP/EB family member 1 OS=Mus musculus OX=10090 GN=Mapre1 PE=1 SV=3	Mapre1	30.0162	26.5	5	4	69.5057	59.4684	97.6261	100.834	116.763	58.3723	0.829804	0.709973	1.16552	1.20382	1.39399	0.696887	1.21787	0.527393
Q61171	Peroxiredoxin-2 OS=Mus musculus OX=10090 GN=Prdx2 PE=1 SV=3	Prdx2	21.7787	35.9	7	7	1427.56	1567.03	1263.08	1144.93	1242.96	1528.38	1.04789	1.15026	0.92715	0.840425	0.912382	1.12189	0.919814	0.457703
Q61183	Poly(A) polymerase alpha OS=Mus musculus OX=10090 GN=Papola PE=1 SV=4	Papola	82.3091	2.8	1	1		3.52775	9.93958	2.04481	13.856			0.480486	1.35379	0.278507	1.88722		1.1807	0.933165
Q61191	Host cell factor 1 OS=Mus musculus OX=10090 GN=Hcfc1 PE=1 SV=2	Hcfc1	210.437	5.1	8	8	56.8204	53.992	70.8392	57.958	64.3455	59.0821	0.939084	0.892338	1.17078	0.957886	1.06345	0.976464	0.998536	0.961476
Q61194	Phosphatidylinositol 4-phosphate 3-kinase C2 domain-containing subunit alpha OS=Mus musculus OX=10090 GN=Pik3c2a PE=1 SV=2	Pik3c2a	190.758	1.1	1	1	54.1821	81.4859	90.467	80.8553	67.4471	90.4383	0.699311	1.05171	1.16763	1.04357	0.870518	1.16726	1.05574	0.713362
Q61206	Platelet-activating factor acetylhydrolase IB subunit alpha2 OS=Mus musculus OX=10090 GN=Pafah1b2 PE=1 SV=2	Pafah1b2	25.5813	13.5	2	2	129.323	92.0584	136.871	113.069	128.683	137.167	1.05259	0.749285	1.11402	0.920295	1.04738	1.11644	1.05769	0.645862
Q61207	Prosaposin OS=Mus musculus OX=10090 GN=Psap PE=1 SV=2	Psap	61.4221	28.9	14	14	926.3	941.976	812.803	928.835	940.678	990.702	1.00298	1.01995	0.880087	1.00572	1.01855	1.07271	1.06681	0.259669
Q61210	Rho guanine nucleotide exchange factor 1 OS=Mus musculus OX=10090 GN=Arhgef1 PE=1 SV=2	Arhgef1	102.805	7.9	6	6	27.9038	19.074	23.5603	40.0139	40.3914	35.9595	0.895775	0.612317	0.756337	1.28454	1.29665	1.15438	1.64967	0.0116938
Q61233	Plastin-2 OS=Mus musculus OX=10090 GN=Lcp1 PE=1 SV=4	Lcp1	70.1493	33.8	18	18	134.862	161.129	177.949	422.368	357.229	336.634	0.508859	0.607968	0.671434	1.59367	1.34789	1.27018	2.35522	0.00125419
Q61234	Alpha-1-syntrophin OS=Mus musculus OX=10090 GN=Snta1 PE=1 SV=1	Snta1	53.665	12.7	4	4	32.2914	49.5124	56.1787	45.0196	60.6251	46.5449	0.667702	1.02379	1.16163	0.930887	1.25357	0.962427	1.10296	0.58007
Q61235	Beta-2-syntrophin OS=Mus musculus OX=10090 GN=Sntb2 PE=1 SV=2	Sntb2	56.3817	19.2	9	9	77.3063	90.5329	119.585	141.919	99.1501	135.396	0.698669	0.818206	1.08077	1.28261	0.896085	1.22366	1.30979	0.182201
Q61247	Alpha-2-antiplasmin OS=Mus musculus OX=10090 GN=Serpinf2 PE=1 SV=1	Serpinf2	54.9719	1.6	1	1	13.6477	24.5169	27.432	11.5865	21.1583	22.6988	0.676521	1.21531	1.35981	0.574348	1.04882	1.12519	0.845221	0.612316
Q61249	Immunoglobulin-binding protein 1 OS=Mus musculus OX=10090 GN=Igbp1 PE=1 SV=1	Igbp1	38.9709	7.1	2	2	17.2675	9.81592	14.5004	26.0053	21.5447	28.563	0.880272	0.5004	0.739206	1.32571	1.09831	1.4561	1.83035	0.028564
Q61288	Serine/threonine-protein kinase receptor R3 OS=Mus musculus OX=10090 GN=Acvrl1 PE=1 SV=2	Acvrl1	56.5189	5	2	2	25.0266	21.1844	18.8842	19.0162	23.698	22.3744	1.15344	0.976361	0.870347	0.876432	1.09221	1.03121	0.9999	0.983165
Q61292	Laminin subunit beta-2 OS=Mus musculus OX=10090 GN=Lamb2 PE=1 SV=2	Lamb2	196.579	28.4	39	39	425.616	573.153	405.394	517.089	369.448	574.199	0.891373	1.20036	0.849023	1.08295	0.77374	1.20255	1.04029	0.850156
Q61335	B-cell receptor-associated protein 31 OS=Mus musculus OX=10090 GN=Bcap31 PE=1 SV=4	Bcap31	27.9566	25.7	5	5	54.7216	63.2493	77.5508	90.3772	93.1922	101.061	0.683804	0.790366	0.969079	1.12936	1.16453	1.26286	1.45575	0.0225014
Q61387	Cytochrome c oxidase subunit 7A-related protein, mitochondrial OS=Mus musculus OX=10090 GN=Cox7a2l PE=1 SV=1	Cox7a2l	12.3994	68.5	7	7	1002.72	1070.42	870.044	890.443	911.435	903.495	1.0651	1.13702	0.924176	0.945845	0.968142	0.959709	0.919199	0.260528
Q61411	GTPase HRas OS=Mus musculus OX=10090 GN=Hras PE=1 SV=2	Hras	21.2981	11.1	2	2	103.422	109.207	108.351	54.1158	106.302	86.3078	1.09305	1.15419	1.14514	0.571943	1.12349	0.912175	0.768665	0.207739
Q61425	Hydroxyacyl-coenzyme A dehydrogenase, mitochondrial OS=Mus musculus OX=10090 GN=Hadh PE=1 SV=2	Hadh	34.4639	40.1	13	13	52689.2	52921.1	54283.1	49593.5	42238	50669.8	1.04544	1.05004	1.07706	0.984015	0.838071	1.00537	0.891227	0.111746
Q61469	Phospholipid phosphatase 1 OS=Mus musculus OX=10090 GN=Plpp1 PE=1 SV=1	Plpp1	31.8917	16.3	3	3	82.6549	97.3251	78.0874	95.9261	102.62	100.421	0.890302	1.04832	0.841104	1.03325	1.10535	1.08167	1.15849	0.0934365
Q61503	5'-nucleotidase OS=Mus musculus OX=10090 GN=Nt5e PE=1 SV=2	Nt5e	63.8644	13.2	7	7	90.7523	103.86	82.4416	58.1249	70.1211	55.6569	1.18127	1.35189	1.07309	0.756576	0.912724	0.724452	0.663779	0.0136078
Q61510	E3 ubiquitin/ISG15 ligase TRIM25 OS=Mus musculus OX=10090 GN=Trim25 PE=1 SV=2	Trim25	71.7263	7.6	4	4	33.4562	28.2097	42.7464	51.7609	64.5978	38.1357	0.775327	0.653743	0.990621	1.19953	1.49701	0.88377	1.47966	0.120087
Q61543	Golgi apparatus protein 1 OS=Mus musculus OX=10090 GN=Glg1 PE=1 SV=1	Glg1	133.734	21.4	23	23	114.224	150.255	119.509	117.946	118.588	133.042	0.909469	1.19635	0.95155	0.939106	0.94422	1.0593	0.96247	0.746101
Q61545	RNA-binding protein EWS OS=Mus musculus OX=10090 GN=Ewsr1 PE=1 SV=2	Ewsr1	68.4622	2.1	1	1	183.141	114.182	205.181	278.743	255.886	199.246	0.888762	0.554112	0.995719	1.35271	1.24178	0.966915	1.46044	0.124396
Q61550	Double-strand-break repair protein rad21 homolog OS=Mus musculus OX=10090 GN=Rad21 PE=1 SV=3	Rad21	72.083	8.8	5	4	55.3268	39.9909	43.7501	76.4945	82.3543	59.278	0.929355	0.671749	0.734895	1.28492	1.38335	0.995727	1.56849	0.0316536
Q61553	Fascin OS=Mus musculus OX=10090 GN=Fscn1 PE=1 SV=4	Fscn1	54.508	39.4	17	17	362.196	297.843	380.046	455.896	415.994	399.449	0.940189	0.773142	0.986524	1.18342	1.07984	1.03689	1.22234	0.0718409
Q61554	Fibrillin-1 OS=Mus musculus OX=10090 GN=Fbn1 PE=1 SV=2	Fbn1	312.298	0.8	2	2		26.0355	27.8153	32.107	35.952	25.6563		0.882166	0.94247	1.08788	1.21816	0.869314	1.16018	0.363
Q61559	IgG receptor FcRn large subunit p51 OS=Mus musculus OX=10090 GN=Fcgrt PE=1 SV=1	Fcgrt	40.0926	8.2	4	4	128.97	168.768	139.386	136.563	121.128	135.836	0.931581	1.21905	1.00682	0.98643	0.874937	0.981178	0.900265	0.323562
Q61576	Peptidyl-prolyl cis-trans isomerase FKBP10 OS=Mus musculus OX=10090 GN=Fkbp10 PE=1 SV=2	Fkbp10	64.6974	16	8	7	76.6615	65.0954	64.4315	71.6073	87.548	89.1425	1.01206	0.859371	0.850606	0.945339	1.15578	1.17684	1.20423	0.109994
Q61581	Insulin-like growth factor-binding protein 7 OS=Mus musculus OX=10090 GN=Igfbp7 PE=1 SV=3	Igfbp7	28.9694	12.8	3	3	16.5452	12.4343	30.1943	39.8765	39.4491	16.3854	0.640935	0.481686	1.16968	1.54476	1.5282	0.634745	1.61746	0.294965
Q61584	RNA-binding protein FXR1 OS=Mus musculus OX=10090 GN=Fxr1 PE=1 SV=2	Fxr1	76.222	2.7	2	1	65.5755	62.0299	70.6704	60.9278	120.268	79.9272	0.856452	0.810144	0.922994	0.79575	1.57077	1.04389	1.31697	0.303748
Q61586	Glycerol-3-phosphate acyltransferase 1, mitochondrial OS=Mus musculus OX=10090 GN=Gpam PE=1 SV=2	Gpam	93.7046	20	13	13	291.609	289.887	298.661	254.195	255.251	298.857	1.03624	1.03012	1.0613	0.903291	0.907043	1.062	0.918362	0.178965
Q61595	Kinectin OS=Mus musculus OX=10090 GN=Ktn1 PE=1 SV=1	Ktn1	152.592	8.1	9	9	23.2016	26.034	23.3654	26.8561	35.4822	23.3545	0.879438	0.986798	0.885646	1.01796	1.34492	0.885235	1.18033	0.30275
Q61598	Rab GDP dissociation inhibitor beta OS=Mus musculus OX=10090 GN=Gdi2 PE=1 SV=1	Gdi2	50.5371	45.2	18	14	483.831	438.169	442.291	492.31	521.74	498.068	1.00924	0.913992	0.922591	1.02693	1.08832	1.03894	1.10835	0.0460142
Q61614	Endothelin-1 receptor OS=Mus musculus OX=10090 GN=Ednra PE=2 SV=3	Ednra	48.5782	1.6	1	1	3.04594	7.02394	10.0025	7.90878	2.19272	6.16117	0.502975	1.15986	1.65172	1.30597	0.362083	1.01739	0.810199	0.683492
Q61646	Haptoglobin OS=Mus musculus OX=10090 GN=Hp PE=1 SV=1	Hp	38.7523	15.9	5	5	60.1991	51.3972	52.4869	182.381	109.857	139.402	0.606313	0.517662	0.528637	1.8369	1.10646	1.40403	2.63062	0.00357933
Q61656	Probable ATP-dependent RNA helicase DDX5 OS=Mus musculus OX=10090 GN=Ddx5 PE=1 SV=2	Ddx5	69.2902	17.9	9	9	134.939	118.814	119.259	199.258	172.372	149.193	0.9058	0.797557	0.800543	1.33755	1.15707	1.00148	1.39626	0.0244983
Q61686	Chromobox protein homolog 5 OS=Mus musculus OX=10090 GN=Cbx5 PE=1 SV=1	Cbx5	22.1859	13.6	2	2	11.533	19.7686	24.2119	18.4277	24.2473	13.7305	0.618288	1.0598	1.298	0.987912	1.2999	0.736095	1.01607	0.904498
Q61699	Heat shock protein 105 kDa OS=Mus musculus OX=10090 GN=Hsph1 PE=1 SV=2	Hsph1	96.4074	4.9	3	3	18.7936	10.2993	18.8695	22.8856	28.7601	14.6941	0.986523	0.540635	0.990506	1.20132	1.50969	0.771329	1.38316	0.313297
Q61730	Interleukin-1 receptor accessory protein OS=Mus musculus OX=10090 GN=Il1rap PE=1 SV=1	Il1rap	65.7407	1.8	1	1	7.92985	8.19899	3.61719	17.5539	20.4068	7.91647	0.725034	0.749642	0.330723	1.60497	1.86582	0.723811	2.32336	0.104924
Q61735	Leukocyte surface antigen CD47 OS=Mus musculus OX=10090 GN=Cd47 PE=1 SV=2	Cd47	33.0975	17.8	5	5	212.225	232.331	183.137	181.589	263.122	237.535	0.972069	1.06416	0.838836	0.831745	1.20519	1.088	1.08691	0.590653
Q61738	Integrin alpha-7 OS=Mus musculus OX=10090 GN=Itga7 PE=1 SV=3	Itga7	129.329	24.4	23	23	767.976	1032.16	697.525	484.094	533.195	602.134	1.1192	1.50421	1.01653	0.705491	0.777048	0.877515	0.648376	0.0340861
Q61739	Integrin alpha-6 OS=Mus musculus OX=10090 GN=Itga6 PE=1 SV=3	Itga6	122.159	36.1	33	33	459.57	522.428	425.427	431.244	429.257	446.876	1.0157	1.15462	0.940239	0.953094	0.948703	0.987643	0.928913	0.314995
Q61743	ATP-sensitive inward rectifier potassium channel 11 OS=Mus musculus OX=10090 GN=Kcnj11 PE=1 SV=1	Kcnj11	43.5618	5.9	2	2	97.8066	111.901	104.844	75.5894	74.8656	79.9436	1.07687	1.23205	1.15435	0.832253	0.824284	0.880193	0.732467	0.00211965
Q61768	Kinesin-1 heavy chain OS=Mus musculus OX=10090 GN=Kif5b PE=1 SV=3	Kif5b	109.551	23.2	18	13	111.355	107.456	122.586	114.368	129.084	118.783	0.949545	0.916295	1.04531	0.975239	1.10072	1.01288	1.06104	0.325505
Q61823	Programmed cell death protein 4 OS=Mus musculus OX=10090 GN=Pdcd4 PE=1 SV=1	Pdcd4	51.7022	7.9	3	3	25.262	26.391	18.7193	28.0017	24.7506	21.3163	1.04937	1.09627	0.777591	1.16317	1.02813	0.885467	1.05252	0.695628
Q61830	Macrophage mannose receptor 1 OS=Mus musculus OX=10090 GN=Mrc1 PE=1 SV=2	Mrc1	164.981	24.7	32	32	337.845	334.093	354.392	509.271	404.119	458.307	0.845308	0.83592	0.886709	1.27423	1.01113	1.14671	1.33651	0.0145067
Q61838	Pregnancy zone protein OS=Mus musculus OX=10090 GN=Pzp PE=1 SV=3	Pzp	165.853	14.2	16	16	191.006	274.889	188.477	182.251	177.123	167.867	0.96989	1.39583	0.957051	0.925434	0.899395	0.852397	0.80572	0.18622
Q61879	Myosin-10 OS=Mus musculus OX=10090 GN=Myh10 PE=1 SV=2	Myh10	228.996	23.6	37	29	512.289	496.101	563.924	615.015	620.554	523.401	0.922687	0.893531	1.01569	1.10771	1.11768	0.942702	1.11871	0.175907
Q61937	Nucleophosmin OS=Mus musculus OX=10090 GN=Npm1 PE=1 SV=1	Npm1	32.5601	28.8	6	6	32.8879	41.4893	38.4579	49.2431	50.2323	41.0137	0.778952	0.982677	0.910878	1.16633	1.18975	0.971412	1.24508	0.0796483
Q61941	NAD(P) transhydrogenase, mitochondrial OS=Mus musculus OX=10090 GN=Nnt PE=1 SV=2	Nnt	113.838	44.7	45	45	21150.7	21703.2	1248.08	32748.2	16929	18957.3	1.12567	1.15507	0.0664246	1.74291	0.900988	1.00894	1.55627	0.373704
Q61990	Poly(rC)-binding protein 2 OS=Mus musculus OX=10090 GN=Pcbp2 PE=1 SV=1	Pcbp2	38.2217	29.8	8	5	355.896	296.08	456.9	512.633	528.435	415.986	0.832203	0.692335	1.06838	1.19871	1.23566	0.972713	1.31399	0.125098
Q62048	Astrocytic phosphoprotein PEA-15 OS=Mus musculus OX=10090 GN=Pea15 PE=1 SV=1	Pea15	15.0541	30	4	4	74.0639	78.0003	126.543	70.4715	95.0979	102.02	0.813596	0.856838	1.39009	0.774133	1.04466	1.12069	0.960451	0.918501
Q62087	Serum paraoxonase/lactonase 3 OS=Mus musculus OX=10090 GN=Pon3 PE=1 SV=2	Pon3	39.3512	18.6	5	5	215.039	204.571	190.063	186.937	212.996	216.383	1.0524	1.00117	0.930167	0.914871	1.04241	1.05898	1.0109	0.872765
Q62093	Serine/arginine-rich splicing factor 2 OS=Mus musculus OX=10090 GN=Srsf2 PE=1 SV=4	Srsf2	25.4764	11.3	2	2	77.5052	73.4739	110.028	140.862	154.937	107.545	0.699978	0.66357	0.993701	1.27218	1.39929	0.971283	1.54534	0.0581117
Q62095	ATP-dependent RNA helicase DDX3Y OS=Mus musculus OX=10090 GN=Ddx3y PE=1 SV=2	Ddx3y	73.4279	26.3	15	2	92.1226	64.3784	96.7215	123.209	106.333	103.009	0.9436	0.65942	0.990706	1.26201	1.08916	1.05511	1.31327	0.110757
Q62159	Rho-related GTP-binding protein RhoC OS=Mus musculus OX=10090 GN=Rhoc PE=1 SV=2	Rhoc	22.0064	37.8	8	1	490.031	465.527	531.197	499.831	482.721	520.268	0.98348	0.9343	1.0661	1.00315	0.968808	1.04416	1.0108	0.802847
Q62165	Dystroglycan 1 OS=Mus musculus OX=10090 GN=Dag1 PE=1 SV=4	Dag1	96.9047	12.5	9	9	264.903	356.629	288.32	246.132	246.442	297.077	0.935226	1.25906	1.0179	0.868955	0.870051	1.04881	0.86789	0.272403
Q62188	Dihydropyrimidinase-related protein 3 OS=Mus musculus OX=10090 GN=Dpysl3 PE=1 SV=1	Dpysl3	61.9363	34.4	14	12	232.244	180.712	257.64	281.625	321.807	213.038	0.937057	0.729134	1.03952	1.1363	1.29843	0.859564	1.21753	0.295689
Q62192	CD180 antigen OS=Mus musculus OX=10090 GN=Cd180 PE=1 SV=2	Cd180	74.3024	4.8	2	2	125.615	130.707	80.8486	216.916	139.217	197.796	0.845796	0.880086	0.544375	1.46055	0.937382	1.33181	1.64287	0.0706096
Q62219	Transforming growth factor beta-1-induced transcript 1 protein OS=Mus musculus OX=10090 GN=Tgfb1i1 PE=1 SV=2	Tgfb1i1	50.1005	17.8	7	7	116.518	91.8389	137.34	137.877	151.917	80.9252	0.975844	0.769153	1.15023	1.15472	1.27231	0.677751	1.07238	0.844951
Q62234	Myomesin-1 OS=Mus musculus OX=10090 GN=Myom1 PE=1 SV=2	Myom1	185.464	36.8	53	53	122.851	75.2177	204.649	226.595	452.886	131.623	0.607261	0.371806	1.01159	1.12008	2.23864	0.650621	2.01407	0.227145
Q62261	Spectrin beta chain, non-erythrocytic 1 OS=Mus musculus OX=10090 GN=Sptbn1 PE=1 SV=2	Sptbn1	274.223	51	95	95	884.782	811.856	1023.84	1144.92	1198.34	1018.64	0.872798	0.80086	1.00997	1.12941	1.18211	1.00485	1.23578	0.0618736
Q62318	Transcription intermediary factor 1-beta OS=Mus musculus OX=10090 GN=Trim28 PE=1 SV=3	Trim28	88.847	18.5	12	12	107.27	83.7177	139.977	178.308	174.431	139.346	0.781992	0.610298	1.02043	1.29986	1.2716	1.01583	1.48682	0.07004
Q62348	Translin OS=Mus musculus OX=10090 GN=Tsn PE=1 SV=1	Tsn	26.2009	27.6	5	5	79.1817	77.954	68.9105	84.6144	89.9418	97.7588	0.953305	0.938525	0.829645	1.01871	1.08285	1.17696	1.20469	0.0372469
Q62351	Transferrin receptor protein 1 OS=Mus musculus OX=10090 GN=Tfrc PE=1 SV=1	Tfrc	85.7314	21.9	16	16	152.446	197.656	141.641	151.164	143.348	168.263	0.958257	1.24245	0.89034	0.950201	0.901068	1.05768	0.941091	0.662417
Q62376	U1 small nuclear ribonucleoprotein 70 kDa OS=Mus musculus OX=10090 GN=Snrnp70 PE=1 SV=2	Snrnp70	51.992	4.9	2	2	75.0307	60.3891	85.9298	95.4123	125.358	85.946	0.852515	0.686154	0.976353	1.0841	1.42435	0.976537	1.38566	0.100878
Q62393	Tumor protein D52 OS=Mus musculus OX=10090 GN=Tpd52 PE=1 SV=2	Tpd52	24.313	17.9	3	3	53.4519	48.113	48.4985	67.6134	70.8326	72.729	0.887811	0.799134	0.805537	1.12303	1.1765	1.20799	1.40724	0.00102177
Q62407	Striated muscle-specific serine/threonine-protein kinase OS=Mus musculus OX=10090 GN=Speg PE=1 SV=2	Speg	354.343	0.3	1	1			35.5892		22.1796				1.23213		0.767875		0.623212
Q62417	Sorbin and SH3 domain-containing protein 1 OS=Mus musculus OX=10090 GN=Sorbs1 PE=1 SV=2	Sorbs1	143.07	14	13	13	216.405	197.344	280.874	265.13	345.548	191.174	0.867659	0.791234	1.12614	1.06302	1.38545	0.766498	1.15437	0.564582
Q62418	Drebrin-like protein OS=Mus musculus OX=10090 GN=Dbnl PE=1 SV=2	Dbnl	48.6996	30	10	10	68.6199	66.4236	78.0046	84.4257	92.1298	67.9989	0.899732	0.870934	1.02278	1.10697	1.20799	0.891589	1.14788	0.267037
Q62419	Endophilin-A2 OS=Mus musculus OX=10090 GN=Sh3gl1 PE=1 SV=1	Sh3gl1	41.5182	21.7	6	4	59.9336	71.7513	62.6639	68.8169	59.6536	71.1327	0.912806	1.09279	0.954389	1.0481	0.908542	1.08337	1.02704	0.743835
Q62432	Mothers against decapentaplegic homolog 2 OS=Mus musculus OX=10090 GN=Smad2 PE=1 SV=2	Smad2	52.2661	2.8	1	1	12.0977	21.8751	12.558	11.6809	20.6202	16.2395	0.763489	1.38055	0.792541	0.737189	1.30135	1.02488	1.04319	0.84028
Q62433	Protein NDRG1 OS=Mus musculus OX=10090 GN=Ndrg1 PE=1 SV=1	Ndrg1	43.0086	28.2	7	7	147.049	114.659	148.792	146.134	157.494	103.879	1.07859	0.841014	1.09137	1.07188	1.1552	0.76194	0.992709	0.921876
Q62448	Eukaryotic translation initiation factor 4 gamma 2 OS=Mus musculus OX=10090 GN=Eif4g2 PE=1 SV=2	Eif4g2	102.106	3.5	3	3	13.7717	32.2066	24.0374	25.9894	31.8875	29.0973	0.526339	1.23091	0.918685	0.99329	1.21871	1.11207	1.24221	0.347985
Q62523	Zyxin OS=Mus musculus OX=10090 GN=Zyx PE=1 SV=2	Zyx	60.5459	23.4	10	10	82.2008	82.6974	102.758	97.1309	94.6706	71.7953	0.928379	0.933988	1.16056	1.097	1.06921	0.81086	0.984833	0.884385
Q63810	Calcineurin subunit B type 1 OS=Mus musculus OX=10090 GN=Ppp3r1 PE=1 SV=3	Ppp3r1	19.2999	5.9	1	1	60.0709	57.1693	78.9879	49.8509	71.2142	65.0912	0.942573	0.897045	1.2394	0.782211	1.11742	1.02135	0.948673	0.734406
Q63844	Mitogen-activated protein kinase 3 OS=Mus musculus OX=10090 GN=Mapk3 PE=1 SV=5	Mapk3	43.0665	25.8	8	8	181.003	198.216	214.258	227.357	235.52	201.291	0.863534	0.945651	1.02219	1.08468	1.12363	0.960323	1.11911	0.173399
Q63918	Caveolae-associated protein 2 OS=Mus musculus OX=10090 GN=Cavin2 PE=1 SV=3	Cavin2	46.7639	43.5	17	17	1287.92	1019.77	1440.14	1484.78	1455.02	1122.67	0.989403	0.783403	1.10634	1.14064	1.11777	0.862452	1.08395	0.574604
Q63961	Endoglin OS=Mus musculus OX=10090 GN=Eng PE=1 SV=2	Eng	70.0207	13.5	7	7	209.881	200.078	220.84	260.581	252.083	205.949	0.933212	0.889623	0.981937	1.15864	1.12086	0.915729	1.13921	0.18569
Q64010	Adapter molecule crk OS=Mus musculus OX=10090 GN=Crk PE=1 SV=1	Crk	33.8147	26	7	7	82.9234	94.4332	110.791	127.316	114.862	92.5272	0.798809	0.909684	1.06726	1.22645	1.10647	0.891323	1.16158	0.304742
Q64012	RNA-binding protein Raly OS=Mus musculus OX=10090 GN=Raly PE=1 SV=3	Raly	33.1879	14.4	5	5	29.8755	37.186	41.5575	56.0951	54.8371	40.4642	0.689393	0.858087	0.958963	1.29443	1.2654	0.933735	1.39383	0.0820626
Q64096	Guanine nucleotide exchange factor DBS OS=Mus musculus OX=10090 GN=Mcf2l PE=1 SV=2	Mcf2l	129.113	5.7	5	4	22.513	39.5571	27.5452	52.9903	37.8709	39.6625	0.613603	1.07815	0.750759	1.44428	1.03219	1.08102	1.45649	0.115273
Q640L3	Cell cycle progression protein 1 OS=Mus musculus OX=10090 GN=Ccpg1 PE=1 SV=2	Ccpg1	86.1257	3.6	2	2	41.2607	56.0892	50.7124	41.6007	62.2234	80.4762	0.744862	1.01255	0.915489	0.750999	1.12329	1.4528	1.24475	0.418406
Q64105	Sepiapterin reductase OS=Mus musculus OX=10090 GN=Spr PE=1 SV=1	Spr	27.883	59	13	13	1389.77	1482.48	1336.78	1126.89	1141.73	1202.65	1.08571	1.15814	1.04432	0.880352	0.89194	0.939535	0.824721	0.00600472
Q64112	Interferon-induced protein with tetratricopeptide repeats 2 OS=Mus musculus OX=10090 GN=Ifit2 PE=1 SV=1	Ifit2	55.0209	15	8	8	26.1585	21.6091	21.1615	40.1067	44.848	37.3715	0.820636	0.677913	0.663871	1.25821	1.40696	1.17241	1.77467	0.00257651
Q64133	Amine oxidase [flavin-containing] A OS=Mus musculus OX=10090 GN=Maoa PE=1 SV=3	Maoa	59.6019	17.7	8	8	279.064	266.53	225.498	217.384	223.863	217.479	1.17105	1.11845	0.946267	0.912216	0.939405	0.912618	0.854278	0.0790463
Q64191	N(4)-(beta-N-acetylglucosaminyl)-L-asparaginase OS=Mus musculus OX=10090 GN=Aga PE=1 SV=1	Aga	37.022	10.4	3	3	66.3549	89.3484	98.22	78.7559	88.5662	64.4715	0.819674	1.10371	1.2133	0.972862	1.09405	0.796408	0.912848	0.596918
Q64213	Splicing factor 1 OS=Mus musculus OX=10090 GN=Sf1 PE=1 SV=6	Sf1	70.403	12.1	5	5	30.3671	35.1082	30.647	33.7355	34.2438	30.2569	0.937457	1.08382	0.946097	1.04144	1.05713	0.934053	1.02199	0.731156
Q64253	Lymphocyte antigen 6E OS=Mus musculus OX=10090 GN=Ly6e PE=1 SV=3	Ly6e	14.3918	10.3	1	1	317.901	284.922	252.975	312.421	334.148	354.954	1.02697	0.920429	0.817225	1.00926	1.07945	1.14666	1.17028	0.101306
Q64282	Interferon-induced protein with tetratricopeptide repeats 1 OS=Mus musculus OX=10090 GN=Ifit1 PE=1 SV=2	Ifit1	53.7374	21.8	7	7	33.4933	57.6575	53.1432	79.3177	91.7833	87.4903	0.498802	0.858668	0.79144	1.18124	1.36689	1.30296	1.79211	0.02518
Q64314	Hematopoietic progenitor cell antigen CD34 OS=Mus musculus OX=10090 GN=Cd34 PE=1 SV=1	Cd34	40.9826	11	4	4	174.035	129.22	192.273	195.624	182.738	184.042	0.987027	0.732863	1.09047	1.10947	1.03639	1.04378	1.13496	0.313042
Q64331	Unconventional myosin-VI OS=Mus musculus OX=10090 GN=Myo6 PE=1 SV=2	Myo6	145.806	9.6	10	10	40.3568	50.2987	41.1787	59.4532	51.0044	53.0126	0.81997	1.02197	0.836669	1.20797	1.03631	1.07711	1.23997	0.0603903
Q64337	Sequestosome-1 OS=Mus musculus OX=10090 GN=Sqstm1 PE=1 SV=1	Sqstm1	48.1627	2	1	1	15.0765	40.3519	18.2759	14.9506	41.8146	38.2815	0.53605	1.43473	0.649805	0.531572	1.48673	1.36111	1.28957	0.597485
Q64339	Ubiquitin-like protein ISG15 OS=Mus musculus OX=10090 GN=Isg15 PE=1 SV=4	Isg15	17.8976	36	4	4	19.4731	34.7068	33.9719	55.6395	42.8022	45.0914	0.504299	0.89881	0.87978	1.44091	1.10846	1.16774	1.62825	0.066565
Q64378	Peptidyl-prolyl cis-trans isomerase FKBP5 OS=Mus musculus OX=10090 GN=Fkbp5 PE=1 SV=1	Fkbp5	50.9661	2.4	1	1	41.2653	45.3819	28.0253	30.8895	38.8568	27.3461	1.16918	1.28582	0.794049	0.875201	1.10094	0.774807	0.846693	0.433344
Q64442	Sorbitol dehydrogenase OS=Mus musculus OX=10090 GN=Sord PE=1 SV=3	Sord	38.2494	14.8	4	4	27.7846	31.5049	40.3261	40.3063	34.5481	50.2662	0.741792	0.841116	1.07662	1.0761	0.922365	1.34201	1.25604	0.213293
Q64444	Carbonic anhydrase 4 OS=Mus musculus OX=10090 GN=Ca4 PE=1 SV=1	Ca4	34.3514	23.3	6	6	734.892	680.254	592.482	510.99	559.69	594.013	1.2007	1.11143	0.968024	0.834878	0.914447	0.970525	0.829184	0.0731436
Q64449	C-type mannose receptor 2 OS=Mus musculus OX=10090 GN=Mrc2 PE=1 SV=3	Mrc2	167.074	0.9	1	1		13.9839		17.5998	8.77386	11.7684		1.07309		1.35056	0.673282	0.903072	0.909185
Q64471	Glutathione S-transferase theta-1 OS=Mus musculus OX=10090 GN=Gstt1 PE=1 SV=4	Gstt1	27.3742	13.3	3	3	51.148	49.9634	57.3056	52.4239	61.5355	45.1398	0.966526	0.944143	1.08289	0.990637	1.16282	0.852993	1.00431	0.985675
Q64511	DNA topoisomerase 2-beta OS=Mus musculus OX=10090 GN=Top2b PE=1 SV=2	Top2b	181.909	7.2	12	7	83.1987	60.2162	83.7361	100.507	118.771	89.3943	0.931634	0.674284	0.937653	1.12545	1.32996	1.00101	1.35889	0.0848672
Q64514	Tripeptidyl-peptidase 2 OS=Mus musculus OX=10090 GN=Tpp2 PE=1 SV=3	Tpp2	139.879	13	15	15	59.476	63.87	55.494	56.7883	55.606	59.7926	1.01661	1.09171	0.948542	0.970666	0.950457	1.02202	0.962799	0.468902
Q64516	Glycerol kinase OS=Mus musculus OX=10090 GN=Gk PE=1 SV=2	Gk	61.2274	43.8	20	14	1234.13	1299.33	1273.42	1130.56	1157.98	1187.21	1.01678	1.07049	1.04914	0.931442	0.954034	0.978113	0.913015	0.0115044
Q64518	Sarcoplasmic/endoplasmic reticulum calcium ATPase 3 OS=Mus musculus OX=10090 GN=Atp2a3 PE=1 SV=4	Atp2a3	109.53	3.5	3	3	27.8686	22.4354	38.7657	32.6591	43.7858	32.478	0.844534	0.679887	1.17476	0.989706	1.32689	0.984218	1.22289	0.311138
Q64520	Guanylate kinase OS=Mus musculus OX=10090 GN=Guk1 PE=1 SV=2	Guk1	21.9179	12.1	2	2	117.759	200.743	189.373	152.182	112.521	182.278	0.73996	1.2614	1.18995	0.956262	0.707046	1.14538	0.880102	0.613603
Q64521	Glycerol-3-phosphate dehydrogenase, mitochondrial OS=Mus musculus OX=10090 GN=Gpd2 PE=1 SV=2	Gpd2	80.9537	43.5	29	29	799.785	934.649	739.892	692.254	644.421	993.281	0.99884	1.16727	0.924041	0.864547	0.804808	1.24049	0.941653	0.649098
Q64522	Histone H2A type 2-B OS=Mus musculus OX=10090 GN=H2ac21 PE=1 SV=3	H2ac21	14.0133	5.4	1	1	107.298	151.58	148.675	173.123	203.819	150.596	0.688479	0.972609	0.953972	1.11084	1.3078	0.966295	1.2944	0.138611
Q64669	NAD(P)H dehydrogenase [quinone] 1 OS=Mus musculus OX=10090 GN=Nqo1 PE=1 SV=3	Nqo1	30.9597	18.2	5	5	265.438	316.617	293.99	297.236	246.633	313.451	0.918806	1.09596	1.01764	1.02888	0.853713	1.085	0.978625	0.798991
Q64727	Vinculin OS=Mus musculus OX=10090 GN=Vcl PE=1 SV=4	Vcl	116.717	40.4	36	36	1074.49	1006.23	1284.83	1231.23	1364.37	1085.06	0.914954	0.856826	1.09406	1.04842	1.16179	0.923949	1.09363	0.410385
Q64735	Complement component receptor 1-like protein OS=Mus musculus OX=10090 GN=Cr1l PE=1 SV=1	Cr1l	53.7626	18.4	7	7	420.993	431.596	440.564	360.407	448.523	355.065	1.028	1.0539	1.07579	0.880061	1.09523	0.867019	0.900121	0.221549
Q64737	Trifunctional purine biosynthetic protein adenosine-3 OS=Mus musculus OX=10090 GN=Gart PE=1 SV=3	Gart	107.503	1.6	1	1		19.1774	42.0928	32.7162	33.8605	21.3925		0.642505	1.41024	1.0961	1.13444	0.716718	0.957172	0.97705
Q65CL1	Catenin alpha-3 OS=Mus musculus OX=10090 GN=Ctnna3 PE=1 SV=2	Ctnna3	99.8027	1.2	1	1	93.2297	78.1423	65.2386	46.6403	72.026	68.4868	1.32002	1.1064	0.923702	0.660372	1.0198	0.969694	0.790975	0.231585
Q66GT5	Phosphatidylglycerophosphatase and protein-tyrosine phosphatase 1 OS=Mus musculus OX=10090 GN=Ptpmt1 PE=1 SV=1	Ptpmt1	21.9425	46.6	8	8	226.523	248.494	213.716	217.04	194.797	236.791	1.01628	1.11486	0.958826	0.973738	0.873946	1.06235	0.94177	0.440183
Q68FD5	Clathrin heavy chain 1 OS=Mus musculus OX=10090 GN=Cltc PE=1 SV=3	Cltc	191.557	31.6	46	46	664.252	621.498	750.906	806.377	867.123	743.815	0.894822	0.837227	1.01156	1.08628	1.16811	1.002	1.1869	0.0718508
Q68FF6	ARF GTPase-activating protein GIT1 OS=Mus musculus OX=10090 GN=Git1 PE=1 SV=1	Git1	85.3001	13.5	10	10	67.6995	63.0107	67.4706	81.7815	89.4789	73.1889	0.917689	0.854131	0.914587	1.10858	1.21292	0.992101	1.23347	0.0298079
Q68FH0	Plakophilin-4 OS=Mus musculus OX=10090 GN=Pkp4 PE=1 SV=1	Pkp4	131.551	3.2	3	2			30.9352	24.4769	22.9963				1.18362	0.936515	0.879866		0.7673
Q69ZN7	Myoferlin OS=Mus musculus OX=10090 GN=Myof PE=1 SV=2	Myof	233.324	10.7	19	19	65.8849	61.5274	75.3612	74.3996	88.1012	85.483	0.876989	0.818987	1.00313	0.990328	1.17271	1.13786	1.22296	0.062909
Q69ZP3	Probable hydrolase PNKD OS=Mus musculus OX=10090 GN=Pnkd PE=1 SV=2	Pnkd	43.017	6.8	2	2	1221.12	1341.74	1104.3	1047.15	1167.86	1092.64	1.05045	1.15422	0.949961	0.900799	1.00464	0.939929	0.901965	0.192723
Q69ZS7	HBS1-like protein OS=Mus musculus OX=10090 GN=Hbs1l PE=1 SV=2	Hbs1l	75.1005	4.5	2	2	18.8232		17.3003	9.35885	28.6495	10.6423	1.1102		1.02037	0.551987	1.68976	0.627687	0.89786	0.635014
Q69ZX8	Actin-binding LIM protein 3 OS=Mus musculus OX=10090 GN=Ablim3 PE=1 SV=2	Ablim3	77.6303	18	10	10	72.4493	62.0208	84.6401	99.9413	108.896	74.1333	0.865787	0.741165	1.01147	1.19432	1.30134	0.885912	1.29146	0.163538
Q69ZZ9	Microtubule-actin cross-linking factor 1, isoforms 6/7 OS=Mus musculus OX=10090 GN=Macf1 PE=2 SV=3	Macf1	369.258	1.5	5	5	13.8131	30.7266	21.5051	24.7024	46.8503	35.2569	0.47947	1.06656	0.746471	0.857452	1.62624	1.22381	1.61723	0.167266
Q6A026	Sister chromatid cohesion protein PDS5 homolog A OS=Mus musculus OX=10090 GN=Pds5a PE=1 SV=3	Pds5a	150.327	2.2	2	2	8.45269	14.6397	12.7463	22.6208	25.7369	16.8899	0.501711	0.868944	0.75656	1.34266	1.52762	1.0025	1.82059	0.0419158
Q6A028	Switch-associated protein 70 OS=Mus musculus OX=10090 GN=Swap70 PE=1 SV=2	Swap70	68.9959	8.4	5	5	64.5285	48.5758	54.938	52.4709	64.8516	49.0868	1.15763	0.871441	0.985577	0.941318	1.16343	0.880608	0.990283	0.935245
Q6A068	Cell division cycle 5-like protein OS=Mus musculus OX=10090 GN=Cdc5l PE=1 SV=2	Cdc5l	92.1895	2	1	1			20.7719		15.3731				1.14936		0.850636		0.740092
Q6A0D4	Raftlin OS=Mus musculus OX=10090 GN=Rftn1 PE=1 SV=4	Rftn1	61.5371	15.2	8	8	117.592	105.173	108.832	88.7613	83.8624	82.0426	1.20347	1.07638	1.11382	0.90841	0.858273	0.839649	0.767999	0.00288213
Q6A4J8	Ubiquitin carboxyl-terminal hydrolase 7 OS=Mus musculus OX=10090 GN=Usp7 PE=1 SV=1	Usp7	128.475	3.3	3	3	34.5636	52.8886	24.2426	24.1528	28.8084	28.4761	1.07378	1.64308	0.753141	0.75035	0.894986	0.884661	0.729105	0.312853
Q6DFW4	Nucleolar protein 58 OS=Mus musculus OX=10090 GN=Nop58 PE=1 SV=1	Nop58	60.3429	8.8	4	4	40.1424	59.3618	45.6006	75.2154	68.1624	59.7225	0.691702	1.02288	0.785754	1.29605	1.17452	1.02909	1.39968	0.0604908
Q6DFW5	Phospholipid-transporting ATPase IF OS=Mus musculus OX=10090 GN=Atp11b PE=1 SV=1	Atp11b	133.536	2	2	2	24.5516	13.5506	11.6042		19.706	19.5173	1.38039	0.761871	0.652438		1.10795	1.09734	1.18365	0.504012
Q6DID3	SR-related and CTD-associated factor 8 OS=Mus musculus OX=10090 GN=Scaf8 PE=1 SV=1	Scaf8	139.572	0.9	1	1	35.5242	28.8358	38.5001	38.5733	43.6632	40.4908	0.944845	0.766952	1.024	1.02594	1.16132	1.07694	1.19315	0.12225
Q6DID7	Protein wntless homolog OS=Mus musculus OX=10090 GN=Wls PE=1 SV=1	Wls	62.1882	3.3	2	2	59.6573	47.5438	47.5939	53.9382	73.6733	55.8629	1.05816	0.843301	0.844189	0.95672	1.30677	0.990859	1.18527	0.252748
Q6DVA0	LEM domain-containing protein 2 OS=Mus musculus OX=10090 GN=Lemd2 PE=1 SV=1	Lemd2	57.5066	9.6	4	4	53.315	80.4867	49.3981	59.2316	73.9651	78.397	0.810272	1.22322	0.750744	0.900191	1.12411	1.19146	1.15499	0.407581
Q6DYE8	Ectonucleotide pyrophosphatase/phosphodiesterase family member 3 OS=Mus musculus OX=10090 GN=Enpp3 PE=1 SV=2	Enpp3	98.6624	11.6	9	9	56.7035	73.2224	56.2702	50.9027	51.4061	52.8267	0.996746	1.28712	0.989129	0.89478	0.903627	0.9286	0.833184	0.115416
Q6GQS1	Mitochondrial adenyl nucleotide antiporter SLC25A23 OS=Mus musculus OX=10090 GN=Slc25a23 PE=1 SV=1	Slc25a23	52.497	1.7	1	1	31.5024	46.3887	27.6629	34.1283	29.2839	28.8945	0.95529	1.40671	0.838861	1.03492	0.888015	0.876208	0.874498	0.532144
Q6GQT1	Alpha-2-macroglobulin-P OS=Mus musculus OX=10090 GN=A2m PE=2 SV=2	A2m	164.353	1.8	2	2	201.15	210.998	189.485	189.369	215.951	224.778	0.979841	1.02781	0.923018	0.922455	1.05194	1.09494	1.04731	0.501655
Q6IRU5	Clathrin light chain B OS=Mus musculus OX=10090 GN=Cltb PE=1 SV=1	Cltb	25.1715	23.1	6	6	231.346	201.547	247.105	288.517	316.44	243.53	0.908137	0.791165	0.969999	1.13256	1.24217	0.955967	1.24778	0.0876574
Q6NZC7	SEC23-interacting protein OS=Mus musculus OX=10090 GN=Sec23ip PE=1 SV=2	Sec23ip	110.78	6.8	6	6	39.1166	45.5288	58.6972	68.4481	60.2947	62.3266	0.701828	0.816875	1.05314	1.22809	1.0818	1.11826	1.33296	0.0732356
Q6NZJ6	Eukaryotic translation initiation factor 4 gamma 1 OS=Mus musculus OX=10090 GN=Eif4g1 PE=1 SV=1	Eif4g1	176.077	9.5	12	11	60.137	75.8832	65.3494	74.0392	79.4683	55.4159	0.879425	1.10969	0.955649	1.08273	1.16212	0.810385	1.03751	0.829668
Q6P069	Sorcin OS=Mus musculus OX=10090 GN=Sri PE=1 SV=1	Sri	21.6273	41.4	8	8	165.357	133.817	177.603	209.499	180.588	166.851	0.959781	0.776713	1.03086	1.216	1.04819	0.968455	1.16813	0.217554
Q6P3D0	U8 snoRNA-decapping enzyme OS=Mus musculus OX=10090 GN=Nudt16 PE=1 SV=1	Nudt16	21.8252	4.6	1	1		16.1604	18.9437	24.1316	16.5049	20.2272		0.841971	0.98698	1.25728	0.85992	1.05385	1.15587	0.440888
Q6P4T2	U5 small nuclear ribonucleoprotein 200 kDa helicase OS=Mus musculus OX=10090 GN=Snrnp200 PE=1 SV=1	Snrnp200	244.547	8.9	15	15	56.7445	42.015	54.7116	77.6407	82.1103	62.8504	0.905323	0.670324	0.872888	1.23871	1.31002	1.00274	1.45044	0.0400986
Q6P5E4	UDP-glucose:glycoprotein glucosyltransferase 1 OS=Mus musculus OX=10090 GN=Uggt1 PE=1 SV=4	Uggt1	176.434	21.1	27	27	216.405	245.306	199.523	238.31	276.611	273.49	0.89569	1.01531	0.825816	0.986351	1.14488	1.13196	1.19233	0.0822887
Q6P5F9	Exportin-1 OS=Mus musculus OX=10090 GN=Xpo1 PE=1 SV=1	Xpo1	123.093	14.2	14	14	36.0954	36.9649	38.4029	46.8877	48.0864	39.321	0.881242	0.90247	0.937578	1.14473	1.17399	0.959992	1.20484	0.0499903
Q6P5H2	Nestin OS=Mus musculus OX=10090 GN=Nes PE=1 SV=1	Nes	207.124	21.3	29	29	55.5878	54.3555	70.0007	69.0009	79.7278	70.4786	0.83559	0.817066	1.05224	1.03721	1.19846	1.05943	1.2182	0.0944539
Q6P6M7	O-phosphoseryl-tRNA(Sec) selenium transferase OS=Mus musculus OX=10090 GN=Sepsecs PE=1 SV=2	Sepsecs	55.3259	1.4	1	1	56016.7	62841.2	47013	46337.5	43596.7	52854.1	1.0889	1.22157	0.913881	0.900751	0.847472	1.02743	0.86084	0.224334
Q6P8X1	Sorting nexin-6 OS=Mus musculus OX=10090 GN=Snx6 PE=1 SV=2	Snx6	46.6488	24.6	9	9	68.6669	68.9951	68.2751	81.8997	103.503	97.0661	0.843564	0.847596	0.838751	1.00613	1.27152	1.19245	1.37162	0.0112289
Q6P9J9	Anoctamin-6 OS=Mus musculus OX=10090 GN=Ano6 PE=1 SV=1	Ano6	106.255	5.8	5	5	72.3483	94.7272	60.1579	78.6442	83.2147	84.7959	0.916018	1.19936	0.761673	0.995731	1.0536	1.07362	1.08547	0.500114
Q6P9Q4	FH1/FH2 domain-containing protein 1 OS=Mus musculus OX=10090 GN=Fhod1 PE=1 SV=3	Fhod1	129.6	10.5	9	9	33.7111	27.0789	28.7824	27.9933	41.5163	23.0564	1.11051	0.892033	0.948149	0.922154	1.36763	0.759523	1.03342	0.973449
Q6P9R2	Serine/threonine-protein kinase OSR1 OS=Mus musculus OX=10090 GN=Oxsr1 PE=1 SV=1	Oxsr1	58.2135	16.7	7	7	65.9566	65.0205	61.9159	67.587	65.1084	61.8674	1.02138	1.00688	0.958807	1.04663	1.00824	0.958056	1.00866	0.807435
Q6PA06	Atlastin-2 OS=Mus musculus OX=10090 GN=Atl2 PE=1 SV=1	Atl2	66.2241	2.6	1	1	16.8705		11.6311	14.4995	8.82862	19.2875	1.1861		0.81774	1.01941	0.620709	1.35604	0.996803	0.919493
Q6PB66	Leucine-rich PPR motif-containing protein, mitochondrial OS=Mus musculus OX=10090 GN=Lrpprc PE=1 SV=2	Lrpprc	156.615	57.3	75	75	8730.89	9120.4	7670.08	7093.88	7051.54	7966.63	1.09976	1.14882	0.966138	0.893559	0.888226	1.00349	0.866413	0.0952658
Q6PB93	Polypeptide N-acetylgalactosaminyltransferase 2 OS=Mus musculus OX=10090 GN=Galnt2 PE=1 SV=1	Galnt2	64.5145	3.3	2	2	47.8361	67.5986	41.6409	46.3297	43.8044	47.1056	0.975201	1.37809	0.848905	0.944492	0.893009	0.960308	0.873717	0.477115
Q6PCP5	Mitochondrial fission factor OS=Mus musculus OX=10090 GN=Mff PE=1 SV=1	Mff	32.9315	10	3	3	99.3243	178.349	171.075	202.825	207.207	169.03	0.57982	1.04114	0.998678	1.18402	1.2096	0.986736	1.29039	0.22738
Q6PD03	Serine/threonine-protein phosphatase 2A 56 kDa regulatory subunit alpha isoform OS=Mus musculus OX=10090 GN=Ppp2r5a PE=1 SV=1	Ppp2r5a	56.347	16.3	6	6	42.9341	40.8982	68.9016	51.5949	58.6508	50.0812	0.822857	0.783839	1.32054	0.988847	1.12408	0.959837	1.04971	0.687142
Q6PDG5	SWI/SNF complex subunit SMARCC2 OS=Mus musculus OX=10090 GN=Smarcc2 PE=1 SV=2	Smarcc2	132.604	7.5	7	7	19.2899	14.3992	29.6042	41.5207	54.7994	28.6978	0.614619	0.458791	0.943253	1.32294	1.74603	0.914373	1.97521	0.0697838
Q6PDM2	Serine/arginine-rich splicing factor 1 OS=Mus musculus OX=10090 GN=Srsf1 PE=1 SV=3	Srsf1	27.7446	32.3	7	7	154.022	136.922	183.107	196.73	221.44	194.195	0.850624	0.756183	1.01126	1.08649	1.22296	1.07249	1.29177	0.0500354
Q6PDN3	Myosin light chain kinase, smooth muscle OS=Mus musculus OX=10090 GN=Mylk PE=1 SV=3	Mylk	212.925	7.8	13	13	160.786	134.371	218.826	163.326	213.02	133.663	0.942116	0.787334	1.2822	0.956995	1.24817	0.783187	0.992267	0.978977
Q6PDQ2	Chromodomain-helicase-DNA-binding protein 4 OS=Mus musculus OX=10090 GN=Chd4 PE=1 SV=1	Chd4	217.751	4.4	7	3	24.5044	19.3618	29.5891	33.5862	30.3786	32.7035	0.864231	0.682863	1.04356	1.18453	1.07141	1.1534	1.31601	0.08432
Q6PDY2	2-aminoethanethiol dioxygenase OS=Mus musculus OX=10090 GN=Ado PE=1 SV=2	Ado	28.3724	38.3	9	9	140.42	182.169	143.523	133.392	136.894	138.356	0.963154	1.24951	0.984435	0.914944	0.938963	0.948996	0.876702	0.212478
Q6PE15	Palmitoyl-protein thioesterase ABHD10, mitochondrial OS=Mus musculus OX=10090 GN=Abhd10 PE=1 SV=1	Abhd10	33.0405	30.6	8	8	369.287	410.071	301.625	340.643	325.94	367.408	1.04764	1.16334	0.855685	0.966375	0.924665	1.0423	0.956528	0.716553
Q6PHN9	Ras-related protein Rab-35 OS=Mus musculus OX=10090 GN=Rab35 PE=1 SV=1	Rab35	23.0252	27.4	5	5	200.63	177.626	222.103	179.035	239.584	225.02	0.967672	0.85672	1.07124	0.863513	1.15555	1.08531	1.07209	0.578764
Q6PHZ2	Calcium/calmodulin-dependent protein kinase type II subunit delta OS=Mus musculus OX=10090 GN=Camk2d PE=1 SV=1	Camk2d	56.3694	17.2	7	7	91.8492	80.8403	97.3756	113.384	134.208	89.282	0.907991	0.79916	0.962623	1.12088	1.32673	0.882613	1.24738	0.182134
Q6PIE5	Sodium/potassium-transporting ATPase subunit alpha-2 OS=Mus musculus OX=10090 GN=Atp1a2 PE=1 SV=1	Atp1a2	112.217	44.3	42	26	4371.74	5476.44	4547.1	3423.24	3529.41	3924.63	1.0379	1.30017	1.07953	0.812717	0.837922	0.931754	0.755614	0.0266576
Q6Q477	Plasma membrane calcium-transporting ATPase 4 OS=Mus musculus OX=10090 GN=Atp2b4 PE=1 SV=1	Atp2b4	133.069	4.2	4	4	159.184	146.937	117.099	161.764	167.6	129.031	1.08336	1.00001	0.796942	1.10091	1.14063	0.878144	1.08311	0.543987
Q6Q899	Antiviral innate immune response receptor RIG-I OS=Mus musculus OX=10090 GN=Rigi PE=1 SV=2	Rigi	105.975	9	8	8	52.2543	36.0422	49.9866	72.6255	61.5542	56.6271	0.952705	0.657124	0.911361	1.32412	1.12226	1.03243	1.37983	0.0753251
Q6R5N8	Toll-like receptor 13 OS=Mus musculus OX=10090 GN=Tlr13 PE=1 SV=1	Tlr13	114.443	0.9	1	1	2988.95	3001.79	2306.32	2043.89	1840.37	1978.52	1.26652	1.27196	0.977265	0.866065	0.779828	0.838365	0.70661	0.0211062
Q6R891	Neurabin-2 OS=Mus musculus OX=10090 GN=Ppp1r9b PE=1 SV=1	Ppp1r9b	89.5203	1.2	1	1	69.314	23.7837	28.1536	35.8284	46.5282	27.3683	1.80055	0.617823	0.731338	0.930704	1.20865	0.710938	0.904937	0.988282
Q6TEK5	Vitamin K epoxide reductase complex subunit 1-like protein 1 OS=Mus musculus OX=10090 GN=Vkorc1l1 PE=1 SV=1	Vkorc1l1	19.7785	11.9	2	2	52.9237	51.5893	36.3947	72.4193	72.1969	102.722	0.817889	0.797267	0.562449	1.11918	1.11574	1.58748	1.75532	0.0287216
Q6URW6	Myosin-14 OS=Mus musculus OX=10090 GN=Myh14 PE=1 SV=1	Myh14	228.586	1.8	4	4	73.5416	88.8269	49.3372	86.4943	84.3564	75.9443	0.962375	1.1624	0.645633	1.13188	1.1039	0.993817	1.16575	0.367222
Q6VVW5	Atrial natriuretic peptide receptor 2 OS=Mus musculus OX=10090 GN=Npr2 PE=1 SV=2	Npr2	117.06	3	2	2	9.7778	25.8793	9.76329	8.29603	4.83856	24.8031	0.703792	1.86276	0.702748	0.597136	0.348272	1.78529	0.835257	0.629145
Q6X893	Choline transporter-like protein 1 OS=Mus musculus OX=10090 GN=Slc44a1 PE=1 SV=3	Slc44a1	73.067	8	4	4	66.7792	68.8485	63.2254	63.1838	52.9157	66.432	1.05058	1.08313	0.994672	0.994017	0.832477	1.04512	0.917921	0.288622
Q6ZPE2	Myotubularin-related protein 5 OS=Mus musculus OX=10090 GN=Sbf1 PE=1 SV=2	Sbf1	208.693	0.6	1	1				21.7455		14.6754				1.19412		0.805878
Q6ZPF4	Formin-like protein 3 OS=Mus musculus OX=10090 GN=Fmnl3 PE=1 SV=2	Fmnl3	117.169	13.1	12	8	134.547	113.123	117.144	136.675	121.182	118.875	1.08865	0.915303	0.947836	1.10587	0.980507	0.96184	1.03267	0.655229
Q6ZQ08	CCR4-NOT transcription complex subunit 1 OS=Mus musculus OX=10090 GN=Cnot1 PE=1 SV=2	Cnot1	266.808	1.9	3	3	27.044	7.21446	15.5203	28.7223	17.7632	58.0392	1.05159	0.28053	0.603499	1.11685	0.690711	2.25682	2.09978	0.213814
Q6ZWN5	Small ribosomal subunit protein uS4 OS=Mus musculus OX=10090 GN=Rps9 PE=1 SV=3	Rps9	22.5914	32	8	8	223.12	187.442	260.388	316.775	349.698	263.391	0.836275	0.702551	0.97596	1.1873	1.3107	0.987212	1.38589	0.0597822
Q6ZWQ0	Nesprin-2 OS=Mus musculus OX=10090 GN=Syne2 PE=1 SV=2	Syne2	782.725	0.7	4	4	22.2598	20.4138	25.5646	26.0555	19.009	19.1361	1.00846	0.924824	1.15818	1.18042	0.861185	0.866941	0.940833	0.610502
Q6ZWU9	Small ribosomal subunit protein eS27 OS=Mus musculus OX=10090 GN=Rps27 PE=1 SV=3	Rps27	9.46112	22.6	2	1	100.861	114.551	126.816	196.941	154.374	132.702	0.732429	0.831843	0.920912	1.43014	1.12103	0.96365	1.41431	0.0637107
Q6ZWV3	Large ribosomal subunit protein uL16 OS=Mus musculus OX=10090 GN=Rpl10 PE=1 SV=3	Rpl10	24.6039	29	6	1	174.287	134.306	217.303	201.683	233.231	201.299	0.899846	0.693426	1.12194	1.0413	1.20418	1.03931	1.20977	0.232556
Q6ZWX6	Eukaryotic translation initiation factor 2 subunit 1 OS=Mus musculus OX=10090 GN=Eif2s1 PE=1 SV=3	Eif2s1	36.1082	32.4	9	9	86.5015	64.3763	70.3689	89.3633	101.033	90.8557	1.03286	0.768674	0.840227	1.06703	1.20637	1.08485	1.27122	0.0615427
Q70KF4	Cardiomyopathy-associated protein 5 OS=Mus musculus OX=10090 GN=Cmya5 PE=1 SV=2	Cmya5	413.04	0.3	1	1			5.05022		7.15232				0.827733		1.17227		1.41624
Q71RI9	Kynurenine--oxoglutarate transaminase 3 OS=Mus musculus OX=10090 GN=Kyat3 PE=1 SV=1	Kyat3	51.1262	34.7	16	16	3852.59	3838.1	3089.73	2973.55	3014.52	3676.7	1.13061	1.12636	0.906734	0.872641	0.884664	1.07899	0.896512	0.33801
Q76MZ3	Serine/threonine-protein phosphatase 2A 65 kDa regulatory subunit A alpha isoform OS=Mus musculus OX=10090 GN=Ppp2r1a PE=1 SV=3	Ppp2r1a	65.3226	37.5	18	15	259.172	248.178	295.531	287.446	297.921	271.984	0.936635	0.896902	1.06804	1.03882	1.07667	0.982939	1.06784	0.31356
Q78J03	Methionine-R-sulfoxide reductase B2, mitochondrial OS=Mus musculus OX=10090 GN=Msrb2 PE=1 SV=1	Msrb2	19.1569	69.7	13	13	3469.2	3524.26	3108.66	2758.16	2745.68	3117.85	1.1117	1.12934	0.996163	0.883846	0.879848	0.999106	0.853453	0.050532
Q78JE5	F-box only protein 22 OS=Mus musculus OX=10090 GN=Fbxo22 PE=1 SV=2	Fbxo22	44.203	7.5	2	2	9.92951	22.4194	19.8435	10.959	27.8196	16.6641	0.55351	1.24975	1.10615	0.610898	1.55077	0.928921	1.06227	0.905813
Q78PY7	Staphylococcal nuclease domain-containing protein 1 OS=Mus musculus OX=10090 GN=Snd1 PE=1 SV=1	Snd1	102.088	11.1	9	9	117.336	83.0289	107.419	128.338	134.877	103.66	1.04351	0.738409	0.955315	1.14136	1.19952	0.92189	1.19199	0.243389
Q78YY6	DnaJ homolog subfamily C member 15 OS=Mus musculus OX=10090 GN=Dnajc15 PE=1 SV=1	Dnajc15	15.9533	22.8	3	3	102.7	151.848	103.687	106.279	114.243	110.927	0.893451	1.32102	0.90204	0.924589	0.993874	0.965025	0.925229	0.664834
Q791V5	Mitochondrial carrier homolog 2 OS=Mus musculus OX=10090 GN=Mtch2 PE=1 SV=1	Mtch2	33.4991	45.9	11	11	3870.93	3955.8	3591.49	3497.14	3141.68	3848.34	1.06027	1.08351	0.983729	0.957886	0.860523	1.05408	0.918459	0.251934
Q7M6Y3	Phosphatidylinositol-binding clathrin assembly protein OS=Mus musculus OX=10090 GN=Picalm PE=1 SV=1	Picalm	71.5434	15.5	8	7	83.5476	66.7753	86.0014	113.203	93.43	79.6656	0.959172	0.766617	0.987343	1.29964	1.07263	0.914604	1.21147	0.220116
Q7SIG6	Arf-GAP with SH3 domain, ANK repeat and PH domain-containing protein 2 OS=Mus musculus OX=10090 GN=Asap2 PE=1 SV=3	Asap2	106.805	5.6	3	3	15.818	27.8294	17.6211	21.1074	27.3644	25.7015	0.700729	1.23283	0.780605	0.935048	1.21223	1.13856	1.21063	0.318375
Q7TMB8	Cytoplasmic FMR1-interacting protein 1 OS=Mus musculus OX=10090 GN=Cyfip1 PE=1 SV=1	Cyfip1	145.241	18.9	23	12	139.99	125.689	157.256	174.808	153.723	160.376	0.921148	0.827044	1.03476	1.15025	1.01151	1.05529	1.15599	0.120037
Q7TMK9	Heterogeneous nuclear ribonucleoprotein Q OS=Mus musculus OX=10090 GN=Syncrip PE=1 SV=2	Syncrip	69.6326	18.8	10	10	72.4882	87.7179	89.0799	122.961	109.158	97.0084	0.751934	0.909915	0.924043	1.2755	1.13232	1.00629	1.32028	0.0435817
Q7TMM9	Tubulin beta-2A chain OS=Mus musculus OX=10090 GN=Tubb2a PE=1 SV=1	Tubb2a	49.907	14.2	5	1	600.349	496.852	629.464	707.671	693.897	603.805	0.965182	0.798789	1.01199	1.13772	1.11558	0.970738	1.16141	0.158045
Q7TMS5	Broad substrate specificity ATP-binding cassette transporter ABCG2 OS=Mus musculus OX=10090 GN=Abcg2 PE=1 SV=1	Abcg2	72.9778	7.2	4	4	28.7111	34.349	32.8611	30.355	30.2912	22.5276	0.961873	1.15075	1.10091	1.01695	1.01481	0.754714	0.867105	0.256438
Q7TMY8	E3 ubiquitin-protein ligase HUWE1 OS=Mus musculus OX=10090 GN=Huwe1 PE=1 SV=5	Huwe1	482.635	1.4	6	6	10.4704	19.5557	22.2257	26.1082	23.481	26.1558	0.49081	0.916695	1.04186	1.22385	1.1007	1.22608	1.44962	0.148883
Q7TN79	A-kinase anchor protein 7 isoform gamma OS=Mus musculus OX=10090 GN=Akap7 PE=1 SV=2	Akap7	35.4825	9.2	2	2	24.4289	32.5072	27.1234	44.4187	31.5087	29.782	0.772379	1.02779	0.857571	1.4044	0.996222	0.94163	1.25755	0.216824
Q7TNC4	Putative RNA-binding protein Luc7-like 2 OS=Mus musculus OX=10090 GN=Luc7l2 PE=1 SV=1	Luc7l2	46.5829	19.9	7	5	81.3322	68.0172	72.3418	104.157	111.504	80.8424	0.941719	0.787549	0.837622	1.20599	1.29107	0.936048	1.33746	0.0625689
Q7TNC9	Inositol polyphosphate-5-phosphatase A OS=Mus musculus OX=10090 GN=Inpp5a PE=1 SV=1	Inpp5a	47.6222	28.6	11	11	122.068	140.504	157.57	97.6608	114.537	110.547	0.985892	1.1348	1.27263	0.788767	0.925067	0.892845	0.768179	0.0418127
Q7TNV0	Protein DEK OS=Mus musculus OX=10090 GN=Dek PE=1 SV=1	Dek	43.1585	17.1	6	6	105.855	100.306	119.845	159.034	160.365	103.128	0.848496	0.804022	0.960643	1.27476	1.28543	0.826641	1.29607	0.19351
Q7TPR4	Alpha-actinin-1 OS=Mus musculus OX=10090 GN=Actn1 PE=1 SV=1	Actn1	103.068	27	20	20	305.146	233.249	364.465	298.563	401.538	270.289	0.977379	0.747095	1.16738	0.956294	1.28612	0.865734	1.0748	0.695123
Q7TPV4	Myb-binding protein 1A OS=Mus musculus OX=10090 GN=Mybbp1a PE=1 SV=2	Mybbp1a	152.037	4.7	5	5	31.3098	17.9691	32.6187	34.8922	35.5698	27.5585	1.04413	0.599244	1.08779	1.1636	1.1862	0.919034	1.19686	0.377038
Q7TQD2	Tubulin polymerization-promoting protein OS=Mus musculus OX=10090 GN=Tppp PE=1 SV=1	Tppp	23.5746	16.5	3	3	30.9537	37.216	42.7785	64.2846	46.817	34.431	0.724118	0.870615	1.00074	1.50385	1.09522	0.805463	1.31172	0.289617
Q7TQI3	Ubiquitin thioesterase OTUB1 OS=Mus musculus OX=10090 GN=Otub1 PE=1 SV=2	Otub1	31.27	27.7	6	6	74.0741	73.0464	94.4515	86.4449	94.492	76.6467	0.890393	0.87804	1.13533	1.03909	1.13582	0.921316	1.06628	0.547662
Q7TSG2	RNA polymerase II subunit A C-terminal domain phosphatase OS=Mus musculus OX=10090 GN=Ctdp1 PE=1 SV=1	Ctdp1	104.554	4.5	2	2	5.31671	12.0053	6.62958	5.27628	5.14794		0.773323	1.74618	0.96428	0.767441	0.748774		0.652831	0.329274
Q7TSV4	Phosphopentomutase OS=Mus musculus OX=10090 GN=Pgm2 PE=1 SV=1	Pgm2	68.7477	22.6	11	11	169.602	149.39	208.022	219.757	216.473	210.092	0.867281	0.763926	1.06375	1.12375	1.10696	1.07433	1.22638	0.0935693
Q7TT50	Serine/threonine-protein kinase MRCK beta OS=Mus musculus OX=10090 GN=Cdc42bpb PE=1 SV=2	Cdc42bpb	194.753	10.1	15	15	81.4102	59.4069	63.8151	75.0984	84.6222	66.5418	1.1336	0.827213	0.888594	1.04571	1.17832	0.926562	1.1057	0.423715
Q80SW1	S-adenosylhomocysteine hydrolase-like protein 1 OS=Mus musculus OX=10090 GN=Ahcyl1 PE=1 SV=1	Ahcyl1	58.9514	6.8	3	1	33.7106	43.4613	42.9299	53.7581	55.1014	64.9139	0.688263	0.887342	0.876492	1.09757	1.12499	1.32534	1.44688	0.0215292
Q80TV8	CLIP-associating protein 1 OS=Mus musculus OX=10090 GN=Clasp1 PE=1 SV=2	Clasp1	169.227	0.8	1	1	11.017	11.3476	17.6428	12.8147	24.5196		0.712231	0.733599	1.14057	0.828446	1.58515		1.39978	0.394831
Q80TY0	Formin-binding protein 1 OS=Mus musculus OX=10090 GN=Fnbp1 PE=1 SV=2	Fnbp1	71.3438	1.6	1	1	8.04602		12.7023	16.5905	30.5173	18.4683	0.466034		0.735732	0.960937	1.7676	1.0697	2.10703	0.0893999
Q80U63	Mitofusin-2 OS=Mus musculus OX=10090 GN=Mfn2 PE=1 SV=3	Mfn2	86.1878	2.2	1	1				16.6173	29.5199					0.720343	1.27966
Q80UG5	Septin-9 OS=Mus musculus OX=10090 GN=Septin9 PE=1 SV=1	Septin9	65.5749	29.8	16	15	155.753	142.145	161.378	155.7	161.454	128.613	1.03257	0.942355	1.06986	1.03222	1.07036	0.852643	0.970587	0.69867
Q80UU9	Membrane-associated progesterone receptor component 2 OS=Mus musculus OX=10090 GN=Pgrmc2 PE=1 SV=2	Pgrmc2	23.3341	30.9	4	3	19.4328	24.7603	35.0084	32.5865	39.6677	38.9648	0.612311	0.780176	1.10309	1.02678	1.2499	1.22775	1.40426	0.115283
Q80V26	Golgi-resident adenosine 3',5'-bisphosphate 3'-phosphatase OS=Mus musculus OX=10090 GN=Bpnt2 PE=1 SV=1	Bpnt2	38.6163	8.7	3	3	45.798	42.8543	42.6332	47.6327	49.1142	44.0748	1.00985	0.944942	0.940068	1.05031	1.08298	0.971856	1.07264	0.153678
Q80W54	CAAX prenyl protease 1 homolog OS=Mus musculus OX=10090 GN=Zmpste24 PE=1 SV=2	Zmpste24	54.7345	15.2	6	6	38.9639	52.9522	48.3665	50.3862	61.9574	55.8445	0.757879	1.02996	0.940767	0.980051	1.20512	1.08622	1.19892	0.162632
Q80WG5	Volume-regulated anion channel subunit LRRC8A OS=Mus musculus OX=10090 GN=Lrrc8a PE=1 SV=1	Lrrc8a	94.1196	9.8	6	6	38.2767	37.3088	26.5088	37.9782	36.7475	38.9594	1.06433	1.03742	0.737108	1.05603	1.02181	1.08331	1.11353	0.370099
Q80WJ7	Protein LYRIC OS=Mus musculus OX=10090 GN=Mtdh PE=1 SV=1	Mtdh	63.846	9.3	4	4	108.01	103.237	132.085	185.452	171.83	140.231	0.770723	0.736669	0.942514	1.32333	1.22612	1.00064	1.44907	0.0303951
Q80X50	Ubiquitin-associated protein 2-like OS=Mus musculus OX=10090 GN=Ubap2l PE=1 SV=1	Ubap2l	116.799	1.2	1	1	37.5392	25.5956	42.6499	52.3737	49.6236	34.954	0.927903	0.632677	1.05423	1.29458	1.22661	0.864	1.29462	0.253274
Q80X71	Transmembrane protein 106B OS=Mus musculus OX=10090 GN=Tmem106b PE=1 SV=1	Tmem106b	31.1724	3.6	1	1	31.8451	52.63	36.8665	47.4204	24.5419	39.5094	0.820703	1.35637	0.950113	1.22211	0.632488	1.01822	0.918661	0.709967
Q80X90	Filamin-B OS=Mus musculus OX=10090 GN=Flnb PE=1 SV=3	Flnb	277.825	38.9	77	77	602.744	549.319	721.779	804.262	834.534	719.099	0.854605	0.778856	1.02338	1.14033	1.18325	1.01958	1.25832	0.0631575
Q80Y86	Mitogen-activated protein kinase 15 OS=Mus musculus OX=10090 GN=Mapk15 PE=1 SV=1	Mapk15	60.6787	1.5	1	1	281.84	232.839	309.566	381.68	407.263	304.858	0.881646	0.728364	0.968379	1.19397	1.27399	0.953653	1.32703	0.0805168
Q80YD1	ATP-dependent RNA helicase SUPV3L1, mitochondrial OS=Mus musculus OX=10090 GN=Supv3l1 PE=1 SV=1	Supv3l1	87.0049	35.6	25	25	1115.53	1151.09	1004.08	943.673	922.641	1083.89	1.07592	1.11021	0.968428	0.910163	0.889878	1.0454	0.902009	0.185539
Q80YV4	4'-phosphopantetheine phosphatase OS=Mus musculus OX=10090 GN=Pank4 PE=1 SV=2	Pank4	91.5221	3.8	2	2	11.97	21.2433	12.0184	22.3401	27.4873	18.161	0.634339	1.12577	0.636903	1.1839	1.45666	0.962427	1.50311	0.127586
Q80ZJ1	Ras-related protein Rap-2a OS=Mus musculus OX=10090 GN=Rap2a PE=1 SV=2	Rap2a	20.6425	4.9	1	1	30.3901	14.1563	23.756	9.84363	16.2302	26.5914	1.50735	0.702153	1.1783	0.488244	0.805019	1.31894	0.77106	0.467284
Q810B6	Rabankyrin-5 OS=Mus musculus OX=10090 GN=Ankfy1 PE=1 SV=2	Ankfy1	128.653	8.6	9	9	24.2961	27.6442	33.0007	31.5596	31.3973	25.5941	0.840251	0.956038	1.14129	1.09145	1.08584	0.88514	1.0425	0.710002
Q811U4	Mitofusin-1 OS=Mus musculus OX=10090 GN=Mfn1 PE=1 SV=3	Mfn1	83.7258	15	9	9	31.7209	34.015	42.2726	50.5968	68.6721	34.6691	0.726582	0.779129	0.968271	1.15894	1.57296	0.79411	1.42524	0.207911
Q8BFP9	[Pyruvate dehydrogenase (acetyl-transferring)] kinase isozyme 1, mitochondrial OS=Mus musculus OX=10090 GN=Pdk1 PE=1 SV=2	Pdk1	48.995	43.8	15	13	3358.4	3404.44	3225.01	3069.84	2841.49	3223.68	1.05373	1.06818	1.01188	0.963193	0.891548	1.01146	0.914612	0.0877801
Q8BFV2	PCI domain-containing protein 2 OS=Mus musculus OX=10090 GN=Pcid2 PE=1 SV=1	Pcid2	46.1321	4	1	1	86.3224	83.7801	69.998	97.2226	96.3288	77.6574	1.01296	0.983124	0.821397	1.14087	1.13038	0.911277	1.12956	0.28679
Q8BG07	5'-3' exonuclease PLD4 OS=Mus musculus OX=10090 GN=Pld4 PE=1 SV=1	Pld4	56.1539	6	3	3				35.7154	23.4103	10.5147				1.53856	1.00848	0.452957
Q8BG32	26S proteasome non-ATPase regulatory subunit 11 OS=Mus musculus OX=10090 GN=Psmd11 PE=1 SV=3	Psmd11	47.4368	37.4	13	13	1711.64	1823.87	1949.26	1819.96	1734.62	1796.71	0.947747	1.00989	1.07932	1.00772	0.960472	0.994847	0.975662	0.591034
Q8BG51	Mitochondrial Rho GTPase 1 OS=Mus musculus OX=10090 GN=Rhot1 PE=1 SV=1	Rhot1	72.2418	18.4	10	10	62.2938	53.6546	87.1329	82.5663	99.5165	75.7659	0.810888	0.698431	1.13422	1.07478	1.29542	0.986257	1.26968	0.198355
Q8BGC4	Prostaglandin reductase-3 OS=Mus musculus OX=10090 GN=Ptgr3 PE=1 SV=1	Ptgr3	40.5288	47.2	14	14	2680.08	2779.51	2578.93	2247.41	2157.46	2651.1	1.06532	1.10485	1.02511	0.893337	0.857582	1.0538	0.87777	0.114642
Q8BGE6	Cysteine protease ATG4B OS=Mus musculus OX=10090 GN=Atg4b PE=1 SV=2	Atg4b	44.3754	3.1	1	1		10.2717	6.43553	7.48804	9.62925	4.72813		1.33217	0.834641	0.971144	1.24884	0.613204	0.871694	0.668104
Q8BGQ7	Alanine--tRNA ligase, cytoplasmic OS=Mus musculus OX=10090 GN=Aars1 PE=1 SV=1	Aars1	106.909	2.7	2	2	18.1329	13.8047	34.3804	45.0959	28.7142	37.7955	0.611484	0.465528	1.15939	1.52074	0.968309	1.27455	1.68288	0.126212
Q8BGS7	Choline/ethanolaminephosphotransferase 1 OS=Mus musculus OX=10090 GN=Cept1 PE=1 SV=1	Cept1	46.4344	2.6	1	1	538.62	507.817	449.429	511.472	502.478	559.249	1.053	0.992779	0.878631	0.999924	0.982341	1.09333	1.0517	0.453076
Q8BGU5	Cyclin-Y OS=Mus musculus OX=10090 GN=Ccny PE=1 SV=1	Ccny	39.3948	15.5	4	4	285.684	209.778	222.062	202.322	215.068	217.982	1.26699	0.93035	0.98483	0.897283	0.953814	0.966736	0.885508	0.311912
Q8BGZ3	DDB1- and CUL4-associated factor 12 OS=Mus musculus OX=10090 GN=Dcaf12 PE=2 SV=1	Dcaf12	50.4592	3.5	1	1		22.5439	10.7129					1.35575	0.644253
Q8BGZ7	Keratin, type II cytoskeletal 75 OS=Mus musculus OX=10090 GN=Krt75 PE=1 SV=1	Krt75	59.7405	6.2	2	1	66.1278	113.049	71.3692	57.4421	66.7233	109.426	0.819534	1.40103	0.884492	0.711891	0.826915	1.35614	0.932332	0.770364
Q8BH04	Phosphoenolpyruvate carboxykinase [GTP], mitochondrial OS=Mus musculus OX=10090 GN=Pck2 PE=1 SV=1	Pck2	70.5279	34.2	18	17	126.952	128.967	132.678	144.727	139.208	150.595	0.92539	0.940072	0.967125	1.05496	1.01473	1.09773	1.1182	0.0129944
Q8BH43	Actin-binding protein WASF2 OS=Mus musculus OX=10090 GN=Wasf2 PE=1 SV=1	Wasf2	54.0736	13.7	6	6	107.067	98.8088	100.587	99.8536	116.694	95.5357	1.03857	0.958462	0.975714	0.968596	1.13195	0.926712	1.01834	0.829422
Q8BH59	Electrogenic aspartate/glutamate antiporter SLC25A12, mitochondrial OS=Mus musculus OX=10090 GN=Slc25a12 PE=1 SV=1	Slc25a12	74.5696	49.3	28	28	17599.8	17604.8	16676.1	14733.1	14251.5	15356.6	1.09745	1.09776	1.03985	0.918697	0.888663	0.957578	0.854678	0.00503402
Q8BH60	Golgi-associated PDZ and coiled-coil motif-containing protein OS=Mus musculus OX=10090 GN=Gopc PE=1 SV=1	Gopc	50.6621	8.2	3	3	45.4309	34.3994	42.3481	64.9008	65.7617	56.2559	0.881877	0.66774	0.822036	1.25982	1.27653	1.09201	1.52988	0.0115693
Q8BH61	Coagulation factor XIII A chain OS=Mus musculus OX=10090 GN=F13a1 PE=1 SV=3	F13a1	83.2073	7	4	4	35.4141	37.9826	66.6722	57.9243	78.3084	72.6854	0.608861	0.65302	1.14627	0.99587	1.34633	1.24965	1.49154	0.119592
Q8BH64	EH domain-containing protein 2 OS=Mus musculus OX=10090 GN=Ehd2 PE=1 SV=1	Ehd2	61.1745	65.9	30	28	6082.27	5241.96	6668.16	6569.81	6457.76	5816.54	0.990692	0.853821	1.08612	1.0701	1.05185	0.947409	1.04734	0.567134
Q8BH82	N-acyl-phosphatidylethanolamine-hydrolyzing phospholipase D OS=Mus musculus OX=10090 GN=Napepld PE=1 SV=1	Napepld	45.8158	5.6	2	2	40.4568	45.7865	31.6776	28.3062	20.2288	26.5701	1.25756	1.42322	0.984663	0.879867	0.628789	0.825903	0.636911	0.0395316
Q8BH95	Enoyl-CoA hydratase, mitochondrial OS=Mus musculus OX=10090 GN=Echs1 PE=1 SV=1	Echs1	31.4744	42.1	13	13	29462.4	29178.6	25675.2	24067.8	23651	27145	1.11053	1.09983	0.967781	0.907192	0.891481	1.02318	0.887894	0.1276
Q8BH97	Reticulocalbin-3 OS=Mus musculus OX=10090 GN=Rcn3 PE=1 SV=1	Rcn3	38.0016	19.8	5	5	12.2954	18.0346	34.6909	35.97	49.704	35.1026	0.397057	0.582395	1.12028	1.16159	1.6051	1.13358	1.85751	0.0961448
Q8BHG1	Nardilysin OS=Mus musculus OX=10090 GN=Nrdc PE=1 SV=1	Nrdc	132.891	1.6	2	2	27.958	25.9783	24.4018	40.1782	28.129	34.7439	0.924796	0.859312	0.807164	1.32902	0.930452	1.14926	1.31546	0.0747634
Q8BHN3	Neutral alpha-glucosidase AB OS=Mus musculus OX=10090 GN=Ganab PE=1 SV=1	Ganab	106.911	32.5	27	27	274.957	320.957	269.197	319.007	327.518	312.355	0.904469	1.05578	0.88552	1.04937	1.07737	1.02749	1.10839	0.137412
Q8BI84	Transport and Golgi organization protein 1 homolog OS=Mus musculus OX=10090 GN=Mia3 PE=1 SV=2	Mia3	213.675	10.2	14	14	70.6454	61.6724	50.0634	62.2368	74.6312	73.9042	1.07813	0.941196	0.764029	0.949809	1.13896	1.12787	1.15567	0.263273
Q8BIK4	Dedicator of cytokinesis protein 9 OS=Mus musculus OX=10090 GN=Dock9 PE=1 SV=2	Dock9	235.312	10.9	20	18	131.008	123.712	118.889	126.139	136.65	137.372	1.01586	0.959292	0.921895	0.978116	1.05962	1.06522	1.07107	0.15647
Q8BIX9	Protein adenylyltransferase FICD OS=Mus musculus OX=10090 GN=Ficd PE=2 SV=1	Ficd	51.7542	1.7	1	1	2131.9	2299.89	1568.55	1307.43	1198.28	1598.54	1.2659	1.36565	0.931391	0.776336	0.711525	0.949199	0.684002	0.0611545
Q8BJ71	Nuclear pore complex protein Nup93 OS=Mus musculus OX=10090 GN=Nup93 PE=1 SV=1	Nup93	93.2811	10	6	6	52.8255	46.6739	50.0362	52.6135	60.7476	42.1603	1.039	0.918004	0.984135	1.03483	1.19481	0.829227	1.04003	0.805976
Q8BJF9	Charged multivesicular body protein 2b OS=Mus musculus OX=10090 GN=Chmp2b PE=1 SV=1	Chmp2b	23.9346	9.4	2	2	22.095	36.7434	33.8437	52.2411	40.9405		0.594386	0.988451	0.910445	1.40536	1.10136		1.50808	0.151244
Q8BJS4	SUN domain-containing protein 2 OS=Mus musculus OX=10090 GN=Sun2 PE=1 SV=3	Sun2	81.6054	30.2	18	18	268.59	251.72	213.66	235.256	200.982	239.57	1.14312	1.07132	0.909336	1.00125	0.855376	1.01961	0.920756	0.409157
Q8BJU0	Small glutamine-rich tetratricopeptide repeat-containing protein alpha OS=Mus musculus OX=10090 GN=Sgta PE=1 SV=2	Sgta	34.3224	8.6	2	2	41.7575	55.7026	48.2832	75.51	84.4326	60.4658	0.684265	0.912779	0.7912	1.23736	1.38357	0.990831	1.51231	0.0330332
Q8BJU2	Tetraspanin-9 OS=Mus musculus OX=10090 GN=Tspan9 PE=1 SV=1	Tspan9	26.7377	10.9	2	2	151.249	124.977	128.034	217.285	234.341	162.789	0.890856	0.736115	0.754123	1.27981	1.38027	0.958828	1.51985	0.0313083
Q8BK48	Pyrethroid hydrolase Ces2e OS=Mus musculus OX=10090 GN=Ces2e PE=1 SV=1	Ces2e	62.3177	7.2	3	1	48.6087	54.2794	91.9374	77.7908	70.2599	82.9239	0.68495	0.764857	1.2955	1.09616	0.990041	1.16849	1.18555	0.361597
Q8BK63	Casein kinase I isoform alpha OS=Mus musculus OX=10090 GN=Csnk1a1 PE=1 SV=2	Csnk1a1	38.9149	3.6	1	1	31.9339	18.5023	12.2235	4.60488	21.8213	30.2479	1.60561	0.930277	0.614587	0.231529	1.09716	1.52084	0.904476	0.677299
Q8BK67	Protein RCC2 OS=Mus musculus OX=10090 GN=Rcc2 PE=1 SV=1	Rcc2	55.9833	3.5	2	2	24.4392	28.6291	45.8407	56.8719	63.8078	53.3608	0.537224	0.629327	1.00767	1.25016	1.40263	1.17298	1.7596	0.0377445
Q8BKC5	Importin-5 OS=Mus musculus OX=10090 GN=Ipo5 PE=1 SV=3	Ipo5	123.591	12.9	13	13	40.5728	46.015	44.7272	49.5903	49.3238	50.7299	0.866449	0.98267	0.955169	1.05902	1.05333	1.08336	1.13958	0.0278246
Q8BL03	Mitochondrial basic amino acids transporter OS=Mus musculus OX=10090 GN=Slc25a29 PE=1 SV=1	Slc25a29	32.6718	19.9	6	6	188.713	183.066	142.224	125.962	129.016	157.391	1.22227	1.1857	0.921167	0.81584	0.83562	1.0194	0.80227	0.129176
Q8BL66	Early endosome antigen 1 OS=Mus musculus OX=10090 GN=Eea1 PE=1 SV=2	Eea1	160.915	12.3	15	15	574.153	846.042	786.464	877.351	842.098	860.518	0.719696	1.06051	0.985827	1.09975	1.05556	1.07865	1.16917	0.228519
Q8BL97	Serine/arginine-rich splicing factor 7 OS=Mus musculus OX=10090 GN=Srsf7 PE=1 SV=1	Srsf7	30.8175	14.2	4	4	277.982	230.015	276.403	370.229	305.703	308.912	0.942713	0.780045	0.937359	1.25555	1.03673	1.04761	1.25554	0.0609574
Q8BLF1	Neutral cholesterol ester hydrolase 1 OS=Mus musculus OX=10090 GN=Nceh1 PE=1 SV=1	Nceh1	45.7396	29.7	11	11	1584.22	1817.58	1300.17	1295.34	1613.38	1625.77	1.0291	1.1807	0.84459	0.841451	1.04805	1.0561	0.964382	0.804833
Q8BM75	AT-rich interactive domain-containing protein 5B OS=Mus musculus OX=10090 GN=Arid5b PE=1 SV=3	Arid5b	131.837	0.6	1	1	775.272	837.98	600.074	514.314	526.904	674.493	1.18391	1.27967	0.916369	0.785404	0.804631	1.03001	0.775173	0.13042
Q8BMD8	Mitochondrial adenyl nucleotide antiporter SLC25A24 OS=Mus musculus OX=10090 GN=Slc25a24 PE=1 SV=1	Slc25a24	52.902	11.6	6	6	102.996	100.038	94.8004	109.589	91.2604	98.1487	1.03542	1.00569	0.953036	1.10171	0.917448	0.986696	1.00391	0.978915
Q8BMF4	Dihydrolipoyllysine-residue acetyltransferase component of pyruvate dehydrogenase complex, mitochondrial OS=Mus musculus OX=10090 GN=Dlat PE=1 SV=2	Dlat	67.9417	50	27	27	81363.7	79560	64614.1	62672.3	63860.9	66183.2	1.16719	1.14132	0.926912	0.899055	0.916106	0.949421	0.854475	0.112528
Q8BMJ2	Leucine--tRNA ligase, cytoplasmic OS=Mus musculus OX=10090 GN=Lars1 PE=1 SV=2	Lars1	134.192	4.6	4	4	43.3963	41.7688	40.4159	49.921	46.3168	53.565	0.945509	0.910048	0.880573	1.08767	1.00914	1.16706	1.19288	0.0200395
Q8BMK4	Cytoskeleton-associated protein 4 OS=Mus musculus OX=10090 GN=Ckap4 PE=1 SV=2	Ckap4	63.6921	37.2	20	20	309.75	342.291	323.218	376.135	399.02	431.059	0.851948	0.941449	0.88899	1.03453	1.09748	1.1856	1.23681	0.0123666
Q8BML9	Glutamine--tRNA ligase OS=Mus musculus OX=10090 GN=Qars1 PE=1 SV=1	Qars1	87.6766	12.4	9	9	65.1484	55.8873	61.047	61.1049	75.1478	62.9825	1.0251	0.87938	0.960569	0.96148	1.18244	0.991024	1.0942	0.325291
Q8BMP6	Golgi resident protein GCP60 OS=Mus musculus OX=10090 GN=Acbd3 PE=1 SV=3	Acbd3	60.1808	12.2	5	5	38.3727	32.5362	61.4479	44.7162	65.1234	60.8673	0.759696	0.644145	1.21653	0.885283	1.2893	1.20504	1.28975	0.278649
Q8BMS1	Trifunctional enzyme subunit alpha, mitochondrial OS=Mus musculus OX=10090 GN=Hadha PE=1 SV=1	Hadha	82.6698	53.2	35	35	57089.1	59837	49369.4	47322.3	43365	52140.5	1.10808	1.16142	0.958247	0.918513	0.841702	1.01203	0.858879	0.125978
Q8BMS4	Ubiquinone biosynthesis O-methyltransferase, mitochondrial OS=Mus musculus OX=10090 GN=Coq3 PE=1 SV=1	Coq3	40.9566	33.8	10	10	2698.39	2872.88	2440.41	2168.19	2062.56	2445.97	1.10226	1.17353	0.996873	0.885673	0.842526	0.999145	0.833373	0.0581408
Q8BP40	Lysophosphatidic acid phosphatase type 6 OS=Mus musculus OX=10090 GN=Acp6 PE=1 SV=1	Acp6	47.6249	18.9	7	7	189.903	212.852	215.529	240.755	186.819	168.178	0.938539	1.05195	1.06519	1.18986	0.923295	0.831169	0.963556	0.700361
Q8BP67	Large ribosomal subunit protein eL24 OS=Mus musculus OX=10090 GN=Rpl24 PE=1 SV=2	Rpl24	17.7789	19.7	3	3	60.613	57.663	43.7469	44.8317	54.5897	36.6593	1.21997	1.1606	0.880504	0.902339	1.09874	0.737851	0.839886	0.310819
Q8BPT6	Mitochondrial inner membrane protease subunit 2 OS=Mus musculus OX=10090 GN=Immp2l PE=1 SV=1	Immp2l	19.6006	5.7	1	1	226.942	195.312	222.025	210.173	282.885	185.792	1.02912	0.885681	1.00682	0.953071	1.2828	0.84251	1.05366	0.786994
Q8BPU7	Engulfment and cell motility protein 1 OS=Mus musculus OX=10090 GN=Elmo1 PE=1 SV=2	Elmo1	83.9356	5.1	4	4	59.9755	37.271	30.266	45.7441	51.1019	32.1744	1.40276	0.871724	0.707885	1.0699	1.19521	0.75252	1.01183	0.892771
Q8BRH0	Protein O-mannosyl-transferase TMTC3 OS=Mus musculus OX=10090 GN=Tmtc3 PE=1 SV=2	Tmtc3	104.198	4.5	3	3	27.3038	28.8564	30.2958	28.5444	36.3597	39.416	0.858718	0.907547	0.952818	0.897735	1.14353	1.23965	1.20663	0.151596
Q8BRK8	5'-AMP-activated protein kinase catalytic subunit alpha-2 OS=Mus musculus OX=10090 GN=Prkaa2 PE=1 SV=3	Prkaa2	62.0222	6.5	3	3	63.5783	74.9773	58.2233	50.8971	41.664	65.9291	1.07375	1.26626	0.983311	0.859581	0.703647	1.11345	0.805422	0.207376
Q8BSF4	Phosphatidylserine decarboxylase proenzyme, mitochondrial OS=Mus musculus OX=10090 GN=Pisd PE=2 SV=1	Pisd	45.9266	25.4	8	8	63.6772	61.803	86.6511	66.5226	68.9193	80.1009	0.893351	0.867057	1.21566	0.933271	0.966894	1.12376	1.01608	0.849569
Q8BSY0	Aspartyl/asparaginyl beta-hydroxylase OS=Mus musculus OX=10090 GN=Asph PE=1 SV=1	Asph	83.0422	30.1	19	19	384.884	453.667	380.541	419.54	456.939	464.319	0.90211	1.06333	0.89193	0.98334	1.071	1.0883	1.09983	0.207762
Q8BT60	Copine-3 OS=Mus musculus OX=10090 GN=Cpne3 PE=1 SV=2	Cpne3	59.5849	15.8	8	6	210.684	176.928	185.197	204.67	193.819	217.493	1.06335	0.892981	0.934716	1.033	0.978233	1.09772	1.07537	0.29664
Q8BTJ4	Bis(5'-adenosyl)-triphosphatase enpp4 OS=Mus musculus OX=10090 GN=Enpp4 PE=1 SV=1	Enpp4	51.6111	11.6	5	4	79.6484	97.0229	109.544	129.352	114.108	100.259	0.758636	0.924125	1.04338	1.23205	1.08686	0.954946	1.20091	0.191141
Q8BTM8	Filamin-A OS=Mus musculus OX=10090 GN=Flna PE=1 SV=5	Flna	281.222	36.6	71	71	574.012	462.465	741.942	644.658	720.697	483.752	0.949428	0.764926	1.22719	1.06628	1.19205	0.800135	1.03975	0.81988
Q8BTW3	Exosome complex component MTR3 OS=Mus musculus OX=10090 GN=Exosc6 PE=1 SV=1	Exosc6	28.3701	5.9	1	1	6.80796		32.2528	20.6849	8.10895	16.1369	0.405277		1.92	1.23137	0.482725	0.960627	0.766853	0.934106
Q8BTW8	Mitochondrial tRNA methylthiotransferase CDK5RAP1 OS=Mus musculus OX=10090 GN=Cdk5rap1 PE=1 SV=2	Cdk5rap1	66.1095	4.9	2	2	33.4201	75.4911	48.2692	66.6563	87.4409	48.2889	0.557673	1.2597	0.805456	1.11228	1.45911	0.805786	1.28761	0.392292
Q8BTY1	Kynurenine--oxoglutarate transaminase 1 OS=Mus musculus OX=10090 GN=Kyat1 PE=1 SV=1	Kyat1	47.5635	1.7	1	1	43.9658	57.9431	45.6259	39.0872	18.1825	39.4888	1.07983	1.42312	1.1206	0.960008	0.446574	0.969869	0.655836	0.1554
Q8BU30	Isoleucine--tRNA ligase, cytoplasmic OS=Mus musculus OX=10090 GN=Iars1 PE=1 SV=2	Iars1	144.271	5.8	6	6	48.053	31.9962	44.5065	44.1885	48.872	40.8887	1.11533	0.742645	1.03301	1.02563	1.13434	0.949043	1.07542	0.563225
Q8BU31	Ras-related protein Rap-2c OS=Mus musculus OX=10090 GN=Rap2c PE=1 SV=1	Rap2c	20.7448	4.9	1	1	80.1269	98.8759	53.6921	64.9897	69.9674	71.0111	1.09597	1.35242	0.734396	0.888924	0.957009	0.971284	0.885143	0.63873
Q8BUK6	Protein Hook homolog 3 OS=Mus musculus OX=10090 GN=Hook3 PE=1 SV=2	Hook3	83.2179	3.6	2	2	77.8051	62.3591	48.165	42.1056	63.5776	43.3334	1.38383	1.10911	0.856658	0.748886	1.13079	0.770724	0.791256	0.290764
Q8BUR4	Dedicator of cytokinesis protein 1 OS=Mus musculus OX=10090 GN=Dock1 PE=1 SV=3	Dock1	215.085	0.8	1	1		39.4847	34.0836	38.8988	47.7179	47.4327		0.950899	0.820826	0.93679	1.14918	1.14231	1.21474	0.156655
Q8BUV3	Gephyrin OS=Mus musculus OX=10090 GN=Gphn PE=1 SV=2	Gphn	83.2824	3.5	2	2	19.3074	20.9001	20.3676	46.753	54.3776	39.2469	0.576475	0.624031	0.608131	1.39594	1.6236	1.17183	2.31741	0.00101656
Q8BVA5	Lipid droplet-associated hydrolase OS=Mus musculus OX=10090 GN=Ldah PE=1 SV=1	Ldah	37.374	27.6	8	8	228.759	297.896	232.367	186.643	202.682	211.84	1.00909	1.31407	1.02501	0.823312	0.894061	0.93446	0.792025	0.071605
Q8BVF2	Phosducin-like protein 3 OS=Mus musculus OX=10090 GN=Pdcl3 PE=1 SV=1	Pdcl3	27.5812	8.8	2	2	31.7253	23.1848	34.0361	21.7673	56.4467	30.8371	0.961387	0.702578	1.03141	0.659624	1.71053	0.934472	1.22603	0.671488
Q8BVK9	Sp110 nuclear body protein OS=Mus musculus OX=10090 GN=Sp110 PE=1 SV=1	Sp110	50.1405	4.3	1	1	3.46414	3.95009	12.5604	17.164	4.50919	17.8586	0.349288	0.398285	1.26645	1.73064	0.454659	1.80067	1.97911	0.318209
Q8BVL3	Sorting nexin-17 OS=Mus musculus OX=10090 GN=Snx17 PE=1 SV=2	Snx17	52.7971	3.6	1	1					17.8114						1
Q8BVN4	Transcription termination factor 4, mitochondrial OS=Mus musculus OX=10090 GN=Mterf4 PE=2 SV=1	Mterf4	40.2492	6.9	2	2	79.3096	68.9753	55.8994	48.7791	62.3614	62.5317	1.25936	1.09526	0.887629	0.774565	0.990239	0.992943	0.850565	0.293028
Q8BVU5	ADP-ribose pyrophosphatase, mitochondrial OS=Mus musculus OX=10090 GN=Nudt9 PE=1 SV=1	Nudt9	38.6041	25.1	7	7	156.611	159.144	163.34	152.847	127.165	151.219	1.03223	1.04892	1.07658	1.00742	0.838149	0.996694	0.900096	0.148962
Q8BW41	Protein O-linked-mannose beta-1,4-N-acetylglucosaminyltransferase 2 OS=Mus musculus OX=10090 GN=Pomgnt2 PE=1 SV=2	Pomgnt2	66.6612	2.2	1	1	43.2413	54.8574	45.9637	49.7915	40.9314	48.8384	0.91476	1.1605	0.972353	1.05333	0.865895	1.03317	0.968756	0.76457
Q8BW75	Amine oxidase [flavin-containing] B OS=Mus musculus OX=10090 GN=Maob PE=1 SV=4	Maob	58.5578	48.7	20	20	3056.02	3122.46	2539.93	2204.1	2398.1	2665.62	1.14699	1.17193	0.953294	0.827248	0.900063	1.00047	0.833617	0.102103
Q8BWF0	Succinate-semialdehyde dehydrogenase, mitochondrial OS=Mus musculus OX=10090 GN=Aldh5a1 PE=1 SV=1	Aldh5a1	55.9682	39.4	16	16	5524.83	5195.27	4767.62	4487.9	4262.03	4645.84	1.14768	1.07922	0.990384	0.932278	0.885356	0.965085	0.864928	0.0439126
Q8BWG8	Beta-arrestin-1 OS=Mus musculus OX=10090 GN=Arrb1 PE=1 SV=1	Arrb1	46.9725	5	2	2	12.2746	30.8789	10.4233	17.9979	17.288	24.2978	0.650826	1.63726	0.552665	0.954288	0.916646	1.28832	1.11212	0.574886
Q8BWM0	Prostaglandin E synthase 2 OS=Mus musculus OX=10090 GN=Ptges2 PE=1 SV=3	Ptges2	43.3238	43.8	15	15	852.399	896.016	746.656	615.289	648.558	699.152	1.14722	1.20592	1.0049	0.828101	0.872877	0.94097	0.786751	0.0223691
Q8BWP8	Beta-1,4-glucuronyltransferase 1 OS=Mus musculus OX=10090 GN=B4gat1 PE=1 SV=1	B4gat1	47.3843	9.6	4	4	54.8212	56.0059	52.6438	41.6191	43.7024	51.0856	1.09687	1.12057	1.0533	0.83272	0.874404	1.02213	0.834443	0.0457059
Q8BWT1	3-ketoacyl-CoA thiolase, mitochondrial OS=Mus musculus OX=10090 GN=Acaa2 PE=1 SV=3	Acaa2	41.8299	84.9	29	29	88758.3	93334	87039.7	79221.7	69906.4	74885.5	1.0799	1.13558	1.05899	0.963873	0.850537	0.911117	0.832356	0.0115214
Q8BWW9	Serine/threonine-protein kinase N2 OS=Mus musculus OX=10090 GN=Pkn2 PE=1 SV=3	Pkn2	111.607	1.3	1	1		29.3973	5.30119	13.186	21.8179	20.1206		1.6364	0.295091	0.734	1.21449	1.12001	1.05912	0.744736
Q8BX02	KN motif and ankyrin repeat domain-containing protein 2 OS=Mus musculus OX=10090 GN=Kank2 PE=1 SV=1	Kank2	90.2454	9.3	6	6	30.1548	28.1059	44.2523	34.3284	39.8725	30.5817	0.872806	0.813502	1.28085	0.993606	1.15408	0.885161	1.02214	0.830864
Q8BX10	Serine/threonine-protein phosphatase PGAM5, mitochondrial OS=Mus musculus OX=10090 GN=Pgam5 PE=1 SV=1	Pgam5	31.9943	21.2	7	7	119.236	99.7926	104.316	104.422	124.855	132.235	1.04462	0.874279	0.913905	0.91484	1.09385	1.1585	1.11804	0.285822
Q8BX70	Intermembrane lipid transfer protein VPS13C OS=Mus musculus OX=10090 GN=Vps13c PE=1 SV=2	Vps13c	420.089	4.5	14	14	2385.19	2503.64	1556.55	1729.2	1701.3	1642.49	1.24246	1.30416	0.810817	0.900753	0.886217	0.855585	0.787073	0.224078
Q8BXK9	Chloride intracellular channel protein 5 OS=Mus musculus OX=10090 GN=Clic5 PE=1 SV=1	Clic5	28.287	42.2	7	6	277.1	263.806	370.495	392.284	434.244	380.232	0.784925	0.747268	1.04948	1.1112	1.23006	1.07706	1.32407	0.0622924
Q8BXN9	Transmembrane protein 87A OS=Mus musculus OX=10090 GN=Tmem87a PE=1 SV=1	Tmem87a	63.3798	2.2	1	1	71.7115	49.4883	33.3616	49.0738	55.8633	68.3684	1.31233	0.905642	0.61052	0.898056	1.0223	1.25115	1.12127	0.559871
Q8BXQ2	GPI transamidase component PIG-T OS=Mus musculus OX=10090 GN=Pigt PE=1 SV=2	Pigt	65.7046	6.5	3	3	45.9887	65.8811	47.3665	53.674	61.7484	65.2397	0.811807	1.16296	0.83613	0.947471	1.09	1.15163	1.13455	0.349343
Q8BY89	Choline transporter-like protein 2 OS=Mus musculus OX=10090 GN=Slc44a2 PE=1 SV=2	Slc44a2	80.1099	11.9	7	7	274.279	253.274	232.672	214.904	226.81	214.312	1.16199	1.073	0.985723	0.910449	0.960887	0.907942	0.862937	0.0461436
Q8BYB9	Protein O-glucosyltransferase 1 OS=Mus musculus OX=10090 GN=Poglut1 PE=1 SV=2	Poglut1	46.3795	4.8	2	2	8.02541	36.5503	27.2645	45.9841	46.562	42.528	0.232717	1.05987	0.790602	1.33342	1.35018	1.23321	1.8802	0.156277
Q8BYZ1	ABI gene family member 3 OS=Mus musculus OX=10090 GN=Abi3 PE=1 SV=3	Abi3	39.1066	13.9	4	4	43.3646	56.4748	49.2872	57.8383	57.2523	42.3417	0.848736	1.10533	0.964654	1.13202	1.12055	0.828715	1.0557	0.715534
Q8BZ03	Serine/threonine-protein kinase D2 OS=Mus musculus OX=10090 GN=Prkd2 PE=1 SV=1	Prkd2	96.542	1.1	1	1	41.6316	32.374	43.556	60.909	56.2278	75.4548	0.805375	0.626283	0.842602	1.1783	1.08774	1.45969	1.63822	0.0178691
Q8BZ98	Dynamin-3 OS=Mus musculus OX=10090 GN=Dnm3 PE=1 SV=1	Dnm3	97.1904	2.1	2	2	25.3063	37.2486	24.6677	45.1458	21.9015	22.7094	0.85794	1.26281	0.836291	1.53055	0.742512	0.7699	1.02905	0.967725
Q8BZA9	Fructose-2,6-bisphosphatase TIGAR OS=Mus musculus OX=10090 GN=Tigar PE=1 SV=1	Tigar	29.1905	6.3	1	1	49.8475	52.6788	42.2228	43.8219	31.2837	23.998	1.2265	1.29616	1.03889	1.07824	0.769737	0.590471	0.684658	0.0956458
Q8BZF8	Phosphoglucomutase-like protein 5 OS=Mus musculus OX=10090 GN=Pgm5 PE=1 SV=2	Pgm5	62.2201	16.9	7	7	129.613	115.739	166.787	140.823	146.303	122.671	0.946157	0.844874	1.21752	1.02798	1.06799	0.895479	0.994317	0.979096
Q8C025	Cholinephosphotransferase 1 OS=Mus musculus OX=10090 GN=Chpt1 PE=1 SV=1	Chpt1	44.6076	3	1	1	164.754	149.605	251.294	181.738	208.855	315.775	0.777129	0.705673	1.18533	0.857241	0.985148	1.48948	1.24877	0.392815
Q8C052	Microtubule-associated protein 1S OS=Mus musculus OX=10090 GN=Map1s PE=1 SV=2	Map1s	102.939	3.1	2	2	18.5468	24.2062	30.2086	33.519	43.4209	43.2565	0.576114	0.751908	0.93836	1.04119	1.34877	1.34366	1.64739	0.0361706
Q8C0E2	Vacuolar protein sorting-associated protein 26B OS=Mus musculus OX=10090 GN=Vps26b PE=1 SV=1	Vps26b	39.1246	19.9	6	6	96.5812	72.6767	83.4685	86.334	87.4805	71.5788	1.16335	0.875413	1.0054	1.03992	1.05373	0.862188	0.970984	0.810307
Q8C0E3	E3 ubiquitin-protein ligase TRIM47 OS=Mus musculus OX=10090 GN=Trim47 PE=1 SV=2	Trim47	69.9123	7.8	4	4	37.3745	28.7539	42.5847	46.833	55.7693	41.0287	0.888655	0.683683	1.01254	1.11355	1.32603	0.975542	1.32119	0.123496
Q8C0I1	Alkyldihydroxyacetonephosphate synthase, peroxisomal OS=Mus musculus OX=10090 GN=Agps PE=1 SV=1	Agps	71.6835	16.7	8	8	77.7525	104.332	74.7526	54.4074	75.7501	65.9946	1.02986	1.38191	0.990125	0.720646	1.00334	0.874122	0.763723	0.133758
Q8C129	Leucyl-cystinyl aminopeptidase OS=Mus musculus OX=10090 GN=Lnpep PE=1 SV=1	Lnpep	117.304	21.3	18	18	408.233	466.869	408.212	446.406	393.671	398.081	0.971415	1.11094	0.971366	1.06225	0.936765	0.947259	0.964813	0.587476
Q8C165	N-fatty-acyl-amino acid synthase/hydrolase PM20D1 OS=Mus musculus OX=10090 GN=Pm20d1 PE=1 SV=1	Pm20d1	55.663	13.7	6	6	67.5618	67.7326	45.5517	53.7748	65.9377	81.8847	1.05995	1.06263	0.714643	0.843651	1.03447	1.28466	1.11475	0.571012
Q8C167	Prolyl endopeptidase-like OS=Mus musculus OX=10090 GN=Prepl PE=1 SV=1	Prepl	83.1943	5.5	3	3	58.6721	55.225	42.7635	36.8714	35.0524	45.6494	1.28369	1.20828	0.935629	0.806715	0.766917	0.998769	0.750497	0.0872842
Q8C1B7	Septin-11 OS=Mus musculus OX=10090 GN=Septin11 PE=1 SV=4	Septin11	49.6946	29.2	11	6	208.651	184.573	188.387	215.753	218.324	191.928	1.03667	0.917045	0.935997	1.07196	1.08474	0.953586	1.07633	0.26003
Q8C1F4	Chondroitin sulfate N-acetylgalactosaminyltransferase 2 OS=Mus musculus OX=10090 GN=Csgalnact2 PE=2 SV=1	Csgalnact2	62.5301	2.2	1	1		15.041	4.49996	19.6184	10.7143	15.8628		1.14404	0.342273	1.4922	0.814941	1.20655	1.57602	0.322214
Q8C1Q6	Ubiquinol-cytochrome c reductase complex assembly factor 5 OS=Mus musculus OX=10090 GN=Uqcc5 PE=1 SV=2	Uqcc5	9.74639	28.7	3	3	36.6171	156.95	85.2746	133.11	126.433	123.177	0.332097	1.42345	0.773393	1.20723	1.14668	1.11715	1.37254	0.318805
Q8C2E7	WASH complex subunit 5 OS=Mus musculus OX=10090 GN=Washc5 PE=1 SV=2	Washc5	134.11	0.9	1	1	4.57364	10.7924	11.7808	9.01758	17.4768	12.419	0.415406	0.980229	1.07001	0.819032	1.58735	1.12797	1.43344	0.320714
Q8C2Q3	RNA-binding protein 14 OS=Mus musculus OX=10090 GN=Rbm14 PE=1 SV=1	Rbm14	69.4486	3.7	2	2	19.2548		32.5871	61.1672	38.4477	37.2358	0.510215		0.863498	1.62082	1.01879	0.986679	1.75985	0.138275
Q8C4X2	Casein kinase I isoform gamma-3 OS=Mus musculus OX=10090 GN=Csnk1g3 PE=1 SV=2	Csnk1g3	48.938	6.6	3	0	45.3282	30.8439	36.2128	31.0248	43.1938	31.5325	1.24679	0.848384	0.996062	0.853361	1.18808	0.867325	0.940972	0.717472
Q8C633	Calcium-binding and spermatid-specific protein 1 OS=Mus musculus OX=10090 GN=Cabs1 PE=1 SV=1	Cabs1	42.3019	1.8	1	1	460.939	637.329	251.102	377.618	421.802	589.102	1.01013	1.39668	0.550282	0.827538	0.924365	1.291	1.02902	0.804927
Q8C650	Septin-10 OS=Mus musculus OX=10090 GN=Septin10 PE=1 SV=1	Septin10	52.4221	6.9	2	2	12.9399	10.1072	26.666	29.0431	24.8366	30.0951	0.580752	0.453617	1.19679	1.30347	1.11468	1.35069	1.68919	0.109411
Q8C7R4	Ubiquitin-like modifier-activating enzyme 6 OS=Mus musculus OX=10090 GN=Uba6 PE=1 SV=1	Uba6	117.966	2.3	2	2	207.033	195.371	145.041	194.807	98.039	164.635	1.23611	1.16648	0.865978	1.16311	0.58535	0.98297	0.835666	0.424853
Q8C7V8	Coiled-coil domain-containing protein 134 OS=Mus musculus OX=10090 GN=Ccdc134 PE=1 SV=1	Ccdc134	26.4945	14.8	2	2	35.2211	43.1825	46.13	59.3997	76.9633	45.2813	0.690209	0.846224	0.903984	1.16402	1.50821	0.887352	1.4586	0.10594
Q8C854	Myelin expression factor 2 OS=Mus musculus OX=10090 GN=Myef2 PE=1 SV=1	Myef2	63.2946	3.2	2	2	62.3119	39.3006	47.7161	38.4732	38.4149	50.143	1.35284	0.853249	1.03596	0.835285	0.834019	1.08865	0.850681	0.397274
Q8CAQ8	MICOS complex subunit Mic60 OS=Mus musculus OX=10090 GN=Immt PE=1 SV=1	Immt	83.9001	56.8	40	40	21382.6	22884.9	21180.8	19531.7	18291.8	21513.4	1.02813	1.10037	1.01843	0.939135	0.879519	1.03442	0.906624	0.133464
Q8CAS9	Protein mono-ADP-ribosyltransferase PARP9 OS=Mus musculus OX=10090 GN=Parp9 PE=1 SV=2	Parp9	96.6587	5.4	4	4	22.9607	21.5349	24.3502	28.1	29.8283	28.9966	0.884403	0.829486	0.937923	1.08236	1.14893	1.1169	1.2626	0.0040384
Q8CBB9	S-adenosylmethionine-dependent nucleotide dehydratase RSAD2 OS=Mus musculus OX=10090 GN=Rsad2 PE=1 SV=1	Rsad2	41.5235	5	1	1	43.5059	67.151	64.1159	59.5268	45.0804	61.0804	0.766713	1.18342	1.12993	1.04905	0.794461	1.07643	0.948017	0.804812
Q8CBG9	E3 ubiquitin-protein ligase RNF170 OS=Mus musculus OX=10090 GN=Rnf170 PE=1 SV=1	Rnf170	33.4138	3.1	1	1	6.66174	30.5298	15.6652	14.44	10.9323	22.7168	0.39596	1.81462	0.931106	0.85828	0.649793	1.35024	0.9098	0.939652
Q8CBW3	Abl interactor 1 OS=Mus musculus OX=10090 GN=Abi1 PE=1 SV=3	Abi1	52.2875	5.6	2	2	68.7177	43.5783	52.595	85.5313	109.073	77.6299	0.943221	0.598157	0.721921	1.17401	1.49715	1.06555	1.651	0.0378035
Q8CC88	von Willebrand factor A domain-containing protein 8 OS=Mus musculus OX=10090 GN=Vwa8 PE=1 SV=2	Vwa8	213.421	53.8	94	94	6830.71	7576.67	6402.36	5802.22	5781.39	6634.32	1.05013	1.16481	0.984281	0.892017	0.888814	1.01994	0.875452	0.117779
Q8CCK0	Core histone macro-H2A.2 OS=Mus musculus OX=10090 GN=Macroh2a2 PE=1 SV=3	Macroh2a2	40.0922	5.6	2	2	50.1331	24.6413	46.6117	85.4606	97.6079	48.2831	0.852755	0.419143	0.792856	1.45367	1.66029	0.821286	1.90592	0.106461
Q8CCS6	Polyadenylate-binding protein 2 OS=Mus musculus OX=10090 GN=Pabpn1 PE=1 SV=3	Pabpn1	32.2966	3.6	1	1		33.2693	27.7757	69.1676	40.8034	17.0107		0.884697	0.73861	1.8393	1.08504	0.452348	1.38676	0.759272
Q8CD10	Calcium uptake protein 2, mitochondrial OS=Mus musculus OX=10090 GN=Micu2 PE=1 SV=2	Micu2	49.4759	9.7	3	3	23.4508	30.858	21.4639	38.1085	29.8096	40.2428	0.764975	1.0066	0.700163	1.24312	0.972404	1.31274	1.42744	0.0656662
Q8CFB4	Guanylate-binding protein 5 OS=Mus musculus OX=10090 GN=Gbp5 PE=1 SV=2	Gbp5	66.9299	6.1	3	3	19.8807	25.6969	27.6072	42.9227	52.3665	68.0289	0.504365	0.651921	0.700386	1.08894	1.32852	1.72587	2.23159	0.00882677
Q8CFV9	Riboflavin kinase OS=Mus musculus OX=10090 GN=Rfk PE=1 SV=2	Rfk	17.4369	10.3	2	2	39.4815	57.5334	53.0158	49.0875	50.5071	53.5052	0.781475	1.13878	1.04937	0.971611	0.999711	1.05905	1.02046	0.796763
Q8CFX1	GDH/6PGL endoplasmic bifunctional protein OS=Mus musculus OX=10090 GN=H6pd PE=1 SV=2	H6pd	88.9278	20.3	15	15	83.0436	76.4729	72.3055	73.6258	81.282	93.2161	1.03816	0.956019	0.903921	0.920426	1.01614	1.16533	1.07032	0.459448
Q8CFY5	Protoheme IX farnesyltransferase, mitochondrial OS=Mus musculus OX=10090 GN=Cox10 PE=2 SV=1	Cox10	48.8838	13.3	3	3	120.473	195.332	154.966	156.32	168.017	163.11	0.754358	1.22309	0.97034	0.978819	1.05206	1.02133	1.03542	0.722947
Q8CG72	ADP-ribosylhydrolase ARH3 OS=Mus musculus OX=10090 GN=Adprs PE=1 SV=1	Adprs	39.4142	14.3	4	4	26.1351	20.6839	28.3999	33.2068	39.8616	32.061	0.869486	0.688131	0.944835	1.10476	1.32615	1.06664	1.39765	0.0436725
Q8CG76	Aflatoxin B1 aldehyde reductase member 2 OS=Mus musculus OX=10090 GN=Akr7a2 PE=1 SV=3	Akr7a2	40.6121	28.3	9	9	2902.79	3091.87	2475.34	2303.43	2360.96	2599.52	1.10696	1.17906	0.943951	0.878396	0.900334	0.991306	0.857605	0.117605
Q8CGA0	Protein phosphatase 1F OS=Mus musculus OX=10090 GN=Ppm1f PE=1 SV=1	Ppm1f	49.611	10.4	4	4	64.2886	52.7751	55.9973	51.9049	60.6707	64.1789	1.10267	0.905192	0.960461	0.890268	1.04062	1.10079	1.02134	0.823016
Q8CGB3	Uveal autoantigen with coiled-coil domains and ankyrin repeats OS=Mus musculus OX=10090 GN=Uaca PE=1 SV=2	Uaca	160.813	7.5	9	9	52.5882	49.9557	52.5371	58.7044	68.9427	77.0179	0.877089	0.833184	0.876236	0.979098	1.14986	1.28454	1.31973	0.0280933
Q8CGB6	Tensin-2 OS=Mus musculus OX=10090 GN=Tns2 PE=1 SV=1	Tns2	152.013	12.3	15	15	80.2173	62.4655	67.571	74.8051	83.8968	57.8523	1.12768	0.878131	0.949902	1.0516	1.17941	0.813278	1.02997	0.86898
Q8CGC7	Bifunctional glutamate/proline--tRNA ligase OS=Mus musculus OX=10090 GN=Eprs1 PE=1 SV=4	Eprs1	170.079	24.9	29	29	86.8524	87.3634	92.5859	90.7312	100.859	90.9331	0.948645	0.954227	1.01127	0.991011	1.10163	0.993216	1.05893	0.235235
Q8CGK3	Lon protease homolog, mitochondrial OS=Mus musculus OX=10090 GN=Lonp1 PE=1 SV=2	Lonp1	105.843	38.8	35	34	6823.66	7255.87	5975.58	5677.87	5437.53	6115.35	1.09806	1.16761	0.961584	0.913677	0.875001	0.984075	0.85917	0.0883873
Q8CGY6	Protein unc-45 homolog B OS=Mus musculus OX=10090 GN=Unc45b PE=1 SV=1	Unc45b	103.638	7.9	6	6	28.4021	44.1175	34.5511	17.5212	24.0874	30.443	0.951377	1.47779	1.15735	0.586902	0.806848	1.01974	0.672935	0.118903
Q8CGY8	UDP-N-acetylglucosamine--peptide N-acetylglucosaminyltransferase 110 kDa subunit OS=Mus musculus OX=10090 GN=Ogt PE=1 SV=2	Ogt	116.952	1.2	1	1	60.8207	48.8489	46.1088	59.4416	65.8932	69.1948	1.04172	0.836674	0.789742	1.0181	1.1286	1.18515	1.24876	0.0758656
Q8CH18	Cell division cycle and apoptosis regulator protein 1 OS=Mus musculus OX=10090 GN=Ccar1 PE=1 SV=1	Ccar1	132.06	1.8	2	2	42.3538	17.146	35.6004	51.0907	52.4536	28.9674	1.11647	0.451981	0.938451	1.34678	1.38271	0.763599	1.39339	0.339253
Q8CHH9	Septin-8 OS=Mus musculus OX=10090 GN=Septin8 PE=1 SV=4	Septin8	49.8124	16.8	5	5	86.8276	86.7175	77.7481	94.0523	101.904	84.3984	0.979907	0.978664	0.877438	1.06144	1.15006	0.952492	1.11565	0.176448
Q8CHP8	Glycerol-3-phosphate phosphatase OS=Mus musculus OX=10090 GN=Pgp PE=1 SV=1	Pgp	34.5407	29.9	7	7	243.187	197.956	237.428	255.005	247.173	203.833	1.05384	0.857828	1.02888	1.10505	1.07111	0.883298	1.04044	0.704175
Q8CHS7	Dehydrogenase/reductase SDR family member 7C OS=Mus musculus OX=10090 GN=Dhrs7c PE=1 SV=3	Dhrs7c	34.4675	35.7	9	9	276.254	283.507	207.711	193.722	200.323	181.662	1.23403	1.26643	0.927847	0.865357	0.894846	0.811486	0.750133	0.0547864
Q8CHT0	Delta-1-pyrroline-5-carboxylate dehydrogenase, mitochondrial OS=Mus musculus OX=10090 GN=Aldh4a1 PE=1 SV=3	Aldh4a1	61.8406	42.3	21	21	4932.64	5035.94	4486.43	4134.67	4003.74	4443.94	1.09463	1.11755	0.995607	0.917546	0.888491	0.986177	0.870449	0.0423441
Q8CHU3	Epsin-2 OS=Mus musculus OX=10090 GN=Epn2 PE=1 SV=1	Epn2	63.4718	4.5	2	2	29.2795	31.8217	37.5205	70.2734	82.1623	15.3097	0.659531	0.716793	0.845162	1.58293	1.85073	0.344855	1.7009	0.598106
Q8CI32	BAG family molecular chaperone regulator 5 OS=Mus musculus OX=10090 GN=Bag5 PE=1 SV=1	Bag5	50.9425	18.1	6	6	18.0488	17.6677	22.5612	14.7046	21.5954	21.1098	0.936082	0.916313	1.17011	0.762639	1.12002	1.09484	0.985108	0.880456
Q8CI51	PDZ and LIM domain protein 5 OS=Mus musculus OX=10090 GN=Pdlim5 PE=1 SV=4	Pdlim5	63.2992	24	11	11	113.707	119.672	184.113	151.842	219.482	118.811	0.751675	0.791112	1.2171	1.00377	1.45092	0.785419	1.174	0.551381
Q8CIB5	Fermitin family homolog 2 OS=Mus musculus OX=10090 GN=Fermt2 PE=1 SV=1	Fermt2	77.8004	32.6	20	20	257.411	255.921	317.032	310.062	310.311	276.441	0.894212	0.889037	1.10133	1.07712	1.07798	0.960322	1.08003	0.37184
Q8CIE6	Coatomer subunit alpha OS=Mus musculus OX=10090 GN=Copa PE=1 SV=2	Copa	138.432	19.9	21	21	169.327	158.792	170.9	205.191	209.992	185	0.924274	0.866765	0.932859	1.12003	1.14624	1.00983	1.20273	0.0154287
Q8CIN4	Serine/threonine-protein kinase PAK 2 OS=Mus musculus OX=10090 GN=Pak2 PE=1 SV=1	Pak2	57.9303	22.3	9	6	85.408	74.5433	96.4175	104.706	100.759	90.7247	0.92741	0.809435	1.04696	1.13696	1.0941	0.985142	1.15533	0.159394
Q8CIW5	Twinkle mtDNA helicase OS=Mus musculus OX=10090 GN=Twnk PE=2 SV=1	Twnk	76.9933	13.4	6	6	64.9506	46.4964	33.0382	37.4057	64.2149	35.383	1.38444	0.991083	0.704217	0.797311	1.36876	0.754196	0.948218	0.853986
Q8CIZ8	von Willebrand factor OS=Mus musculus OX=10090 GN=Vwf PE=1 SV=2	Vwf	309.269	3.3	8	8	21.9461	27.3075	20.8495	24.1178	24.3259	31.4731	0.877726	1.09215	0.833869	0.964585	0.972908	1.25876	1.13999	0.340055
Q8CJ53	Cdc42-interacting protein 4 OS=Mus musculus OX=10090 GN=Trip10 PE=1 SV=2	Trip10	68.4893	8.5	5	5	78.3486	91.1725	67.6435	85.6523	91.8385	77.3876	0.955387	1.11176	0.824848	1.04445	1.11988	0.943669	1.07469	0.482156
Q8CJG0	Protein argonaute-2 OS=Mus musculus OX=10090 GN=Ago2 PE=1 SV=3	Ago2	97.3042	6	4	4	32.9309	39.4831	33.6639	55.5829	43.9656	56.9172	0.752582	0.90232	0.769334	1.27026	1.00476	1.30075	1.47501	0.0184145
Q8CJG1	Protein argonaute-1 OS=Mus musculus OX=10090 GN=Ago1 PE=1 SV=2	Ago1	97.2143	4.3	4	2	27.7198	26.8426	25.5373	32.2298	32.2023	38.4721	0.908828	0.880067	0.837269	1.05669	1.05579	1.26135	1.2847	0.0178325
Q8JZN5	Complex I assembly factor ACAD9, mitochondrial OS=Mus musculus OX=10090 GN=Acad9 PE=1 SV=2	Acad9	68.7221	40.2	23	23	5296.63	5913.22	4889.22	4508.62	4433.97	5123.19	1.05354	1.17618	0.972499	0.896796	0.881948	1.01904	0.873701	0.134268
Q8JZN7	Mitochondrial Rho GTPase 2 OS=Mus musculus OX=10090 GN=Rhot2 PE=1 SV=1	Rhot2	69.0711	3.1	1	1					33.7634						1
Q8JZQ2	AFG3-like protein 2 OS=Mus musculus OX=10090 GN=Afg3l2 PE=1 SV=1	Afg3l2	89.5187	41.3	31	31	3114.45	3355.6	2837.15	2586.96	2461.09	2728.09	1.09385	1.17855	0.996462	0.90859	0.864383	0.958158	0.835497	0.0351452
Q8JZQ9	Eukaryotic translation initiation factor 3 subunit B OS=Mus musculus OX=10090 GN=Eif3b PE=1 SV=1	Eif3b	91.3702	17.1	13	13	76.3571	75.6093	77.8214	89.3576	81.2541	75.5881	0.962509	0.953083	0.980968	1.12639	1.02424	0.952816	1.07142	0.2466
Q8JZR0	Long-chain-fatty-acid--CoA ligase 5 OS=Mus musculus OX=10090 GN=Acsl5 PE=1 SV=1	Acsl5	76.2064	6	4	1	2060.41	1888.64	2653.92	2771.12	3289.94	2201.31	0.831631	0.762301	1.07119	1.11849	1.32789	0.888499	1.25131	0.225759
Q8JZU0	NAD(P)H pyrophosphatase NUDT13, mitochondrial OS=Mus musculus OX=10090 GN=Nudt13 PE=1 SV=2	Nudt13	39.1369	28.7	7	7	241.362	236.448	238.898	268.933	255.265	293.409	0.943856	0.92464	0.934219	1.05167	0.998226	1.14739	1.14078	0.0338956
Q8JZU2	Tricarboxylate transport protein, mitochondrial OS=Mus musculus OX=10090 GN=Slc25a1 PE=1 SV=1	Slc25a1	33.9315	19	6	6	210.193	237.96	212.321	197.592	153.101	285.717	0.972451	1.10092	0.982297	0.914155	0.708317	1.32186	0.963566	0.730007
Q8K009	Mitochondrial 10-formyltetrahydrofolate dehydrogenase OS=Mus musculus OX=10090 GN=Aldh1l2 PE=1 SV=2	Aldh1l2	101.59	50.8	42	36	1205.76	1187.55	1046.95	1138.7	1033.97	1203.01	1.06142	1.04539	0.921622	1.00238	0.910193	1.059	0.981227	0.778675
Q8K0C4	Lanosterol 14-alpha demethylase OS=Mus musculus OX=10090 GN=Cyp51a1 PE=1 SV=1	Cyp51a1	56.7757	10.3	5	5	29.7583	33.6123	27.8253	22.5579	26.8538	24.7557	1.07974	1.21958	1.00961	0.818484	0.974357	0.898231	0.813276	0.0510576
Q8K0E8	Fibrinogen beta chain OS=Mus musculus OX=10090 GN=Fgb PE=1 SV=1	Fgb	54.7527	35.6	14	14	1745.84	1311.23	1287.35	1698.64	1426.41	1877.51	1.12069	0.841702	0.826371	1.09039	0.915641	1.20521	1.1515	0.318686
Q8K0L9	Zinc finger and BTB domain-containing protein 20 OS=Mus musculus OX=10090 GN=Zbtb20 PE=1 SV=1	Zbtb20	81.0343	4.2	2	2	36.5883	34.2319	59.5799	62.5221	94.4557	39.1113	0.672395	0.62909	1.09492	1.14899	1.73584	0.718761	1.50375	0.289672
Q8K0W9	Diphthamide biosynthesis protein 3 OS=Mus musculus OX=10090 GN=Dph3 PE=1 SV=1	Dph3	9.28632	43.9	2	2	10.3257	20.2003	20.2461	35.538	16.8897	21.6088	0.496395	0.971102	0.973303	1.70844	0.811949	1.03881	1.45821	0.298313
Q8K183	Pyridoxal kinase OS=Mus musculus OX=10090 GN=Pdxk PE=1 SV=1	Pdxk	35.0152	10.6	3	3	73.852	73.4132	85.1382	96.1323	76.7943	73.7286	0.924964	0.919468	1.06632	1.20401	0.961815	0.923419	1.06132	0.59654
Q8K1B8	Fermitin family homolog 3 OS=Mus musculus OX=10090 GN=Fermt3 PE=1 SV=1	Fermt3	75.6345	19.4	10	10	141.294	130.458	85.7346	144.21	151.891	203.57	0.989043	0.913193	0.600131	1.00945	1.06322	1.42496	1.39773	0.140505
Q8K1H1	Tudor domain-containing protein 7 OS=Mus musculus OX=10090 GN=Tdrd7 PE=1 SV=1	Tdrd7	122.174	0.9	1	1	337.71	331.92	324.366	327.359	278.225	347.104	1.04088	1.02303	0.999749	1.00897	0.857535	1.06983	0.958443	0.526011
Q8K1I7	WAS/WASL-interacting protein family member 1 OS=Mus musculus OX=10090 GN=Wipf1 PE=1 SV=1	Wipf1	50.0803	5.7	2	2	381.506	390.576	485.094	679.491	664.683	588.623	0.717572	0.734631	0.91241	1.27805	1.2502	1.10714	1.53741	0.0080242
Q8K1J6	CCA tRNA nucleotidyltransferase 1, mitochondrial OS=Mus musculus OX=10090 GN=Trnt1 PE=1 SV=1	Trnt1	49.8952	27	11	11	548.08	501.348	462.332	454.815	434.642	470.764	1.14502	1.04739	0.965882	0.950177	0.908032	0.983497	0.89976	0.128659
Q8K1M6	Dynamin-1-like protein OS=Mus musculus OX=10090 GN=Dnm1l PE=1 SV=2	Dnm1l	82.658	19	12	12	141.969	135.99	129.677	118.067	118.492	118.563	1.11676	1.06972	1.02007	0.928737	0.932079	0.93264	0.871173	0.00633671
Q8K1N1	Calcium-independent phospholipase A2-gamma OS=Mus musculus OX=10090 GN=Pnpla8 PE=1 SV=1	Pnpla8	87.3812	23.7	15	15	329.411	321.141	265.191	261.84	268.124	276.499	1.14763	1.11883	0.9239	0.912225	0.934118	0.963296	0.880666	0.155437
Q8K1R3	Polyribonucleotide nucleotidyltransferase 1, mitochondrial OS=Mus musculus OX=10090 GN=Pnpt1 PE=1 SV=1	Pnpt1	85.6827	43.6	32	32	1154.61	1266.92	1097.84	1065.98	1103.83	1130.08	1.01589	1.11471	0.965947	0.937917	0.971215	0.994314	0.937638	0.236826
Q8K1R7	Serine/threonine-protein kinase Nek9 OS=Mus musculus OX=10090 GN=Nek9 PE=1 SV=2	Nek9	107.143	0.8	1	1		18.4208			16.4778	25.3621		0.917056			0.820327	1.26262	1.13567
Q8K212	Phosphofurin acidic cluster sorting protein 1 OS=Mus musculus OX=10090 GN=Pacs1 PE=1 SV=2	Pacs1	104.829	1.6	1	1	24.4203	87.5982	51.5984	53.3891	52.4596	58.4687	0.446803	1.60273	0.944062	0.976825	0.959819	1.06976	1.00428	0.741615
Q8K273	ER membrane protein complex subunit 5 OS=Mus musculus OX=10090 GN=Mmgt1 PE=1 SV=1	Mmgt1	14.6768	23.7	2	2	36.4376	43.1781	45.4426	45.9594	33.4285	43.4718	0.881847	1.04498	1.09978	1.11229	0.80902	1.05208	0.982419	0.857651
Q8K2B3	Succinate dehydrogenase [ubiquinone] flavoprotein subunit, mitochondrial OS=Mus musculus OX=10090 GN=Sdha PE=1 SV=1	Sdha	72.5854	59.5	34	34	64234	68520.3	61674.8	55891.7	52866.3	58383.5	1.06592	1.13704	1.02345	0.927482	0.877278	0.968832	0.859653	0.0228093
Q8K2C6	NAD-dependent protein deacylase sirtuin-5, mitochondrial OS=Mus musculus OX=10090 GN=Sirt5 PE=1 SV=1	Sirt5	34.1342	58.1	16	16	3448.89	3650.62	3096.13	2935.2	3091.7	3422.75	1.05335	1.11496	0.945609	0.896459	0.944257	1.04536	0.926832	0.315938
Q8K2C9	Very-long-chain (3R)-3-hydroxyacyl-CoA dehydratase 3 OS=Mus musculus OX=10090 GN=Hacd3 PE=1 SV=2	Hacd3	43.1314	2.8	1	1	124.979	95.6601	61.329	73.6885	79.5633	94.8592	1.41464	1.08278	0.694188	0.834085	0.900582	1.07372	0.879926	0.697724
Q8K2F8	Protein LSM14 homolog A OS=Mus musculus OX=10090 GN=Lsm14a PE=1 SV=1	Lsm14a	50.546	7.1	3	3	18.2459	23.1839	20.218	26.4193	34.0594	27.9403	0.729512	0.926943	0.808359	1.0563	1.36177	1.11712	1.43426	0.0256631
Q8K2I3	Dimethylaniline monooxygenase [N-oxide-forming] 2 OS=Mus musculus OX=10090 GN=Fmo2 PE=1 SV=3	Fmo2	60.9745	32.1	14	14	247.984	208.924	260.869	267.365	242.467	259.272	1.00069	0.843068	1.05268	1.0789	0.978426	1.04624	1.07151	0.376554
Q8K2I4	Beta-mannosidase OS=Mus musculus OX=10090 GN=Manba PE=1 SV=1	Manba	100.831	2.3	2	2	24.878	49.6615	45.7792	45.1352	38.9846	50.5483	0.585395	1.16857	1.07721	1.06206	0.917332	1.18943	1.11926	0.548761
Q8K2K6	Arf-GAP domain and FG repeat-containing protein 1 OS=Mus musculus OX=10090 GN=Agfg1 PE=1 SV=2	Agfg1	58.0428	2	1	1	19.9347	14.0922	31.5584	31.515	25.7457		0.81137	0.573572	1.28447	1.2827	1.04788		1.30961	0.379612
Q8K310	Matrin-3 OS=Mus musculus OX=10090 GN=Matr3 PE=1 SV=1	Matr3	94.6303	13.5	8	8	47.4496	51.2798	61.0018	66.1537	75.6235	58.1929	0.791484	0.855373	1.01754	1.10348	1.26144	0.970687	1.25192	0.101541
Q8K3A0	Iron-sulfur cluster co-chaperone protein HscB OS=Mus musculus OX=10090 GN=Hscb PE=1 SV=2	Hscb	26.6453	50.4	10	10	846.017	917.404	819.541	735.938	674.907	768.274	1.06594	1.15589	1.03258	0.927248	0.850351	0.967989	0.843651	0.0284747
Q8K3G5	Inactive serine/threonine-protein kinase VRK3 OS=Mus musculus OX=10090 GN=Vrk3 PE=1 SV=2	Vrk3	50.8299	2	1	1		9.55508	9.58346	32.5091	26.6176	37.9484		0.4111	0.412321	1.39868	1.1452	1.6327	3.38149	0.00279178
Q8K3H0	DCC-interacting protein 13-alpha OS=Mus musculus OX=10090 GN=Appl1 PE=1 SV=1	Appl1	79.3281	8.8	5	5	62.8627	58.5605	48.3372	50.6148	65.6494	50.2394	1.12167	1.0449	0.862486	0.903126	1.17139	0.896428	0.980815	0.865518
Q8K3K7	1-acyl-sn-glycerol-3-phosphate acyltransferase beta OS=Mus musculus OX=10090 GN=Agpat2 PE=1 SV=1	Agpat2	31.0106	28.4	6	6	47.7621	72.6062	53.4287	46.7127	56.1106	71.176	0.823966	1.25256	0.921724	0.805863	0.967991	1.22789	1.00116	0.990175
Q8K3X4	Probable E3 ubiquitin-protein ligase IRF2BPL OS=Mus musculus OX=10090 GN=Irf2bpl PE=1 SV=1	Irf2bpl	80.5647	5.4	3	2	21.3793	23.9132	27.3185	33.4833	27.7522	34.276	0.762991	0.85342	0.974951	1.19496	0.990429	1.22325	1.31538	0.0477516
Q8K411	Presequence protease, mitochondrial OS=Mus musculus OX=10090 GN=Pitrm1 PE=1 SV=1	Pitrm1	117.372	46.3	42	42	1253.75	1297.25	1153.7	1131.18	1136.05	1279.76	1.03735	1.07334	0.954562	0.935928	0.939961	1.05886	0.957428	0.456422
Q8K4G1	Latent-transforming growth factor beta-binding protein 4 OS=Mus musculus OX=10090 GN=Ltbp4 PE=1 SV=2	Ltbp4	178.642	1.4	2	2	13.8642	11.2489	19.7858	20.9776	32.32	25.3506	0.673309	0.546298	0.960887	1.01877	1.5696	1.23114	1.75167	0.050511
Q8K4G5	Actin-binding LIM protein 1 OS=Mus musculus OX=10090 GN=Ablim1 PE=1 SV=1	Ablim1	96.8047	20.9	14	14	87.3365	73.3973	98.9121	115.888	136.378	91.7376	0.868085	0.729536	0.983141	1.15187	1.35554	0.91183	1.32489	0.128
Q8K4L3	Supervillin OS=Mus musculus OX=10090 GN=Svil PE=1 SV=1	Svil	243.162	5.2	8	8	27.2419	13.1468	31.4123	31.2286	47.7409	19.7878	0.958332	0.462485	1.10504	1.09858	1.67946	0.696107	1.37543	0.434939
Q8K4R4	Cytoplasmic phosphatidylinositol transfer protein 1 OS=Mus musculus OX=10090 GN=Pitpnc1 PE=1 SV=1	Pitpnc1	38.3835	11.1	4	4	96.7942	105.974	95.6017	99.8848	82.5617	70.5911	1.05324	1.15313	1.04027	1.08687	0.898375	0.76812	0.848067	0.174698
Q8K4Z3	NAD(P)H-hydrate epimerase OS=Mus musculus OX=10090 GN=Naxe PE=1 SV=1	Naxe	30.9728	38.7	8	8	2337.21	2492.81	2243.68	2049.13	2009.36	2227.68	1.04966	1.11954	1.00765	0.920278	0.902414	1.00047	0.888668	0.0551412
Q8K558	Trem-like transcript 1 protein OS=Mus musculus OX=10090 GN=Treml1 PE=1 SV=2	Treml1	33.5223	4.1	1	1	112.494	41.8407	28.2452	32.4587	49.8775	38.8447	2.22203	0.826453	0.557909	0.641137	0.985199	0.767275	0.663714	0.592492
Q8QZT1	Acetyl-CoA acetyltransferase, mitochondrial OS=Mus musculus OX=10090 GN=Acat1 PE=1 SV=1	Acat1	44.8161	63.7	19	19	21615.1	21671.8	19969.2	20302.9	18059.4	20457.3	1.06238	1.06516	0.981482	0.997886	0.887615	1.00548	0.929867	0.203483
Q8QZY1	Eukaryotic translation initiation factor 3 subunit L OS=Mus musculus OX=10090 GN=Eif3l PE=1 SV=1	Eif3l	66.6129	14	6	6	24.6076	29.3584	38.9508	45.6859	49.6067	47.1065	0.627436	0.748569	0.993154	1.16488	1.26485	1.2011	1.53254	0.0307668
Q8R010	Aminoacyl tRNA synthase complex-interacting multifunctional protein 2 OS=Mus musculus OX=10090 GN=Aimp2 PE=1 SV=2	Aimp2	35.3776	5	1	1		10.4871	11.7637	13.914	10.2593	16.5265		0.832966	0.934358	1.10515	0.814868	1.31266	1.21942	0.399783
Q8R035	Large ribosomal subunit protein mL62 OS=Mus musculus OX=10090 GN=Mrpl58 PE=1 SV=1	Mrpl58	23.4769	37.4	7	7	407.737	431.318	333.236	317.931	366.97	363.561	1.10162	1.16533	0.900332	0.858983	0.991473	0.982264	0.89437	0.301965
Q8R050	Eukaryotic peptide chain release factor GTP-binding subunit ERF3A OS=Mus musculus OX=10090 GN=Gspt1 PE=1 SV=2	Gspt1	68.6254	3.6	3	2	12.7095		15.2407	18.0515	25.475	12.7355	0.754611		0.904899	1.07179	1.51255	0.756156	1.34196	0.404348
Q8R081	Heterogeneous nuclear ribonucleoprotein L OS=Mus musculus OX=10090 GN=Hnrnpl PE=1 SV=2	Hnrnpl	63.9637	30	13	13	254.052	252.377	322.263	341.1	371.755	307.588	0.824338	0.818904	1.04567	1.10679	1.20626	0.998049	1.23139	0.0950741
Q8R0F8	Acylpyruvase FAHD1, mitochondrial OS=Mus musculus OX=10090 GN=Fahd1 PE=1 SV=2	Fahd1	25.1722	51.1	10	10	2045.35	2691.07	2297.5	2095.19	2023.79	2242.01	0.916175	1.20542	1.02912	0.938503	0.906519	1.00427	0.904332	0.325848
Q8R0W0	Epiplakin OS=Mus musculus OX=10090 GN=Eppk1 PE=1 SV=2	Eppk1		2.9	1	1		3.98626	12.3613			18.94		0.338895	1.0509			1.6102	2.31717
Q8R0Y6	Cytosolic 10-formyltetrahydrofolate dehydrogenase OS=Mus musculus OX=10090 GN=Aldh1l1 PE=1 SV=1	Aldh1l1	98.7092	6.7	4	4	39.809	38.8742	45.3816	36.4861	30.5376	31.3845	1.07363	1.04842	1.22392	0.984015	0.823584	0.846425	0.793199	0.0338653
Q8R104	NAD-dependent protein deacetylase sirtuin-3 OS=Mus musculus OX=10090 GN=Sirt3 PE=1 SV=2	Sirt3	36.6145	30.8	9	9	992.77	1066.21	887.326	897.412	886.905	1052.95	1.02992	1.10611	0.920531	0.930995	0.920095	1.09235	0.962993	0.647375
Q8R123	FAD synthase OS=Mus musculus OX=10090 GN=Flad1 PE=1 SV=1	Flad1	54.7665	42.1	18	18	279.949	286.163	267.106	215.529	220.529	257.092	1.10045	1.12488	1.04997	0.847222	0.866876	1.0106	0.831894	0.0339567
Q8R180	ERO1-like protein alpha OS=Mus musculus OX=10090 GN=Ero1a PE=1 SV=2	Ero1a	54.0844	15.1	6	5	49.9489	78.7862	35.2092	67.8986	69.5646	75.2159	0.795738	1.25515	0.560919	1.08169	1.10824	1.19827	1.29726	0.252978
Q8R1B4	Eukaryotic translation initiation factor 3 subunit C OS=Mus musculus OX=10090 GN=Eif3c PE=1 SV=1	Eif3c	105.531	10.5	9	9	124.22	114.745	138.981	128.049	133.56	136.702	0.960146	0.886912	1.07424	0.989738	1.03234	1.05663	1.05388	0.400787
Q8R1F1	Protein Niban 2 OS=Mus musculus OX=10090 GN=Niban2 PE=1 SV=2	Niban2	84.8185	12.6	8	8	63.4312	53.635	58.7164	72.413	81.4978	76.4362	0.937108	0.792383	0.867453	1.0698	1.20402	1.12924	1.31041	0.010196
Q8R1Q8	Cytoplasmic dynein 1 light intermediate chain 1 OS=Mus musculus OX=10090 GN=Dync1li1 PE=1 SV=1	Dync1li1	56.6142	23.9	9	8	101.19	80.9182	95.5294	98.4365	102.488	89.5424	1.06871	0.854612	1.00893	1.03963	1.08242	0.945696	1.04621	0.571876
Q8R1R3	StAR-related lipid transfer protein 7, mitochondrial OS=Mus musculus OX=10090 GN=Stard7 PE=1 SV=2	Stard7	43.1443	12.6	4	4	74.8025	58.718	50.1859	63.3238	58.7504	84.0664	1.15126	0.903709	0.772393	0.974595	0.904206	1.29384	1.12212	0.504768
Q8R216	NAD-dependent protein lipoamidase sirtuin-4, mitochondrial OS=Mus musculus OX=10090 GN=Sirt4 PE=1 SV=3	Sirt4	37.5249	26.1	7	7	204.406	190.388	185.496	177.748	150.882	190.824	1.1152	1.03872	1.01203	0.969761	0.823186	1.0411	0.895164	0.202727
Q8R2H9	Phosphoethanolamine/phosphocholine phosphatase OS=Mus musculus OX=10090 GN=Phospho1 PE=1 SV=1	Phospho1	29.9111	4.5	1	1	101.336	150.701	117.351	108.714	120.913	85.302	0.888496	1.32133	1.02892	0.95319	1.06015	0.747917	0.852572	0.370797
Q8R2Q8	Bone marrow stromal antigen 2 OS=Mus musculus OX=10090 GN=Bst2 PE=1 SV=1	Bst2	19.1521	17.4	4	4	398.359	487.334	760.28	807.208	719.476	731.586	0.612194	0.74893	1.16839	1.24051	1.10568	1.12429	1.372	0.143852
Q8R2Y0	Monoacylglycerol lipase ABHD6 OS=Mus musculus OX=10090 GN=Abhd6 PE=1 SV=1	Abhd6	38.2045	3.9	1	1	35.9286	28.7603	9.10953	11.6584	26.2769	12.2799	1.73829	1.39147	0.440736	0.564056	1.27132	0.594124	0.680439	0.573789
Q8R2Y2	Cell surface glycoprotein MUC18 OS=Mus musculus OX=10090 GN=Mcam PE=1 SV=1	Mcam	71.5454	5.1	2	2	18.2479	30.213	21.4157	28.0026	25.3547	16.7843	0.78195	1.29468	0.917696	1.19995	1.08649	0.719234	1.00379	0.989284
Q8R326	Paraspeckle component 1 OS=Mus musculus OX=10090 GN=Pspc1 PE=1 SV=1	Pspc1	58.7585	3.1	1	1	10.7871	12.0056	15.9672	13.9495	23.3849	19.3407	0.678184	0.754794	1.00386	0.877008	1.47021	1.21595	1.46221	0.123349
Q8R361	Rab11 family-interacting protein 5 OS=Mus musculus OX=10090 GN=Rab11fip5 PE=1 SV=2	Rab11fip5	69.5529	8.5	3	3	8.00121	17.9841	17.6712	8.83083	45.269	20.376	0.406385	0.913422	0.897528	0.448522	2.29924	1.03491	1.70595	0.51371
Q8R3B1	1-phosphatidylinositol 4,5-bisphosphate phosphodiesterase delta-1 OS=Mus musculus OX=10090 GN=Plcd1 PE=1 SV=2	Plcd1	85.8731	14.7	9	9	44.2201	46.9813	53.4626	49.6122	65.3769	53.071	0.848418	0.901394	1.02575	0.951871	1.25434	1.01823	1.16173	0.218551
Q8R3G1	Nuclear inhibitor of protein phosphatase 1 OS=Mus musculus OX=10090 GN=Ppp1r8 PE=1 SV=1	Ppp1r8	38.5279	3.1	1	1	12.1613		23.6453	22.8786	32.8397	32.604	0.489865		0.95245	0.921566	1.32281	1.31331	1.64443	0.162365
Q8R3I2	Lysophospholipid acyltransferase 2 OS=Mus musculus OX=10090 GN=Mboat2 PE=1 SV=1	Mboat2	58.9951	1.5	1	1	14.3711	21.1361	25.5852	6.2747		12.6855	0.897605	1.32014	1.59802	0.391911		0.792326	0.465531	0.101788
Q8R3K3	Pentatricopeptide repeat-containing protein 2, mitochondrial OS=Mus musculus OX=10090 GN=Ptcd2 PE=1 SV=1	Ptcd2	43.8435	18.6	7	7	236.48	258.934	232.896	212.805	207.057	230.844	1.02891	1.1266	1.01332	0.925897	0.900891	1.00439	0.893446	0.0725043
Q8R3S6	Exocyst complex component 1 OS=Mus musculus OX=10090 GN=Exoc1 PE=1 SV=4	Exoc1	101.889	3.6	3	3	37.0395	30.4756	25.4597	46.7392	43.0577	38.2044	1.00571	0.82748	0.691289	1.26907	1.16911	1.03734	1.37673	0.0560737
Q8R3U1	Phospholipase A and acyltransferase 3 OS=Mus musculus OX=10090 GN=Plaat3 PE=1 SV=2	Plaat3	17.8718	14.2	2	2	28.7133	40.726	48.7388	51.784	58.4525	70.0497	0.577221	0.818711	0.979791	1.04101	1.17507	1.4082	1.52555	0.070117
Q8R4N0	Citramalyl-CoA lyase, mitochondrial OS=Mus musculus OX=10090 GN=Clybl PE=1 SV=2	Clybl	37.5485	47.6	14	14	8415.9	8873.08	7943.9	6894.35	7149.19	7771.7	1.07327	1.13157	1.01308	0.87923	0.91173	0.991117	0.864556	0.0378594
Q8R4R6	Nucleoporin NUP35 OS=Mus musculus OX=10090 GN=Nup35 PE=1 SV=2	Nup35	34.7856	5.8	1	1			18.5419	18.2927	8.10869				1.23769	1.22105	0.541261		0.71194
Q8R502	Volume-regulated anion channel subunit LRRC8C OS=Mus musculus OX=10090 GN=Lrrc8c PE=1 SV=1	Lrrc8c	92.3716	9.3	7	5	84.7711	76.9852	59.9726	79.8402	87.3052	71.4288	1.10498	1.00349	0.781736	1.04071	1.13801	0.931066	1.07597	0.534997
Q8R5G7	Arf-GAP with Rho-GAP domain, ANK repeat and PH domain-containing protein 3 OS=Mus musculus OX=10090 GN=Arap3 PE=1 SV=3	Arap3	169.741	6.6	8	8	51.4867	47.8491	52.8716	55.605	57.1525	48.6307	0.985091	0.915494	1.01159	1.06389	1.09349	0.930447	1.06032	0.382301
Q8R5J9	PRA1 family protein 3 OS=Mus musculus OX=10090 GN=Arl6ip5 PE=1 SV=2	Arl6ip5	21.5577	10.6	2	2	162.132	122.298	217.697	274.531	255.664	210.311	0.782848	0.590509	1.05114	1.32556	1.23446	1.01548	1.47474	0.0905352
Q8VBW6	NEDD8-activating enzyme E1 regulatory subunit OS=Mus musculus OX=10090 GN=Nae1 PE=1 SV=1	Nae1	60.2735	2.8	1	1	25.098	34.8172	35.1822	34.9651	50.9844	30.7387	0.711041	0.986391	0.996731	0.99058	1.44441	0.870843	1.22704	0.363421
Q8VBZ3	Putative lipid scramblase CLPTM1 OS=Mus musculus OX=10090 GN=Clptm1 PE=1 SV=1	Clptm1	75.2907	14.3	8	8	123.79	103.827	85.6746	88.0105	105.53	117.891	1.18891	0.997176	0.82284	0.845274	1.01354	1.13226	0.994066	0.989634
Q8VC19	5-aminolevulinate synthase, non-specific, mitochondrial OS=Mus musculus OX=10090 GN=Alas1 PE=1 SV=2	Alas1	71.0175	25.1	12	12	181.284	224.386	179.472	162.033	176.494	153.998	1.00931	1.24929	0.999226	0.902131	0.982643	0.857397	0.841717	0.112198
Q8VCF0	Mitochondrial antiviral-signaling protein OS=Mus musculus OX=10090 GN=Mavs PE=1 SV=1	Mavs	53.3989	8.9	3	3	18.6551	11.8692	18.3354	33.9691	23.0837	26.8088	0.843349	0.536577	0.828897	1.53566	1.04356	1.21196	1.71638	0.041979
Q8VCI5	Peroxisomal biogenesis factor 19 OS=Mus musculus OX=10090 GN=Pex19 PE=1 SV=1	Pex19	32.7334	6	1	1	17.2192	11.4077	21.6703	9.41259	15.8334	10.2179	1.20469	0.798102	1.5161	0.658522	1.10773	0.714861	0.705086	0.238542
Q8VCL2	Protein SCO2 homolog, mitochondrial OS=Mus musculus OX=10090 GN=Sco2 PE=1 SV=1	Sco2	28.944	19.2	4	4	352.598	364.222	330.71	297.18	332.406	330.733	1.05366	1.08839	0.988252	0.888056	0.993319	0.98832	0.916746	0.131609
Q8VCM5	Mitochondrial ubiquitin ligase activator of NFKB 1 OS=Mus musculus OX=10090 GN=Mul1 PE=1 SV=2	Mul1	39.835	24.7	8	8	171.274	179.703	156.103	125.51	146.798	146.957	1.10936	1.16395	1.01109	0.812936	0.950817	0.951851	0.82682	0.0457167
Q8VCM7	Fibrinogen gamma chain OS=Mus musculus OX=10090 GN=Fgg PE=1 SV=1	Fgg	49.3914	17.4	7	7	132.164	93.0665	103.182	128.452	109.811	163.02	1.08673	0.76525	0.848429	1.05621	0.90293	1.34045	1.22189	0.270324
Q8VCT4	Carboxylesterase 1D OS=Mus musculus OX=10090 GN=Ces1d PE=1 SV=1	Ces1d	61.7878	26.7	15	15	962.742	1045.79	856.311	856.909	876.645	1149.57	1.00496	1.09164	0.893859	0.894483	0.915084	1.19998	1.00638	0.996311
Q8VCX5	Calcium uptake protein 1, mitochondrial OS=Mus musculus OX=10090 GN=Micu1 PE=1 SV=1	Micu1	54.3531	9.9	4	4	35.0927	45.166	38.0677	43.1186	30.6735	41.1046	0.90281	1.16196	0.979346	1.10929	0.78912	1.05748	0.971015	0.802262
Q8VD04	GRIP1-associated protein 1 OS=Mus musculus OX=10090 GN=Gripap1 PE=1 SV=1	Gripap1	92.7151	1.4	1	1	30.2355	31.4442	28.092	21.0316	16.3594		1.18885	1.23638	1.10457	0.826955	0.643246		0.624767	0.14461
Q8VD66	(Lyso)-N-acylphosphatidylethanolamine lipase OS=Mus musculus OX=10090 GN=Abhd4 PE=1 SV=1	Abhd4	38.8605	3.5	1	1	2.05426		5.72158	4.77775	4.56886	4.25643	0.480442		1.33814	1.1174	1.06855	0.995475	1.16627	0.682909
Q8VD75	Huntingtin-interacting protein 1 OS=Mus musculus OX=10090 GN=Hip1 PE=1 SV=2	Hip1	115.202	11.5	9	9	29.4854	27.7269	34.1065	34.1958	36.167	32.8768	0.909303	0.855072	1.05181	1.05457	1.11536	1.01389	1.13054	0.135297
Q8VDD5	Myosin-9 OS=Mus musculus OX=10090 GN=Myh9 PE=1 SV=4	Myh9	226.372	35.7	64	64	845.41	789.351	899.644	1008.89	1094.61	982.837	0.902454	0.842612	0.960347	1.07696	1.16847	1.04915	1.21778	0.0166109
Q8VDD8	WASH complex subunit 1 OS=Mus musculus OX=10090 GN=Washc1 PE=1 SV=1	Washc1	51.6586	2.7	1	1	25.5417	11.2977	9.66839	14.4656	11.0246	18.3821	1.69562	0.750014	0.641849	0.960318	0.731879	1.22032	0.943332	0.963129
Q8VDK1	Deaminated glutathione amidase OS=Mus musculus OX=10090 GN=Nit1 PE=1 SV=2	Nit1	35.7051	43.7	13	13	414.55	399.585	375.982	329.508	337.475	412.655	1.09585	1.05628	0.993893	0.87104	0.892101	1.09084	0.907169	0.255704
Q8VDL4	ADP-dependent glucokinase OS=Mus musculus OX=10090 GN=Adpgk PE=1 SV=2	Adpgk	53.9025	10.9	4	4	62.1366	82.1588	48.3854	84.3937	90.8152	102.664	0.7923	1.0476	0.61696	1.0761	1.15798	1.30906	1.44214	0.0771873
Q8VDM4	26S proteasome non-ATPase regulatory subunit 2 OS=Mus musculus OX=10090 GN=Psmd2 PE=1 SV=1	Psmd2	100.203	17.1	13	13	60.695	65.2504	66.0055	78.2666	61.1094	57.5045	0.936576	1.00687	1.01852	1.20772	0.94297	0.887344	1.02568	0.870973
Q8VDN2	Sodium/potassium-transporting ATPase subunit alpha-1 OS=Mus musculus OX=10090 GN=Atp1a1 PE=1 SV=1	Atp1a1	112.982	24.5	27	27	7006.48	9231.5	7574.71	5778.07	5807.38	6331.16	1.00742	1.32734	1.08912	0.830793	0.835008	0.910319	0.752398	0.0331722
Q8VDP4	Cell cycle and apoptosis regulator protein 2 OS=Mus musculus OX=10090 GN=Ccar2 PE=1 SV=2	Ccar2	103.002	2.9	2	2		19.5159	31.6817	41.6367	39.8125	39.206		0.56781	0.921768	1.21141	1.15833	1.14068	1.5711	0.29586
Q8VDQ1	Prostaglandin reductase 2 OS=Mus musculus OX=10090 GN=Ptgr2 PE=1 SV=2	Ptgr2	38.0153	8	2	2	98.44	114.435	92.8993	90.3932	120.051	107.176	0.947458	1.10141	0.89413	0.87001	1.15545	1.03154	1.03874	0.750346
Q8VDQ8	NAD-dependent protein deacetylase sirtuin-2 OS=Mus musculus OX=10090 GN=Sirt2 PE=1 SV=2	Sirt2	43.2563	12.3	4	4	35.3115	37.4851	42.3345	51.6812	51.2901	53.5231	0.780004	0.828018	0.935136	1.1416	1.13296	1.18229	1.35927	0.00488385
Q8VDW0	ATP-dependent RNA helicase DDX39A OS=Mus musculus OX=10090 GN=Ddx39a PE=1 SV=1	Ddx39a	49.0674	20.8	8	2	249.49	262.517	293.607	325.396	334.321	256.829	0.869223	0.914607	1.02293	1.13368	1.16477	0.894792	1.1377	0.266766
Q8VE37	Regulator of chromosome condensation OS=Mus musculus OX=10090 GN=Rcc1 PE=1 SV=1	Rcc1	44.931	8.6	3	3	32.7833	25.2014	49.1956	53.4691	60.8399	40.36	0.751194	0.577464	1.12727	1.22519	1.39408	0.924806	1.44307	0.163336
Q8VE70	Programmed cell death protein 10 OS=Mus musculus OX=10090 GN=Pdcd10 PE=1 SV=1	Pdcd10	24.7156	20.3	4	4	51.6719	85.1509	96.4548	89.6634	96.0069	86.2897	0.613634	1.01122	1.14546	1.06481	1.14014	1.02474	1.16582	0.388925
Q8VEA4	Mitochondrial intermembrane space import and assembly protein 40 OS=Mus musculus OX=10090 GN=Chchd4 PE=1 SV=1	Chchd4	15.525	22.3	3	3	117.751	157.904	144.334	127.439	161.258	148.083	0.824617	1.10581	1.01078	0.892459	1.1293	1.03703	1.03998	0.724369
Q8VEB4	Phospholipase A2 group XV OS=Mus musculus OX=10090 GN=Pla2g15 PE=1 SV=1	Pla2g15	47.3073	1.9	1	1	20.4634	8.62916	7.476	7.78813	6.97585	14.6193	1.86167	0.785042	0.680133	0.708529	0.634631	1.33	0.803511	0.686414
Q8VEE1	LIM and cysteine-rich domains protein 1 OS=Mus musculus OX=10090 GN=Lmcd1 PE=1 SV=1	Lmcd1	40.9959	32.3	9	9	96.7289	93.6435	116.686	115.699	117.491	67.682	0.954672	0.92422	1.15164	1.1419	1.15958	0.667992	0.979853	0.823207
Q8VEK0	Cell cycle control protein 50A OS=Mus musculus OX=10090 GN=Tmem30a PE=1 SV=1	Tmem30a	41.0609	14.8	5	5	30.4381	35.2078	37.8775	39.4495	28.5107	34.8325	0.885188	1.0239	1.10154	1.14726	0.829137	1.01298	0.992942	0.922638
Q8VEK3	Heterogeneous nuclear ribonucleoprotein U OS=Mus musculus OX=10090 GN=Hnrnpu PE=1 SV=1	Hnrnpu	87.9176	22.5	16	16	498.66	390.275	594.145	660.347	681.069	499.205	0.900189	0.704531	1.07256	1.19207	1.22948	0.901173	1.24108	0.231422
Q8VH51	RNA-binding protein 39 OS=Mus musculus OX=10090 GN=Rbm39 PE=1 SV=2	Rbm39	59.4066	13.2	5	5	42.5226	56.7004	66.5117	77.2605	81.2328	67.44	0.651407	0.868599	1.0189	1.18356	1.24441	1.03312	1.36322	0.0852572
Q8VHE0	Translocation protein SEC63 homolog OS=Mus musculus OX=10090 GN=Sec63 PE=1 SV=4	Sec63	87.87	6.7	4	4	40.7904	39.6872	35.8209	46.9728	43.4657	45.511	0.970246	0.944003	0.85204	1.1173	1.03388	1.08253	1.16897	0.0259624
Q8VHI3	GDP-fucose protein O-fucosyltransferase 2 OS=Mus musculus OX=10090 GN=Pofut2 PE=1 SV=1	Pofut2	49.4293	15.4	6	6	51.7721	38.2771	36.0777	52.3414	50.6382	66.0183	1.05255	0.778189	0.733473	1.06412	1.02949	1.34218	1.3399	0.0993006
Q8VHQ9	Acyl-coenzyme A thioesterase 11 OS=Mus musculus OX=10090 GN=Acot11 PE=1 SV=1	Acot11	67.3546	1.7	1	1	41.4939	16.9025	14.0124	15.5667	18.3108	20.5772	1.96245	0.799403	0.662714	0.736226	0.866009	0.973196	0.752045	0.64385
Q8VHX6	Filamin-C OS=Mus musculus OX=10090 GN=Flnc PE=1 SV=3	Flnc	291.119	22.4	48	38	360.925	353.07	573.29	568.361	744.336	395.893	0.722844	0.707113	1.14816	1.13829	1.49072	0.792876	1.32728	0.316384
Q8VI36	Paxillin OS=Mus musculus OX=10090 GN=Pxn PE=1 SV=1	Pxn	64.4763	20.3	9	9	93.2577	53.8982	100.97	99.2886	97.0585	101.645	1.02459	0.59216	1.10932	1.09085	1.06635	1.11673	1.20097	0.329933
Q8VI63	MOB kinase activator 2 OS=Mus musculus OX=10090 GN=Mob2 PE=1 SV=1	Mob2	26.8515	4.7	1	1	51.2016	47.7516	71.4474	59.5904	41.1938	66.0613	0.910936	0.849556	1.27113	1.06018	0.732886	1.17531	0.979137	0.902363
Q8VIJ6	Splicing factor, proline- and glutamine-rich OS=Mus musculus OX=10090 GN=Sfpq PE=1 SV=1	Sfpq	75.4417	24.7	15	14	175.993	163.656	235.842	260.793	298.68	225.281	0.7763	0.72188	1.04029	1.15035	1.31747	0.993709	1.36363	0.0839548
Q91V01	Lysophospholipid acyltransferase 5 OS=Mus musculus OX=10090 GN=Lpcat3 PE=1 SV=1	Lpcat3	56.1469	12.3	5	5	232.974	285.063	169.946	212.993	245.08	281.102	0.979458	1.19845	0.714481	0.895456	1.03036	1.1818	1.07441	0.634914
Q91V08	C-type lectin domain family 2 member D OS=Mus musculus OX=10090 GN=Clec2d PE=1 SV=1	Clec2d	23.647	22.2	3	3	25.2719	15.4918	16.8718	21.7288	33.1979	21.6029	1.13019	0.69281	0.754526	0.971733	1.48464	0.966105	1.32782	0.239867
Q91V12	Cytosolic acyl coenzyme A thioester hydrolase OS=Mus musculus OX=10090 GN=Acot7 PE=1 SV=2	Acot7	42.5369	34.9	12	12	1594.36	1779.82	1630.32	1447.98	1508.05	1494.42	1.01176	1.12945	1.03458	0.918873	0.956994	0.948338	0.889291	0.0313112
Q91V41	Ras-related protein Rab-14 OS=Mus musculus OX=10090 GN=Rab14 PE=1 SV=3	Rab14	23.8969	66	10	10	220.146	246.152	246.984	215.155	247.076	200.854	0.959681	1.07305	1.07668	0.937927	1.07708	0.875582	0.929625	0.35269
Q91V79	Fat storage-inducing transmembrane protein 1 OS=Mus musculus OX=10090 GN=Fitm1 PE=1 SV=1	Fitm1	32.2801	13.7	4	4	201.296	264.003	176.357	184.773	214.858	183.789	0.985879	1.293	0.863736	0.904955	1.0523	0.900136	0.90924	0.553847
Q91V92	ATP-citrate synthase OS=Mus musculus OX=10090 GN=Acly PE=1 SV=1	Acly	119.728	11.1	10	10	142.282	78.6799	98.3099	99.5315	112.097	96.1931	1.36135	0.752806	0.940625	0.952313	1.07254	0.920371	0.964137	0.964898
Q91VC3	Eukaryotic initiation factor 4A-III OS=Mus musculus OX=10090 GN=Eif4a3 PE=1 SV=3	Eif4a3	46.84	24.3	9	9	69.3141	57.5351	82.1321	97.5913	107.429	68.8567	0.861297	0.714932	1.02057	1.21267	1.33491	0.855613	1.31053	0.195721
Q91VC9	Growth hormone-inducible transmembrane protein OS=Mus musculus OX=10090 GN=Ghitm PE=1 SV=1	Ghitm	37.2752	11.8	4	4	1250	1275.42	1104.25	1124.92	1127.77	1190.98	1.06032	1.08189	0.936688	0.954217	0.956635	1.01025	0.948752	0.354925
Q91VD9	NADH-ubiquinone oxidoreductase 75 kDa subunit, mitochondrial OS=Mus musculus OX=10090 GN=Ndufs1 PE=1 SV=2	Ndufs1	79.7768	61.5	41	41	68936.1	72970	62975.5	57892.6	55223.3	62395.2	1.08734	1.15097	0.993323	0.91315	0.871047	0.98417	0.856647	0.0504579
Q91VH2	Sorting nexin-9 OS=Mus musculus OX=10090 GN=Snx9 PE=1 SV=1	Snx9	66.5457	15.8	6	6	52.4048	43.9498	45.9958	41.8345	40.3223	47.8424	1.1545	0.968236	1.01331	0.921635	0.888321	1.05399	0.913234	0.287789
Q91VJ2	Caveolae-associated protein 3 OS=Mus musculus OX=10090 GN=Cavin3 PE=1 SV=1	Cavin3	27.8534	33.1	8	8	243.129	211.362	260.906	278.137	268.908	212.127	0.989287	0.86003	1.06162	1.13174	1.09418	0.863143	1.06119	0.622449
Q91VM5	RNA binding motif protein, X-linked-like-1 OS=Mus musculus OX=10090 GN=Rbmxl1 PE=2 SV=1	Rbmxl1	42.1617	12.4	4	4	163.227	131.054	226.365	240.251	261.363	215.757	0.791074	0.63515	1.09707	1.16437	1.26668	1.04565	1.37784	0.111084
Q91VR5	ATP-dependent RNA helicase DDX1 OS=Mus musculus OX=10090 GN=Ddx1 PE=1 SV=1	Ddx1	82.5002	22.2	13	13	62.4302	49.5914	67.1484	81.1364	78.5461	65.1721	0.927125	0.736462	0.997193	1.20492	1.16645	0.967843	1.25498	0.113114
Q91VR8	Protein BRICK1 OS=Mus musculus OX=10090 GN=Brk1 PE=1 SV=1	Brk1	8.76091	44	3	3	26.2714	21.4347	43.3064	42.2254	62.135	48.2915	0.646907	0.527809	1.06638	1.03976	1.53001	1.18913	1.67726	0.0819222
Q91VS7	Microsomal glutathione S-transferase 1 OS=Mus musculus OX=10090 GN=Mgst1 PE=1 SV=3	Mgst1	17.5516	18.7	2	2	62.2782	104.142	193.65	221.231	222.181	129.25	0.400618	0.669914	1.24569	1.42312	1.42922	0.83143	1.59042	0.222081
Q91VT4	3-oxoacyl-[acyl-carrier-protein] reductase OS=Mus musculus OX=10090 GN=Cbr4 PE=1 SV=2	Cbr4	25.4146	51.7	9	9	4831.73	4867.55	4209.34	4169.13	4104.65	4524.75	1.08549	1.09354	0.945666	0.936632	0.922147	1.01653	0.920187	0.217971
Q91VZ6	Stromal membrane-associated protein 1 OS=Mus musculus OX=10090 GN=Smap1 PE=1 SV=1	Smap1	47.6603	2.7	1	1	87.0162	43.1058	68.1024	72.3515	105.757	56.7613	1.2055	0.597179	0.943476	1.00234	1.46514	0.786359	1.18487	0.553856
Q91W89	Alpha-mannosidase 2C1 OS=Mus musculus OX=10090 GN=Man2c1 PE=1 SV=1	Man2c1	115.688	1.3	1	1	34.6429	34.3454	31.177	44.1591	30.5128	17.1266	1.08279	1.0735	0.974467	1.38023	0.953704	0.535307	0.916469	0.59928
Q91W90	Thioredoxin domain-containing protein 5 OS=Mus musculus OX=10090 GN=Txndc5 PE=1 SV=2	Txndc5	46.4155	35	11	11	175.749	167.598	184.093	204.777	229.702	225.11	0.888349	0.847147	0.930524	1.03507	1.16106	1.13785	1.25055	0.00747265
Q91WC3	Long-chain-fatty-acid--CoA ligase 6 OS=Mus musculus OX=10090 GN=Acsl6 PE=1 SV=1	Acsl6	78.0172	5.6	4	4	27.6801	20.7966	37.7731	40.6465	43.3718	29.074	0.833144	0.625956	1.13693	1.22342	1.30545	0.875098	1.31122	0.249375
Q91WD5	NADH dehydrogenase [ubiquinone] iron-sulfur protein 2, mitochondrial OS=Mus musculus OX=10090 GN=Ndufs2 PE=1 SV=1	Ndufs2	52.6257	48.4	20	20	44846.3	48426.9	43216.6	38560.8	38366.7	43345.7	1.04796	1.13163	1.00988	0.901083	0.896548	1.0129	0.881188	0.0713791
Q91WF0	Tafazzin OS=Mus musculus OX=10090 GN=Tafazzin PE=2 SV=1	Tafazzin	30.3335	38.2	9	9	228.041	269.16	213.443	198.266	199.951	246.103	1.0098	1.19189	0.945161	0.877955	0.885417	1.08978	0.906671	0.376105
Q91WJ8	Far upstream element-binding protein 1 OS=Mus musculus OX=10090 GN=Fubp1 PE=1 SV=1	Fubp1	68.5396	18	10	10	109.021	92.5386	121.053	166.779	170.377	141.226	0.816639	0.693178	0.906772	1.24929	1.27624	1.05788	1.48284	0.0155864
Q91WK2	Eukaryotic translation initiation factor 3 subunit H OS=Mus musculus OX=10090 GN=Eif3h PE=1 SV=1	Eif3h	39.8322	9.9	3	3	92.0021	131.064	81.7358	87.2364	84.0797	103.405	0.952529	1.35695	0.846239	0.903189	0.870506	1.07059	0.901312	0.604427
Q91WQ3	Tyrosine--tRNA ligase, cytoplasmic OS=Mus musculus OX=10090 GN=Yars1 PE=1 SV=3	Yars1	59.1054	17.2	9	9	86.8523	82.7348	91.5414	90.7873	100.26	97.9787	0.947214	0.902309	0.998354	0.990129	1.09344	1.06856	1.10683	0.0724727
Q91WS0	CDGSH iron-sulfur domain-containing protein 1 OS=Mus musculus OX=10090 GN=Cisd1 PE=1 SV=1	Cisd1	12.0969	52.8	6	6	6273.53	6719.64	6100.27	5551.76	5840.25	6156.03	1.02728	1.10033	0.998912	0.909094	0.956335	1.00804	0.919062	0.110999
Q91WV0	Protein Dr1 OS=Mus musculus OX=10090 GN=Dr1 PE=1 SV=1	Dr1	19.4307	7.4	1	1	49.5807	43.4344	72.9518	61.7017	95.8105	69.8998	0.756229	0.662481	1.1127	0.941103	1.46135	1.06614	1.37022	0.188056
Q91X72	Hemopexin OS=Mus musculus OX=10090 GN=Hpx PE=1 SV=2	Hpx	51.3177	25.9	11	11	212.204	290.364	243.202	408.908	261.088	400.953	0.700837	0.958973	0.803214	1.35048	0.862283	1.32421	1.43603	0.112054
Q91XD2	LIM and senescent cell antigen-like-containing domain protein 2 OS=Mus musculus OX=10090 GN=Lims2 PE=1 SV=1	Lims2	39.0313	25.2	7	4	165.868	167.538	168.535	169.157	195.88	171.519	0.958319	0.967962	0.973722	0.977321	1.13171	0.990965	1.06896	0.241773
Q91XD6	Vacuolar protein-sorting-associated protein 36 OS=Mus musculus OX=10090 GN=Vps36 PE=1 SV=1	Vps36	43.7355	6.5	2	2	38.1999	27.3946	45.5669	25.3017	50.6301	25.0064	1.08062	0.774956	1.28902	0.71575	1.43226	0.707394	0.908033	0.656949
Q91XE4	N-acyl-aromatic-L-amino acid amidohydrolase (carboxylate-forming) OS=Mus musculus OX=10090 GN=Acy3 PE=1 SV=1	Acy3	35.2862	24.5	5	5	32.3559	54.8354	36.7512	45.8352	28.699	54.4706	0.767492	1.30072	0.871752	1.08723	0.68075	1.29206	1.04084	0.905589
Q91XF0	Pyridoxine-5'-phosphate oxidase OS=Mus musculus OX=10090 GN=Pnpo PE=1 SV=1	Pnpo	30.1143	9.6	2	2	23.0782	61.6455	55.6468	44.0698	46.2822	25.8533	0.539681	1.44157	1.3013	1.03057	1.0823	0.604577	0.827846	0.728226
Q91YE8	Synaptopodin-2 OS=Mus musculus OX=10090 GN=Synpo2 PE=1 SV=2	Synpo2	116.527	6.1	5	5	48.9298	43.777	78.9288	65.6083	96.124	48.5749	0.768646	0.6877	1.2399	1.03065	1.51003	0.76307	1.22531	0.500397
Q91YH5	Atlastin-3 OS=Mus musculus OX=10090 GN=Atl3 PE=1 SV=1	Atl3	60.5751	12.9	6	6	34.63	49.9051	49.0224	72.6317	75.0709	70.0083	0.591513	0.852427	0.83735	1.24062	1.28228	1.19581	1.63009	0.0141519
Q91YI0	Argininosuccinate lyase OS=Mus musculus OX=10090 GN=Asl PE=1 SV=1	Asl	51.7392	2.6	1	1	22.468	35.7045	39.0755	38.1306	59.7693	48.4333	0.553442	0.879489	0.962525	0.939251	1.47226	1.19303	1.50474	0.122777
Q91YP2	Neurolysin, mitochondrial OS=Mus musculus OX=10090 GN=Nln PE=1 SV=1	Nln	80.429	25.3	17	17	311.141	394.875	320.345	342.501	330.137	393.92	0.891981	1.13203	0.918367	0.981885	0.94644	1.12929	1.03917	0.678311
Q91YQ5	Dolichyl-diphosphooligosaccharide--protein glycosyltransferase subunit 1 OS=Mus musculus OX=10090 GN=Rpn1 PE=1 SV=1	Rpn1	68.5283	40.5	21	21	630.058	692.88	588.633	664.554	722.593	756.117	0.932307	1.02526	0.871009	0.983351	1.06923	1.11884	1.12121	0.129742
Q91YR1	Twinfilin-1 OS=Mus musculus OX=10090 GN=Twf1 PE=1 SV=2	Twf1	40.0794	25.7	7	7	40.4629	34.8464	50.8587	58.7797	54.3172	44.7627	0.854767	0.73612	1.07438	1.2417	1.14743	0.945598	1.25118	0.167493
Q91YT0	NADH dehydrogenase [ubiquinone] flavoprotein 1, mitochondrial OS=Mus musculus OX=10090 GN=Ndufv1 PE=1 SV=1	Ndufv1	50.8342	56.2	23	23	30700.5	33704.5	29009.3	25922.3	25484.7	27660	1.06796	1.17246	1.00913	0.901742	0.886521	0.962192	0.846412	0.0303347
Q91YW3	DnaJ homolog subfamily C member 3 OS=Mus musculus OX=10090 GN=Dnajc3 PE=1 SV=1	Dnajc3	57.464	9.5	4	4	118.896	108.89	94.9121	119.162	134.543	136.286	1.00096	0.916724	0.799047	1.00321	1.13269	1.14736	1.20853	0.0703662
Q91Z40	Guanylate-binding protein 7 OS=Mus musculus OX=10090 GN=Gbp7 PE=1 SV=2	Gbp7	72.7209	20.4	10	10	67.5131	54.5484	82.438	113.837	111.56	142.345	0.707881	0.571944	0.86437	1.19359	1.16972	1.4925	1.79825	0.0140004
Q91Z67	SLIT-ROBO Rho GTPase-activating protein 2 OS=Mus musculus OX=10090 GN=Srgap2 PE=1 SV=2	Srgap2	120.798	2.3	2	1	6.82682	28.9972	15.6592	33.4159	26.2752	17.819	0.317543	1.34878	0.728371	1.55431	1.22217	0.828832	1.50554	0.303421
Q91Z83	Myosin-7 OS=Mus musculus OX=10090 GN=Myh7 PE=2 SV=1	Myh7	222.879	5.8	9	9	7.5317		32.1619	48.6713	49.621	15.7004	0.245035		1.04635	1.58346	1.61436	0.510795	1.91454	0.369624
Q91ZA3	Propionyl-CoA carboxylase alpha chain, mitochondrial OS=Mus musculus OX=10090 GN=Pcca PE=1 SV=2	Pcca	79.9218	51.8	32	32	10999.7	11572.5	9722.56	8915.73	8973.32	10050.4	1.09569	1.15275	0.968476	0.888106	0.893843	1.00114	0.865141	0.0904909
Q91ZE0	Trimethyllysine dioxygenase, mitochondrial OS=Mus musculus OX=10090 GN=Tmlhe PE=1 SV=2	Tmlhe	49.6096	27.8	11	11	1061.24	1168.74	998.47	914.466	908.305	1080.73	1.03841	1.14359	0.976985	0.894789	0.88876	1.05747	0.899347	0.21578
Q91ZJ5	UTP--glucose-1-phosphate uridylyltransferase OS=Mus musculus OX=10090 GN=Ugp2 PE=1 SV=3	Ugp2	56.9793	25.4	12	12	251.759	356.269	273.537	274.832	266.91	266.013	0.894179	1.26537	0.971528	0.976127	0.947991	0.944806	0.916274	0.508292
Q91ZR2	Sorting nexin-18 OS=Mus musculus OX=10090 GN=Snx18 PE=1 SV=1	Snx18	67.9043	5.5	3	3	9.25492	30.4555	21.8659	28.6003	19.9328	15.7887	0.441067	1.45144	1.04208	1.36302	0.949949	0.752452	1.04459	0.765144
Q91ZW2	GDP-fucose protein O-fucosyltransferase 1 OS=Mus musculus OX=10090 GN=Pofut1 PE=1 SV=1	Pofut1	44.6885	2.3	1	1	45.6487	21.0797	23.0959	18.3496	38.3379	49.9988	1.39378	0.643621	0.705179	0.560263	1.17056	1.5266	1.18772	0.712297
Q91ZW3	SWI/SNF-related matrix-associated actin-dependent regulator of chromatin subfamily A member 5 OS=Mus musculus OX=10090 GN=Smarca5 PE=1 SV=1	Smarca5	121.627	8.5	7	6	23.5066	35.2268	40.2332	60.1448	69.8199	59.4085	0.489144	0.733026	0.837203	1.25154	1.45287	1.23622	1.91351	0.0167638
Q91ZX7	Prolow-density lipoprotein receptor-related protein 1 OS=Mus musculus OX=10090 GN=Lrp1 PE=1 SV=1	Lrp1	504.742	5.7	23	23	67.1987	69.366	82.3496	102.908	85.4168	101.058	0.793223	0.818806	0.972065	1.21474	1.00827	1.1929	1.3219	0.0320247
Q920A7	AFG3-like protein 1 OS=Mus musculus OX=10090 GN=Afg3l1 PE=1 SV=2	Afg3l1	87.0467	20.9	17	14	1585.51	1501.45	1338.71	1227.84	1246.54	1263.96	1.16524	1.10346	0.98386	0.902381	0.916125	0.928926	0.844696	0.0301974
Q920B9	FACT complex subunit SPT16 OS=Mus musculus OX=10090 GN=Supt16h PE=1 SV=2	Supt16h	119.825	6.6	6	6	48.8009	40.8551	42.3039	54.322	62.3829	57.4498	0.956523	0.800781	0.829177	1.06474	1.22274	1.12604	1.31975	0.0145631
Q920E3	Potassium voltage-gated channel subfamily H member 5 OS=Mus musculus OX=10090 GN=Kcnh5 PE=1 SV=3	Kcnh5	111.81	0.7	1	1	123.726	90.7861	139.457	109.758	90.6806	148.5	1.05612	0.774947	1.1904	0.93689	0.774047	1.26759	0.985786	0.92458
Q921F2	TAR DNA-binding protein 43 OS=Mus musculus OX=10090 GN=Tardbp PE=1 SV=1	Tardbp	44.5477	20.3	8	8	115.204	116.217	143.289	196.854	173.437	157.765	0.765673	0.772406	0.952332	1.30834	1.15271	1.04854	1.40924	0.022993
Q921G7	Electron transfer flavoprotein-ubiquinone oxidoreductase, mitochondrial OS=Mus musculus OX=10090 GN=Etfdh PE=1 SV=1	Etfdh	68.0909	60.7	31	31	41058.3	46008.4	37598.9	33220.6	34317.2	38020.1	1.07005	1.19905	0.97989	0.865782	0.894362	0.990867	0.846729	0.0818024
Q921H8	3-ketoacyl-CoA thiolase A, peroxisomal OS=Mus musculus OX=10090 GN=Acaa1a PE=1 SV=1	Acaa1a	43.9533	36.6	11	5	769.77	945.31	826.243	728.187	748.23	738.225	0.971121	1.19258	1.04237	0.918662	0.943947	0.931326	0.871453	0.0920898
Q921I1	Serotransferrin OS=Mus musculus OX=10090 GN=Tf PE=1 SV=1	Tf	76.7238	48.8	30	30	540.013	738.822	637.594	690.194	541.724	629.901	0.857561	1.17328	1.01252	1.09605	0.860277	1.00031	0.971505	0.833953
Q921I9	Exosome complex component RRP41 OS=Mus musculus OX=10090 GN=Exosc4 PE=1 SV=3	Exosc4	26.2497	4.9	1	1	15.5915		34.072	44.0323	37.8146	38.3602	0.458923		1.00288	1.29605	1.11304	1.1291	1.61362	0.390232
Q921J2	GTP-binding protein Rheb OS=Mus musculus OX=10090 GN=Rheb PE=1 SV=1	Rheb	20.4514	24.5	4	4	84.2662	61.2332	68.9246	72.0692	75.2204	66.2009	1.18154	0.858581	0.966426	1.01052	1.0547	0.928235	0.995646	0.977465
Q921L3	Calcium load-activated calcium channel OS=Mus musculus OX=10090 GN=Tmco1 PE=1 SV=1	Tmco1	21.175	4.3	1	1	98.9798			46.2767	67.5026		1.39566			0.652523	0.951818		0.574761
Q921M3	Splicing factor 3B subunit 3 OS=Mus musculus OX=10090 GN=Sf3b3 PE=1 SV=1	Sf3b3	135.55	16.8	16	16	113.497	99.0762	131.732	159.994	163.764	135.039	0.847941	0.740201	0.984173	1.19532	1.22348	1.00888	1.33253	0.0469868
Q921M7	CYFIP-related Rac1 interactor B OS=Mus musculus OX=10090 GN=Cyrib PE=1 SV=1	Cyrib	36.776	3.4	1	1	41.2868	29.33	21.6434	45.6441	52.5285	29.44	1.12665	0.800371	0.590617	1.24556	1.43343	0.803373	1.38318	0.265543
Q921T2	Torsin-1A-interacting protein 1 OS=Mus musculus OX=10090 GN=Tor1aip1 PE=1 SV=3	Tor1aip1	66.7812	16.6	9	8	249.772	232.556	224.538	252.251	241.245	248.956	1.03403	0.962755	0.929559	1.04429	0.998724	1.03065	1.05034	0.216067
Q922B1	ADP-ribose glycohydrolase MACROD1 OS=Mus musculus OX=10090 GN=Macrod1 PE=1 SV=2	Macrod1	35.2947	39.6	12	12	7409.97	6970.03	6868.73	5928.62	5743.72	6403.37	1.13059	1.06346	1.04801	0.90457	0.876358	0.977007	0.850672	0.0151082
Q922D8	C-1-tetrahydrofolate synthase, cytoplasmic OS=Mus musculus OX=10090 GN=Mthfd1 PE=1 SV=4	Mthfd1	101.2	13	10	10	65.2266	77.291	55.2202	75.7058	71.3305	89.167	0.901872	1.06868	0.763516	1.04677	0.98627	1.23289	1.19453	0.195948
Q922G0	Solute carrier family 25 member 36 OS=Mus musculus OX=10090 GN=Slc25a36 PE=2 SV=1	Slc25a36	34.1695	10.6	3	3	64.2757	49.7623	45.6544	54.9307	33.0895	66.873	1.22591	0.949102	0.870753	1.04768	0.631107	1.27545	0.969947	0.806257
Q922J3	CAP-Gly domain-containing linker protein 1 OS=Mus musculus OX=10090 GN=Clip1 PE=1 SV=1	Clip1	155.814	8.8	9	8	31.3924	41.872	37.9499	35.4159	36.4489	21.4966	0.920708	1.22806	1.11303	1.03871	1.06901	0.630474	0.839473	0.364201
Q922J9	Fatty acyl-CoA reductase 1 OS=Mus musculus OX=10090 GN=Far1 PE=1 SV=1	Far1	59.4348	5	2	2	27.6442	39.395	25.2439	34.2277	38.1301	17.789	0.909201	1.29567	0.830256	1.12573	1.25407	0.58507	0.97685	0.84722
Q922P9	Cytokine-like nuclear factor N-PAC OS=Mus musculus OX=10090 GN=Glyr1 PE=1 SV=1	Glyr1	59.7155	18.3	7	7	77.8249	61.9734	58.2738	84.4848	79.6084	86.5652	1.0406	0.828649	0.779182	1.12965	1.06445	1.15747	1.26549	0.0566973
Q922R8	Protein disulfide-isomerase A6 OS=Mus musculus OX=10090 GN=Pdia6 PE=1 SV=3	Pdia6	48.1004	24.5	9	9	1086.61	1048.44	954.941	1107.53	1157.88	1249.66	0.987071	0.952398	0.867461	1.00608	1.05181	1.13519	1.13757	0.0687248
Q922S4	cGMP-dependent 3',5'-cyclic phosphodiesterase OS=Mus musculus OX=10090 GN=Pde2a PE=1 SV=4	Pde2a	105.619	8.5	5	5	38.5768	37.8387	43.064	39.2329	45.8806	51.1111	0.90519	0.887872	1.01048	0.920585	1.07657	1.1993	1.14015	0.216967
Q922U2	Keratin, type II cytoskeletal 5 OS=Mus musculus OX=10090 GN=Krt5 PE=1 SV=1	Krt5	61.7667	1.7	1	1	36.1541			47.3993		74.7976	0.684948			0.897992		1.41706	1.68995
Q922Y1	UBX domain-containing protein 1 OS=Mus musculus OX=10090 GN=Ubxn1 PE=1 SV=1	Ubxn1	33.5725	12.8	3	3	46.3236	44.8482	37.552	42.6838	49.7692	29.499	1.10877	1.07346	0.898818	1.02165	1.19124	0.706067	0.947393	0.686851
Q923B6	Metalloreductase STEAP4 OS=Mus musculus OX=10090 GN=Steap4 PE=1 SV=1	Steap4	52.9941	11.7	4	4	90.1637	84.6404	88.2222	98.5712	88.0707	85.0635	1.01169	0.949714	0.989904	1.10603	0.988205	0.954462	1.033	0.557429
Q923T9	Calcium/calmodulin-dependent protein kinase type II subunit gamma OS=Mus musculus OX=10090 GN=Camk2g PE=1 SV=1	Camk2g	59.6069	7.2	3	3	5.21284	22.6647	16.1349	18.4218	18.5747	14.1717	0.328607	1.42874	1.01711	1.16127	1.17091	0.893357	1.16259	0.529844
Q923X4	Glutaredoxin-2, mitochondrial OS=Mus musculus OX=10090 GN=Glrx2 PE=1 SV=1	Glrx2	17.3069	26.3	4	4	286.959	294.684	318.787	289.386	269.15	313.185	0.971562	0.997716	1.07932	0.979778	0.911266	1.06036	0.968116	0.570397
Q924L1	LETM1 domain-containing protein 1 OS=Mus musculus OX=10090 GN=Letmd1 PE=1 SV=1	Letmd1	41.7009	24.4	7	7	94.5581	97.091	66.485	82.6296	57.2272	97.2177	1.14568	1.17636	0.80554	1.00115	0.693371	1.1779	0.918416	0.659116
Q925F2	Endothelial cell-selective adhesion molecule OS=Mus musculus OX=10090 GN=Esam PE=1 SV=1	Esam	41.8102	29.7	8	8	344.405	353.87	341.284	296.205	342.05	323.896	1.03233	1.0607	1.02298	0.887855	1.02527	0.970857	0.925537	0.142321
Q925I1	ATPase family AAA domain-containing protein 3 OS=Mus musculus OX=10090 GN=Atad3 PE=1 SV=1	Atad3	66.742	37.6	21	21	1421.91	1608.59	1311.17	1353.87	1289.44	1491.76	1.00646	1.13859	0.928071	0.958295	0.912691	1.0559	0.952414	0.555695
Q925P2	Carcinoembryonic antigen-related cell adhesion molecule 2 OS=Mus musculus OX=10090 GN=Ceacam2 PE=1 SV=3	Ceacam2	57.2024	4.4	1	1	2.79837	14.9113	14.6419	20.1242	17.6417	23.6976	0.178972	0.953664	0.936434	1.28705	1.12829	1.51559	1.89986	0.194312
Q93092	Transaldolase OS=Mus musculus OX=10090 GN=Taldo1 PE=1 SV=2	Taldo1	37.3869	22	7	7	145.574	105.731	153.974	171.712	197.17	159.487	0.935516	0.679468	0.9895	1.10349	1.2671	1.02493	1.30372	0.107128
Q99020	Heterogeneous nuclear ribonucleoprotein A/B OS=Mus musculus OX=10090 GN=Hnrnpab PE=1 SV=1	Hnrnpab	30.8313	20.4	4	4	207.825	180.829	274.18	337.401	321.835	272.478	0.78201	0.680427	1.03169	1.26958	1.21101	1.02528	1.40565	0.0640017
Q99J39	Malonyl-CoA decarboxylase, mitochondrial OS=Mus musculus OX=10090 GN=Mlycd PE=1 SV=1	Mlycd	54.736	55.3	20	20	4141.66	4525.08	3742.77	3424.71	3387.14	3788.12	1.07999	1.17997	0.975973	0.893034	0.883238	0.987799	0.854182	0.0756129
Q99J45	Nuclear receptor-binding protein OS=Mus musculus OX=10090 GN=Nrbp1 PE=1 SV=1	Nrbp1	59.8657	6.4	2	2	6.11367	20.5401	12.2864	15.423	16.9619	19.3756	0.40443	1.35876	0.812765	1.02026	1.12206	1.28173	1.32923	0.329423
Q99J47	Dehydrogenase/reductase SDR family member 7B OS=Mus musculus OX=10090 GN=Dhrs7b PE=1 SV=1	Dhrs7b	34.9866	29.7	8	8	196.249	247.018	247.6	215.248	198.696	197.812	0.903941	1.13779	1.14047	0.99145	0.915212	0.911141	0.88549	0.227319
Q99J56	Derlin-1 OS=Mus musculus OX=10090 GN=Derl1 PE=1 SV=1	Derl1	28.8348	4.4	1	1		55.0796	54.0372	84.5366	65.0413	43.0004		0.912835	0.89556	1.40103	1.07793	0.712646	1.17659	0.655935
Q99J93	Interferon-induced transmembrane protein 2 OS=Mus musculus OX=10090 GN=Ifitm2 PE=1 SV=1	Ifitm2	15.7431	29.2	3	2	88.4392	72.6198	96.086	155.002	134.165	140.934	0.772117	0.634006	0.838878	1.35324	1.17133	1.23042	1.6726	0.00508759
Q99J99	3-mercaptopyruvate sulfurtransferase OS=Mus musculus OX=10090 GN=Mpst PE=1 SV=4	Mpst	33.0973	46.1	12	12	976.692	1010.93	864.648	830.29	824.809	978.587	1.06821	1.10566	0.945666	0.908089	0.902094	1.07028	0.923364	0.332806
Q99JB2	Stomatin-like protein 2, mitochondrial OS=Mus musculus OX=10090 GN=Stoml2 PE=1 SV=1	Stoml2	38.3849	39.4	10	10	807.015	803.521	677.792	684.845	702.719	796.22	1.08273	1.07804	0.909358	0.918821	0.942802	1.06825	0.954314	0.569802
Q99JB8	Protein kinase C and casein kinase II substrate protein 3 OS=Mus musculus OX=10090 GN=Pacsin3 PE=1 SV=1	Pacsin3	48.5849	25.9	9	9	144.076	154.13	124.793	94.0466	96.3145	86.7472	1.23475	1.32091	1.06949	0.80599	0.825426	0.743433	0.655104	0.00384753
Q99JF8	PC4 and SFRS1-interacting protein OS=Mus musculus OX=10090 GN=Psip1 PE=1 SV=1	Psip1	59.6969	3.6	1	1				8.49273						1
Q99JH8	ER lumen protein-retaining receptor 1 OS=Mus musculus OX=10090 GN=Kdelr1 PE=1 SV=1	Kdelr1	24.5601	5.2	1	1	53.4343	17.6873	27.4411	34.9289	31.086	35.3541	1.60358	0.530801	0.823513	1.04823	0.932899	1.06099	1.02847	0.707263
Q99JI6	Ras-related protein Rap-1b OS=Mus musculus OX=10090 GN=Rap1b PE=1 SV=2	Rap1b	20.8248	15.2	3	3	380.117	392.27	378.831	449.124	449.478	479.224	0.901804	0.930636	0.898752	1.06552	1.06636	1.13693	1.19684	0.001766
Q99JP6	Homer protein homolog 3 OS=Mus musculus OX=10090 GN=Homer3 PE=1 SV=2	Homer3	39.6941	9.8	3	3	14.1713	16.9126	19.2376	26.5483	26.0071	29.966	0.640062	0.763878	0.868886	1.19909	1.17464	1.35345	1.63989	0.0072093
Q99JR1	Sideroflexin-1 OS=Mus musculus OX=10090 GN=Sfxn1 PE=1 SV=3	Sfxn1	35.6493	21.4	6	6	58.5326	60.6898	64.7909	66.4801	53.7016	76.0422	0.923623	0.957663	1.02238	1.04903	0.847391	1.19992	1.06636	0.629604
Q99JR5	Tubulointerstitial nephritis antigen-like OS=Mus musculus OX=10090 GN=Tinagl1 PE=1 SV=1	Tinagl1	52.6645	2.1	1	1		5.06619	5.32629	6.39883	7.61994	3.2547		0.915601	0.962607	1.15645	1.37713	0.588214	1.10807	0.909628
Q99JR6	Nicotinamide/nicotinic acid mononucleotide adenylyltransferase 3 OS=Mus musculus OX=10090 GN=Nmnat3 PE=1 SV=1	Nmnat3	27.7027	64.9	13	13	1255.16	1214.54	1077.75	1008.64	904.633	1050.45	1.15662	1.11919	0.993139	0.929454	0.833613	0.967987	0.835454	0.0491172
Q99JR8	SWI/SNF-related matrix-associated actin-dependent regulator of chromatin subfamily D member 2 OS=Mus musculus OX=10090 GN=Smarcd2 PE=1 SV=2	Smarcd2	59.0851	2.4	1	1	28.1883	50.9281	32.4629	54.8447	48.8542	59.5532	0.615394	1.11184	0.708716	1.19734	1.06656	1.30014	1.4631	0.0937426
Q99JW4	LIM and senescent cell antigen-like-containing domain protein 1 OS=Mus musculus OX=10090 GN=Lims1 PE=1 SV=3	Lims1	37.2403	10.5	3	3	88.5523	69.629	73.4092	81.1297	117.947	114.838	0.973986	0.765849	0.807428	0.892345	1.29729	1.2631	1.35547	0.103803
Q99JX3	Golgi reassembly-stacking protein 2 OS=Mus musculus OX=10090 GN=Gorasp2 PE=1 SV=3	Gorasp2	47.0383	8.4	3	3	56.5696	57.7195	71.0939	55.8838	68.6801	67.0965	0.900208	0.918507	1.13134	0.889294	1.09293	1.06773	1.03386	0.741646
Q99JY0	Trifunctional enzyme subunit beta, mitochondrial OS=Mus musculus OX=10090 GN=Hadhb PE=1 SV=1	Hadhb	51.3863	57.7	25	25	124407	125580	113562	106143	99402	112274	1.0955	1.10583	1.00001	0.934676	0.875317	0.988664	0.874213	0.0474514
Q99JY3	GTPase IMAP family member 4 OS=Mus musculus OX=10090 GN=Gimap4 PE=1 SV=2	Gimap4	38.0445	39.9	12	12	325.46	262.747	343.582	426.02	423.293	456.422	0.872732	0.704565	0.921326	1.14239	1.13508	1.22391	1.40132	0.0158338
Q99JY8	Phospholipid phosphatase 3 OS=Mus musculus OX=10090 GN=Plpp3 PE=1 SV=1	Plpp3	35.2161	10.3	3	3	370.999	297.906	279.152	296.881	299.276	283.969	1.2176	0.977712	0.916163	0.974348	0.982208	0.931971	0.928348	0.486581
Q99JY9	Actin-related protein 3 OS=Mus musculus OX=10090 GN=Actr3 PE=1 SV=3	Actr3	47.3571	29.9	12	11	303.131	276.32	331.044	431.426	397.71	354.954	0.868327	0.791527	0.948285	1.23583	1.13925	1.01678	1.30049	0.0270763
Q99K48	Non-POU domain-containing octamer-binding protein OS=Mus musculus OX=10090 GN=Nono PE=1 SV=3	Nono	54.5409	22.2	9	9	164.326	150.186	217.964	238.866	275.409	238.606	0.767067	0.701064	1.01745	1.11502	1.2856	1.1138	1.41392	0.0428778
Q99KB8	Hydroxyacylglutathione hydrolase, mitochondrial OS=Mus musculus OX=10090 GN=Hagh PE=1 SV=2	Hagh	34.0841	34.6	8	8	239.817	284.183	243.982	238.559	209.272	229.4	0.995632	1.17982	1.01293	0.990409	0.868823	0.952386	0.881832	0.134787
Q99KE1	NAD-dependent malic enzyme, mitochondrial OS=Mus musculus OX=10090 GN=Me2 PE=1 SV=1	Me2	65.799	11.2	6	5	318.988	430.252	377.226	371.212	478.926	425.594	0.796741	1.07465	0.942202	0.927181	1.19622	1.06301	1.13251	0.328124
Q99KF1	Transmembrane emp24 domain-containing protein 9 OS=Mus musculus OX=10090 GN=Tmed9 PE=1 SV=2	Tmed9	27.1272	27.2	6	5	166.147	224.372	206.385	221.526	262.161	216.344	0.768646	1.03801	0.954795	1.02485	1.21283	1.00087	1.17277	0.204781
Q99KH8	Serine/threonine-protein kinase 24 OS=Mus musculus OX=10090 GN=Stk24 PE=1 SV=1	Stk24	47.9536	13.7	5	2	322.644	356.072	295.221	386.454	371.631	399.392	0.908254	1.00235	0.831057	1.08788	1.04615	1.1243	1.18845	0.0391532
Q99KI0	Aconitate hydratase, mitochondrial OS=Mus musculus OX=10090 GN=Aco2 PE=1 SV=1	Aco2	85.4635	62.1	42	42	157832	165195	147467	136419	128143	139008	1.08343	1.13398	1.01229	0.936445	0.879634	0.954222	0.857758	0.0205243
Q99KJ8	Dynactin subunit 2 OS=Mus musculus OX=10090 GN=Dctn2 PE=1 SV=3	Dctn2	44.1169	38.8	12	12	215.185	193.899	215.895	241.3	261.531	202.112	0.970817	0.874785	0.974019	1.08863	1.17991	0.911836	1.12794	0.239234
Q99KK2	N-acylneuraminate cytidylyltransferase OS=Mus musculus OX=10090 GN=Cmas PE=1 SV=2	Cmas	48.058	19.2	6	6	39.7359	25.0265	39.1462	54.1983	58.9895	39.7813	0.928128	0.584554	0.914355	1.26593	1.37784	0.929189	1.47215	0.110659
Q99KN9	Clathrin interactor 1 OS=Mus musculus OX=10090 GN=Clint1 PE=1 SV=2	Clint1	68.5128	7	3	3	19.5187	18.7783	13.5793	32.7614	34.701	24.186	0.815971	0.785021	0.567677	1.36958	1.45066	1.01109	1.76667	0.0238261
Q99KP6	Pre-mRNA-processing factor 19 OS=Mus musculus OX=10090 GN=Prpf19 PE=1 SV=1	Prpf19	55.2389	10.5	4	4	89.3421	80.6268	138.092	158.658	136.561	119.996	0.741145	0.668846	1.14556	1.31616	1.13285	0.995437	1.34783	0.156095
Q99KQ4	Nicotinamide phosphoribosyltransferase OS=Mus musculus OX=10090 GN=Nampt PE=1 SV=1	Nampt	55.4469	22.2	9	9	80.0026	98.0229	101.292	107.461	107.771	118.891	0.782497	0.958752	0.990728	1.05106	1.0541	1.16286	1.19621	0.0861328
Q99KR7	Peptidyl-prolyl cis-trans isomerase F, mitochondrial OS=Mus musculus OX=10090 GN=Ppif PE=1 SV=1	Ppif	21.7369	42.7	8	7	7536.2	9473.85	8272.49	7184.84	7446.46	7294.63	0.95782	1.20409	1.0514	0.913164	0.946414	0.927117	0.867236	0.109167
Q99KS2	Neugrin OS=Mus musculus OX=10090 GN=Ngrn PE=2 SV=3	Ngrn	32.4467	4.4	1	1	70.7616	83.4775	66.1863	69.8256	78.8182	85.035	0.934961	1.10297	0.874508	0.922594	1.04141	1.12355	1.06013	0.540653
Q99KV1	DnaJ homolog subfamily B member 11 OS=Mus musculus OX=10090 GN=Dnajb11 PE=1 SV=1	Dnajb11	40.555	21.2	6	6	189	149.173	141.546	184.354	190.114	207.529	1.06808	0.843008	0.799911	1.04183	1.07438	1.17279	1.21321	0.104837
Q99KW3	TRIO and F-actin-binding protein OS=Mus musculus OX=10090 GN=Triobp PE=1 SV=3	Triobp	223.368	3.2	6	6	50.0818	37.8699	37.5104	63.6412	79.2159	49.0372	0.946856	0.715976	0.709179	1.20321	1.49767	0.927107	1.5295	0.0687745
Q99L43	Phosphatidate cytidylyltransferase 2 OS=Mus musculus OX=10090 GN=Cds2 PE=1 SV=1	Cds2	51.3138	14.6	5	5	104.144	91.0452	104.701	105.368	144.813	99.2096	0.962395	0.841348	0.96754	0.973705	1.33822	0.916795	1.16506	0.326621
Q99L45	Eukaryotic translation initiation factor 2 subunit 2 OS=Mus musculus OX=10090 GN=Eif2s2 PE=1 SV=1	Eif2s2	38.0921	10	3	3	60.1479	57.4992	41.4335	59.6526	46.5111	60.4879	1.10793	1.05914	0.763206	1.0988	0.856737	1.11419	1.04759	0.735155
Q99LB2	Dehydrogenase/reductase SDR family member 4 OS=Mus musculus OX=10090 GN=Dhrs4 PE=1 SV=3	Dhrs4	29.8846	46.6	12	12	7556.44	8371.92	7245.94	6488.68	6129.33	6624.49	1.06888	1.18424	1.02496	0.917845	0.867015	0.937056	0.830338	0.0193669
Q99LC3	NADH dehydrogenase [ubiquinone] 1 alpha subcomplex subunit 10, mitochondrial OS=Mus musculus OX=10090 GN=Ndufa10 PE=1 SV=1	Ndufa10	40.6034	50.1	17	17	40123.9	43188.8	35921	33473	32129.1	37840.7	1.08114	1.16372	0.967889	0.901927	0.865715	1.01961	0.867563	0.123113
Q99LF4	RNA-splicing ligase RtcB homolog OS=Mus musculus OX=10090 GN=Rtcb PE=1 SV=1	Rtcb	55.2493	20	9	9	56.1523	39.7199	62.1576	66.831	91.0608	78.6314	0.853912	0.604024	0.945235	1.0163	1.38477	1.19575	1.4967	0.0637308
Q99LH2	Phosphatidylserine synthase 1 OS=Mus musculus OX=10090 GN=Ptdss1 PE=1 SV=1	Ptdss1	55.6037	5.3	2	2	38.125	23.0945	17.3909	27.2374	27.373	13.9024	1.55482	0.941842	0.70924	1.1108	1.11633	0.566972	0.871549	0.706396
Q99LI2	Chloride channel CLIC-like protein 1 OS=Mus musculus OX=10090 GN=Clcc1 PE=1 SV=1	Clcc1	60.6212	3.7	2	2	26.1901	40.1745		50.5677	47.324	46.3545	0.621765	0.953762		1.2005	1.12349	1.10048	1.44903	0.313834
Q99LI8	Hepatocyte growth factor-regulated tyrosine kinase substrate OS=Mus musculus OX=10090 GN=Hgs PE=1 SV=2	Hgs	86.0149	6.8	5	5	39.6179	37.592	41.7676	61.6684	49.0123	50.6667	0.847971	0.804609	0.893983	1.31994	1.04905	1.08446	1.35612	0.0181939
Q99LR1	Lysophosphatidylserine lipase ABHD12 OS=Mus musculus OX=10090 GN=Abhd12 PE=1 SV=2	Abhd12	45.2698	11.6	4	4	84.0133	100.342	73.9392	97.0182	116.896	102.712	0.876782	1.04719	0.771647	1.0125	1.21995	1.07192	1.22583	0.116332
Q99LU0	Charged multivesicular body protein 1B1 OS=Mus musculus OX=10090 GN=Chmp1b1 PE=1 SV=1	Chmp1b1	22.1243	4	1	1	32.3352	40.7854	42.9181	50.6714	45.7928	36.5872	0.77888	0.982425	1.0338	1.22056	1.10304	0.8813	1.14661	0.35666
Q99LX0	Parkinson disease protein 7 homolog OS=Mus musculus OX=10090 GN=Park7 PE=1 SV=1	Park7	20.0213	27	4	4	1348.62	1520.69	1254.87	1087.29	1149.56	1341.21	1.05057	1.18461	0.97754	0.846989	0.895498	1.0448	0.867578	0.164743
Q99M04	Lipoyl synthase, mitochondrial OS=Mus musculus OX=10090 GN=Lias PE=1 SV=1	Lias	41.879	33.2	9	9	432.948	401.826	375.529	341.57	333.138	404.695	1.13451	1.05295	0.984046	0.895058	0.872963	1.06047	0.891845	0.188613
Q99M51	Cytoplasmic protein NCK1 OS=Mus musculus OX=10090 GN=Nck1 PE=1 SV=1	Nck1	42.8905	18.6	7	6	79.4991	54.0656	77.5602	61.1309	68.1655	66.0096	1.17362	0.798152	1.145	0.902454	1.0063	0.974477	0.925073	0.64474
Q99M87	DnaJ homolog subfamily A member 3, mitochondrial OS=Mus musculus OX=10090 GN=Dnaja3 PE=1 SV=1	Dnaja3	52.4435	27.7	10	10	4163.57	4479.37	3476.07	3619.2	3476.05	3814.09	1.08481	1.16709	0.905684	0.942976	0.90568	0.993755	0.900184	0.278219
Q99MD6	Thioredoxin reductase 3 OS=Mus musculus OX=10090 GN=Txnrd3 PE=1 SV=3	Txnrd3	71.3189	1.7	1	1	79.4946	74.8418	50.3074	34.7924	69.0695	83.0087	1.21826	1.14696	0.770966	0.533197	1.0585	1.27212	0.913151	0.67646
Q99MN1	Lysine--tRNA ligase OS=Mus musculus OX=10090 GN=Kars1 PE=1 SV=1	Kars1	67.8397	19.7	11	11	203.913	209.023	204.613	197.496	202.086	210.158	0.996895	1.02187	1.00032	0.965523	0.987964	1.02742	0.987354	0.545946
Q99MQ4	Asporin OS=Mus musculus OX=10090 GN=Aspn PE=1 SV=1	Aspn	42.5725	16.9	5	5	48.7059	49.3424	45.4972	51.9458	46.6934	64.5522	0.952722	0.965174	0.889959	1.0161	0.913357	1.26269	1.13686	0.291424
Q99MR6	Serrate RNA effector molecule homolog OS=Mus musculus OX=10090 GN=Srrt PE=1 SV=1	Srrt	100.452	10.5	9	9	52.7803	38.5786	49.914	57.0231	66.0613	55.3165	0.99064	0.724087	0.936842	1.07027	1.23991	1.03824	1.26281	0.0973282
Q99MR8	Methylcrotonoyl-CoA carboxylase subunit alpha, mitochondrial OS=Mus musculus OX=10090 GN=Mccc1 PE=1 SV=2	Mccc1	79.3438	47.3	28	28	9244.87	9435.23	8726.52	7614.03	7440.35	8211.2	1.09467	1.11721	1.03329	0.901563	0.880998	0.972273	0.848903	0.0122863
Q99MZ6	Unconventional myosin-VIIb OS=Mus musculus OX=10090 GN=Myo7b PE=1 SV=3	Myo7b	240.859	0.8	1	1	95.9469	122.163	87.0197	68.7095	106.449	142.342	0.924596	1.17723	0.838568	0.662121	1.0258	1.37169	1.04054	0.978148
Q99NB1	Acetyl-coenzyme A synthetase 2-like, mitochondrial OS=Mus musculus OX=10090 GN=Acss1 PE=1 SV=1	Acss1	74.6233	53.2	28	28	12311.8	12501.1	10715.1	10156.7	9951.89	11780.7	1.09573	1.11257	0.95362	0.903926	0.885698	1.04845	0.89758	0.207785
Q99NB9	Splicing factor 3B subunit 1 OS=Mus musculus OX=10090 GN=Sf3b1 PE=1 SV=1	Sf3b1	145.816	8.5	9	9	40.2324	23.9964	54.5532	53.5797	54.4622	47.5578	0.879776	0.524738	1.19293	1.17165	1.19094	1.03996	1.30996	0.25537
Q99P30	Peroxisomal coenzyme A diphosphatase NUDT7 OS=Mus musculus OX=10090 GN=Nudt7 PE=1 SV=2	Nudt7	26.8568	27.5	6	6	188.476	218.092	211.929	144.867	170.11	231.985	0.970309	1.12278	1.09105	0.745804	0.875756	1.1943	0.88434	0.388395
Q99P72	Reticulon-4 OS=Mus musculus OX=10090 GN=Rtn4 PE=1 SV=2	Rtn4	126.613	8.1	7	7	278.998	220.411	283.766	349.931	380.477	290.19	0.928047	0.733167	0.943909	1.164	1.2656	0.965276	1.30315	0.0812914
Q99P88	Nuclear pore complex protein Nup155 OS=Mus musculus OX=10090 GN=Nup155 PE=1 SV=1	Nup155	155.118	1.5	2	2	7.83933	24.2174	20.1357	19.8349	25.927	22.4733	0.390575	1.20657	1.00321	0.988225	1.29174	1.11968	1.30738	0.360887
Q99PL5	Ribosome-binding protein 1 OS=Mus musculus OX=10090 GN=Rrbp1 PE=1 SV=2	Rrbp1	172.879	17.4	22	22	98.6374	87.0383	118.834	157.445	172.647	130.052	0.773977	0.682963	0.932455	1.23542	1.3547	1.02048	1.5111	0.0281455
Q99PT1	Rho GDP-dissociation inhibitor 1 OS=Mus musculus OX=10090 GN=Arhgdia PE=1 SV=3	Arhgdia	23.4074	46.1	7	7	1278.81	1144.72	1409.98	1529.9	1526.83	1414.32	0.923935	0.827053	1.0187	1.10534	1.10313	1.02184	1.16631	0.0749247
Q99PU8	ATP-dependent RNA helicase DHX30 OS=Mus musculus OX=10090 GN=Dhx30 PE=1 SV=1	Dhx30	136.668	20	22	22	127.026	128.218	110.463	102.669	110.616	107.178	1.11074	1.12116	0.965908	0.89776	0.967243	0.937188	0.876285	0.0692664
Q99PV0	Pre-mRNA-processing-splicing factor 8 OS=Mus musculus OX=10090 GN=Prpf8 PE=1 SV=2	Prpf8	273.616	12.4	25	25	68.0937	60.3476	65.326	79.4596	92.1298	71.8467	0.93449	0.828185	0.896508	1.09047	1.26435	0.985995	1.25633	0.0494489
Q9CPP6	NADH dehydrogenase [ubiquinone] 1 alpha subcomplex subunit 5 OS=Mus musculus OX=10090 GN=Ndufa5 PE=1 SV=3	Ndufa5	13.3597	61.2	9	9	7471.79	9856.19	8957.97	7635.08	6936.51	7438.08	0.928257	1.22448	1.11289	0.948543	0.861756	0.924069	0.837317	0.116701
Q9CPR4	Large ribosomal subunit protein uL22 OS=Mus musculus OX=10090 GN=Rpl17 PE=1 SV=4	Rpl17	21.3971	18.5	3	3	46.6761	29.288	48.3763	61.0457	70.8869	39.1366	0.948027	0.594863	0.98256	1.23989	1.43977	0.794895	1.37581	0.262815
Q9CPT4	Myeloid-derived growth factor OS=Mus musculus OX=10090 GN=Mydgf PE=1 SV=1	Mydgf	17.9823	12	2	2	129.108	114.193	115.569	134.871	136.98	133.17	1.01408	0.896936	0.907737	1.05935	1.07591	1.04598	1.1286	0.0373795
Q9CPU0	Lactoylglutathione lyase OS=Mus musculus OX=10090 GN=Glo1 PE=1 SV=3	Glo1	20.8096	27.7	5	5	221.055	149.982	162.017	142.892	179.263	199.255	1.25783	0.853412	0.921891	0.81307	1.02002	1.13378	0.978155	0.917178
Q9CPU4	Glutathione S-transferase 3, mitochondrial OS=Mus musculus OX=10090 GN=Mgst3 PE=1 SV=1	Mgst3	16.9578	22.9	3	3	8409.8	8841.75	8055.83	6486.19	6888.82	7747.41	1.08678	1.1426	1.04103	0.838194	0.890224	1.00118	0.834635	0.0357355
Q9CPX6	Ubiquitin-like-conjugating enzyme ATG3 OS=Mus musculus OX=10090 GN=Atg3 PE=1 SV=1	Atg3	35.7963	12.1	3	3	9.96461	11.9359	21.9005	15.9333	20.9377	19.0826	0.599347	0.717917	1.31726	0.958346	1.25935	1.14777	1.27745	0.301507
Q9CPY7	Cytosol aminopeptidase OS=Mus musculus OX=10090 GN=Lap3 PE=1 SV=3	Lap3	56.1413	47	18	18	1352.92	1540.1	1274.43	1204.04	1089.38	1265.81	1.05058	1.19593	0.989631	0.934975	0.845939	0.982938	0.854056	0.0928228
Q9CQ10	Charged multivesicular body protein 3 OS=Mus musculus OX=10090 GN=Chmp3 PE=1 SV=3	Chmp3	25.2191	4	1	1	58.1481	52.4271	71.4099	66.9653	74.3499	86.189	0.852009	0.768182	1.04633	0.981203	1.0894	1.26288	1.25013	0.124458
Q9CQ19	Myosin regulatory light polypeptide 9 OS=Mus musculus OX=10090 GN=Myl9 PE=1 SV=3	Myl9	19.8542	23.8	3	3	275.72	205.414	434.447	341.329	381.618	173.463	0.912986	0.680183	1.43857	1.13023	1.26364	0.574384	0.979061	0.935289
Q9CQ22	Ragulator complex protein LAMTOR1 OS=Mus musculus OX=10090 GN=Lamtor1 PE=1 SV=1	Lamtor1	17.7488	14.9	2	2	70.4579	49.3543	71.9649	79.6499	79.7676	68.6377	1.00694	0.705343	1.02848	1.13831	1.13999	0.98093	1.18917	0.233733
Q9CQ43	Deoxyuridine 5'-triphosphate nucleotidohydrolase OS=Mus musculus OX=10090 GN=Dut PE=1 SV=1	Dut	17.3845	58.6	7	7	1410.34	1581.51	1257.46	1252.05	1263.42	1352.28	1.0425	1.16903	0.929492	0.925497	0.933898	0.999588	0.91021	0.269533
Q9CQ45	Neudesin OS=Mus musculus OX=10090 GN=Nenf PE=1 SV=1	Nenf	18.9044	50.3	6	6	178.206	185.838	138.945	172.343	200.379	229.152	0.967757	1.0092	0.754548	0.935915	1.08816	1.24442	1.19659	0.214171
Q9CQ69	Cytochrome b-c1 complex subunit 8 OS=Mus musculus OX=10090 GN=Uqcrq PE=1 SV=3	Uqcrq	9.76825	56.1	6	6	6240.34	6210.16	6549.03	8085.78	6309.11	7364.72	0.918617	0.914174	0.964058	1.19028	0.92874	1.08413	1.14527	0.153293
Q9CQ73	Plakophilin-2 OS=Mus musculus OX=10090 GN=Pkp2 PE=1 SV=1	Pkp2	88.1038	11.9	8	8	20.3586	20.617	21.0226	38.3537	58.1114	14.6432	0.705643	0.714602	0.728658	1.32937	2.01419	0.507545	1.79212	0.345799
Q9CQ92	Mitochondrial fission 1 protein OS=Mus musculus OX=10090 GN=Fis1 PE=1 SV=1	Fis1	17.0086	31.6	4	4	102.293	75.0129	113.246	102.43	112.187	89.1824	1.03265	0.757259	1.14322	1.03404	1.13253	0.9003	1.04559	0.715858
Q9CQA3	Succinate dehydrogenase [ubiquinone] iron-sulfur subunit, mitochondrial OS=Mus musculus OX=10090 GN=Sdhb PE=1 SV=1	Sdhb	31.8139	51.4	15	15	40253.2	40717.6	37361.5	33304.3	32250.6	36841.7	1.09419	1.10681	1.01558	0.9053	0.876657	1.00146	0.865331	0.0394668
[truncated: 1,596 more rows]
