# Supplementary material for: Lysine lactylation analysis of proteins in the heart of the Kawasaki disease mouse model
Source: Front Cell Dev Biol. 2025 Mar 6;13:1550220. doi: 10.3389/fcell.2025.1550220 (PMC11922914; doi:10.3389/fcell.2025.1550220)
Supplement: Supplementary file 4 [file Table1.xlsx]

## Sheet: Sheet1
Sex (Male: 1, Female: 2)	Condition（NC: 0, KD: 1, Fever: 2）	LDH（u/l）（120-246）	Lactate（0.5-1.7）
2	1	310.7	2.5
1	1	388	2.3
1	1	162.8	2
1	1	293.4	1.5
1	1	254.3	2.7
1	1	289.7	2.2
1	1	446.8	1.6
1	1	303.9	2.3
2	1	446.8	2.4
1	1	303.9	1.5
1	1	234.6	2.4
1	1	389.5	4
1	1	286.8	2.5
2	1	281.6	5.3
1	1	286.9	1.5
1	1	357.5	4
1	1	259.1	2.4
1	1	327	1.6
1	1	244.6	1.8
1	1	713.3	3.3
2	1	354.8	2.9
1	1	408.5	3.6
1	1	231.8	2.4
2	1	479.5	1.8
1	1	359.1	3.5
2	1	427.1	2.1
2	1	268.7	2.2
1	1	539.5	4
2	1	307	1.4
1	1	454.9	2.7
1	1	340.5	2.2
2	1	360.5	3.1
1	1	274.7	1.7
1	1	451.1	3.4
2	1	343	1.9
2	1	359	2.7
1	1	306.7	2.6
1	1	448.1	2.2
1	1	278.2	2.2
1	1	365.8	1.3
1	1	333.7	2.6
1	1	372.6	4.4
2	1	234.7	1.5
1	1	375.1	4
1	0	228.2	3
1	0	234.1	2.3
1	0	276.4	3.8
1	0	286.3	3.8
2	0	211.7	1.9
2	0	238	1.5
2	0	225.9	2.8
1	0	300.5	2.4
2	0	256.4	2.6
1	0	271.7	1.4
1	0	278.1	1.6
2	0	281.6	2
2	0	213.3	2.1
1	0	287	2.2
1	0	293	1.9
1	0	325.2	3.1
1	0	316	2.4
1	0	225.1	1.7
1	0	284.1	2.4
1	0	231.1	2.6
1	0	288.9	2.1
1	0	291.7	3.4
1	0	346.9	1.11
1	0	173.6	1.09
1	0	274.3	1.02
1	0	279.8	3.1
1	0	377.5	1.11
1	0	195.7	1.07
2	0	286.3	1.9
1	0	253.3	1.9
1	0	277.7	2.9
1	0	292.8	1.7
1	0	296.4	2.1
1	0	303.8	2.8
1	0	459.1	1.4
1	0	265	1.6
2	0	193	1.9
2	0	226.9	1.5
1	0	353.6	3.8
2	0	292.7	2.7
1	0	206.8	1.9
2	0	189.9	1.7
1	0	331.9	2.6
2	2	320.1	2.1
1	2	335	1.8
1	2	317.1	2.1
2	2	263.1	1.6
2	2	320.1	2.1
1	2	335	1.8
1	2	317.1	2.1
1	2	397.6	2.6
2	2	354.5	1.6
1	2	319.6	1.3
1	2	335	1.8
1	2	317.1	2.1
2	2	277.8	1.3
1	2	551.7	1.5
2	2	285.3	1.7
1	2	349.9	3.7
1	2	426.9	1.6
1	2	523.9	1.9
1	2	393.1	0.8
1	2	248.9	1.1
1	2	262.1	2.3
1	2	253.9	1.7
1	2	310.6	4.5
1	2	246.6	2.8
1	2	558.6	2.2
1	2	422.7	3.5
2	2	245	1.8
1	2	322.7	1.1
2	2	229.5	2.4
2	2	288.6	2.1
2	2	223.6	2.4
2	2	254.4	2.8
1	2	270	1.5
1	2	293.8	4.3
1	2	259.4	2.7
1	2	255.1	2
2	2	280	1.4
2	2	254.5	1.5
2	2	282.6	1.5
1	2	326.8	2.1
2	2	239.7	2.7
2	2	382.8	2.4
2	2	485.4	3
2	2	356.5	1.4
